# Supplementary material for: Identification and Validation of a Tumor Microenvironment-Related Gene Signature in Hepatocellular Carcinoma Prognosis
Source: Front Genet. 2021 Nov 26;12:717319. doi: 10.3389/fgene.2021.717319 (PMC8662347; doi:10.3389/fgene.2021.717319)
Supplement: Supplementary file 1 [file Table2.XLSX]

## Sheet: training_score_cutoff
sampes	status	time	score	group
5b7e6f62-ac5c-497f-b9b5-e42edc375b45	0	942	0.00832468	low_risk
43367e6e-d151-4128-ade3-1a3612a5726c	0	756	0.00996055	low_risk
dac21ed9-d69d-4b17-b80f-f5a471c46c40	0	566	0.0107471	low_risk
20705d70-d738-43c1-859b-248463db7c9c	0	341	0.0107838	low_risk
78b8da73-e55f-4254-97be-75687a2c2b31	0	23	0.0108691	low_risk
bea5f2b5-1adf-4c6f-9378-83cc0dd54b36	1	2131	0.0120774	low_risk
5a0e8f29-aa01-43b9-a5f7-a9d9845a0edf	0	1970	0.0132868	low_risk
bc9e7871-e8f0-49a9-a404-ad4bd1bff3fe	0	3308	0.0133905	low_risk
4902429b-7941-4be5-b142-51bf3b96a575	0	372	0.0142725	low_risk
c0639bb8-d26f-4c93-8a87-2a421dde3e74	0	1989	0.0151518	low_risk
bae15afd-f69f-4a8f-8b1b-cd00908da9e7	0	925	0.0157624	low_risk
d0b2ef9e-2779-41e9-99ea-ff1ac86d40d3	0	430	0.0167399	low_risk
64724049-d713-4585-9f01-4af1b9cd5c65	0	314	0.0172059	low_risk
156eaaf6-96ce-44e9-9fa3-6f1db0399332	0	180	0.0174466	low_risk
68a3b682-c6a3-4936-9a37-3bad8148db35	0	229	0.0175489	low_risk
60314fc0-2a37-4da6-8a24-c9c32a2b5906	1	366	0.0175724	low_risk
30cd8f40-8523-4668-a864-b41578594bc0	0	21	0.018773	low_risk
e308c4e3-3184-4c38-9462-16eab825240f	1	1210	0.0189282	low_risk
7118d8f1-b395-440a-9aff-a331b110b1cd	0	2301	0.0192519	low_risk
3759d7a8-b89f-41cd-beb3-8da0a8a18924	0	396	0.0199423	low_risk
90c9e818-8343-4852-9eb6-207d5d670b70	0	366	0.0201039	low_risk
d048b230-7dbf-41d5-92d4-4addac2ca9de	0	701	0.0201463	low_risk
03b50c0b-27e9-4a9a-a17a-3b3e8fd041d8	0	1718	0.020472	low_risk
a0399d7b-9cdc-47a1-bf0f-8138c76f5c7f	0	2398	0.020888	low_risk
7f85f894-c7df-499c-951a-d258c40734ea	0	387	0.0225539	low_risk
8318642c-abc2-4848-9935-a37f211696a7	0	1633	0.0226353	low_risk
0fbaa5ba-e785-4de2-993f-9640b7d5cd16	1	827	0.0230809	low_risk
5c96f86c-8164-4ebf-8d68-8e4b6b184a89	0	816	0.0232281	low_risk
1004fb7a-3a42-4fb0-b09e-49644b450063	0	608	0.0248371	low_risk
be018f49-8b47-45d6-9958-72644c7e0a42	0	447	0.0249583	low_risk
bc5f3d1b-e8e7-4db9-a544-aaec9acea05b	1	308	0.0249671	low_risk
54e64c1a-8389-4451-bef4-c75c16562d76	1	752	0.0255392	low_risk
7424c47a-db3a-4e12-bfdb-98781b2ae0e1	0	671	0.0257142	low_risk
72019859-ea4f-41ac-b2b8-b5532e93e48a	0	476	0.0263864	low_risk
46779ae5-0901-415e-86aa-52bd1ed9f1dd	0	408	0.0264842	low_risk
162e6df6-eb27-495f-ad76-a6c42e9be729	0	554	0.0266474	low_risk
f1c1ceb4-e395-4c85-8a33-622f0c856c38	0	436	0.0267062	low_risk
82940191-1af5-4807-8d04-bebfa5e26bbe	0	644	0.0267964	low_risk
cb1b3b72-d0d2-4a1b-b66b-fc16dfd9a27e	1	11	0.0273157	low_risk
3f5d2ef1-e22b-4766-8caf-aa4a9e9eff27	0	989	0.0278242	low_risk
ac377378-605f-4dd6-a71f-aba899360b9e	0	698	0.0289053	low_risk
35bac9ff-6524-4143-ba23-f37d396bbab7	0	1855	0.0289757	low_risk
c20d2386-3005-4f02-9b85-5cc3ac4554f7	0	2245	0.0292594	low_risk
e963606b-430f-489a-973d-7780bb4be9f0	1	3258	0.0292668	low_risk
b6bec337-4ce3-4e4b-8adb-b3ac58028b73	0	1233	0.0294946	low_risk
49dd5911-0309-4442-bdbe-762e0767f0c9	0	673	0.0295506	low_risk
bbf81222-1697-43aa-aae7-3a72f7495286	0	478	0.0295528	low_risk
0c39c5ca-4978-40d9-9778-0b4d7cdebc8e	1	16	0.0300467	low_risk
9b67de2b-9276-47a1-8cfe-15eb5e29eacc	0	570	0.0301537	low_risk
1eb5ca45-367f-47b9-bf87-e71703ae51b3	0	474	0.0302204	low_risk
56cde55f-4338-4a66-815b-bfe6043d7b79	1	1791	0.0302311	low_risk
15f49830-4b01-40d8-b366-3dfc9f0f189d	0	1091	0.0304441	low_risk
7ba89d2a-6371-49d0-b1ad-a3463ff750e5	1	2456	0.0313493	low_risk
2b6f76d4-f11c-45c6-8863-b5f6eb6b593e	0	2017	0.0313539	low_risk
cb3d8e55-0e4b-43a1-8b5f-f27e7f9f440a	1	438	0.0327702	low_risk
551cfea5-c4e7-47cb-ac10-ad2aea7e4fda	0	1302	0.0351912	low_risk
29ab6aea-a433-4c77-ace5-e91c4e8500ce	0	799	0.0352861	low_risk
f79a378a-a3b6-49f0-b633-990c81f03ca7	0	10	0.0357684	low_risk
9404c7bb-7723-4923-9a9d-f92bd49b5f47	1	2532	0.0357699	low_risk
553070db-5739-4319-b436-212d66038e89	0	15	0.0358397	low_risk
5b3f2c1e-90f5-442a-8689-ab8bf022da62	0	260	0.0360966	low_risk
6482ba73-a119-4462-8fd4-3fef0a1d733f	1	1624	0.0362284	low_risk
908df5a2-9353-4614-ac24-113c150b6e8c	0	1241	0.0362522	low_risk
b093cd5f-edfd-4e82-a363-584db85475ef	1	46	0.0362842	low_risk
34274987-bc49-4882-8caf-93e3c5ac69f1	0	361	0.0365776	low_risk
10286cd4-21e1-41f7-ba12-3693cd98497d	0	819	0.036741	low_risk
40aa1789-f77b-4569-aa6f-a8db2e91ee82	1	1386	0.0368348	low_risk
c85990f8-8c60-4da1-b040-f63d714f7fed	0	2184	0.0370831	low_risk
a866b498-c571-4fb0-9163-a285796283d3	1	802	0.0377085	low_risk
fd51bc9f-01c9-4c46-9336-e147b83f754d	0	585	0.0378139	low_risk
1ced201b-6f13-4f44-a259-4d55ae4913b5	0	631	0.0381497	low_risk
9bf13de3-9ca2-4bbf-9c6d-9376556f3752	0	365	0.0384055	low_risk
f36321ad-2d90-4ae2-89c5-9886c6527211	0	1295	0.0389631	low_risk
8e658abd-233d-43dc-9ee4-48d0076b7707	0	747	0.0391469	low_risk
912c52ec-9d9b-4538-beff-f8ee2d91ce24	0	2752	0.0395128	low_risk
0cfa5c26-e2bb-42ed-a756-10bd7f3b3021	0	44	0.0399189	low_risk
95c254fc-7b0d-451c-9ca9-ff05c394fe85	0	2513	0.0402098	low_risk
33d36080-81f6-4ef8-bd98-67b37774c32b	0	1145	0.0402451	low_risk
4eaa593c-af3d-4c2c-8a20-12899a315cc8	1	1088	0.0405147	low_risk
5c0c3023-8a5a-46a0-a939-d247e2f696d5	1	693	0.0411568	low_risk
b30e4ede-e3e9-4732-ad9b-77efe95ffb57	0	555	0.0412724	low_risk
65d5b6c5-d8c7-4191-835d-4f4cced4d7be	0	594	0.0417121	low_risk
e52eed91-a5d8-49b0-8fee-e12d028763e7	0	1618	0.0418148	low_risk
cc8c172a-bb03-4d31-96e7-df8c60d1b79d	0	1516	0.0418411	low_risk
edf26795-5e30-4e42-b9f6-e65a7ec45436	1	14	0.0419319	low_risk
5b52d9a4-9675-4ffe-9314-f9cf64fcbc3e	1	65	0.0423419	low_risk
0d07b537-22aa-4968-906e-9d3c9c0779ad	0	330	0.0428808	low_risk
f8f6b8c2-9221-45c6-8b83-edb84c9d6df7	0	357	0.0430303	low_risk
db498fe7-3fbe-49f9-85e6-cf5e9244cbd3	0	722	0.0432136	low_risk
9355672e-2b27-4b0d-89c8-cc557d7051c5	0	1567	0.0437503	low_risk
455d16a7-0a1b-47ea-9a62-81c8ff3aab7d	0	520	0.0437816	low_risk
3804814e-a91e-4c8b-a866-043768ee0923	0	409	0.0439309	low_risk
b732f85f-f23b-40f6-93c0-09bfd14b9695	0	347	0.0440544	low_risk
574c9579-c41b-4092-b685-cfa9c00aba36	0	621	0.0444288	low_risk
805ffabc-437a-42ee-9da2-d0e2436b1173	0	395	0.0446204	low_risk
ae023ce4-9e18-47a5-a7e3-34189036656c	1	27	0.0446862	low_risk
2e9ff58c-e8ff-411d-bff6-f988c5da54b0	1	262	0.0449083	low_risk
69c84fa4-1f42-4884-92f1-5917f02631c5	0	425	0.044922	low_risk
edd8a706-165c-4e7f-bb0e-5657d2143866	0	2442	0.04532	low_risk
d67c265a-df29-4dc3-bf8f-e2613938ba95	0	395	0.045589	low_risk
635a1df6-8d0f-4522-a22a-3b8cabd27c8b	0	848	0.0459547	low_risk
abbfaff0-0cd8-477a-97f4-4e8f4d549699	0	564	0.0464511	low_risk
c889186b-8394-4005-8249-6424d21f9c67	1	381	0.0468146	low_risk
db7ed07f-044e-4408-b9ae-04adf684ba22	0	472	0.047392	low_risk
68b9ea02-ccc6-45da-b01d-114ff3d533f9	0	552	0.0478668	low_risk
36561d77-9f7e-49fe-a784-60debb614f7b	0	1085	0.0481378	low_risk
3a663774-ffa1-4be3-acfa-9f8c1dd85a31	0	2415	0.0487878	low_risk
bc024595-154b-4b23-947b-6a09dcf2239a	0	387	0.0488542	low_risk
394a0fbf-2fb0-4043-81f2-35019083aea1	0	719	0.0488988	low_risk
1a37834b-5f81-4616-99a3-4b55b71f4050	1	612	0.0489206	low_risk
210dfc10-9360-4d13-ace5-d77e5990fc84	0	3437	0.0499007	low_risk
8102ab97-733f-4507-aacb-0e0e35094dd4	0	829	0.0504804	low_risk
ad431459-b16a-4ec0-add9-2b5f5999eb91	0	2015	0.0506864	low_risk
38c570d2-4a58-4fc1-933a-fdb841dc52a9	0	2317	0.0512264	low_risk
6c05adb9-e5b0-4d41-8d50-a02b8cb2ebdb	0	406	0.0525432	low_risk
2a88aff5-a29d-434a-9859-c60f47bcf75e	1	1560	0.0527204	low_risk
a07537e6-59e0-4a60-b438-edfc2d37eb0a	0	1711	0.0529332	low_risk
717bc39a-daa6-4bc8-8107-f50fcbb6eb8c	0	211	0.0529999	low_risk
3131ee80-1ce4-4919-b4e3-53f51f5f99ec	0	1450	0.0530757	low_risk
89be0b6d-cf46-4431-9e6d-d25662bbeef2	0	1066	0.0531162	low_risk
2e9c1ad8-b299-4d1d-9512-32ec10ef5196	0	784	0.0531658	low_risk
48c91f45-ce1a-4b21-98c8-7f08c16d1c62	1	223	0.0538661	low_risk
9147d56a-0d2b-4e41-9653-4c928fe9fe83	0	780	0.054049	low_risk
5762dc4b-1f30-4675-967f-68c6a1d07197	0	693	0.0543967	low_risk
87ff3f75-b183-4484-b07a-c2607e045fe8	0	400	0.0548662	low_risk
8994f48f-89a1-4369-b7f6-65cce4ec61b6	0	729	0.0553481	low_risk
e591c510-2bab-4140-aa4a-bab0c41f654f	1	359	0.0560838	low_risk
dbe09d56-3dee-4e42-98f3-4b05b46db1d4	0	1900	0.056644	low_risk
705caaa6-cb37-4ffe-a7fd-14c92aa57d2c	0	1008	0.0569233	low_risk
5f7e9e7b-021c-4333-8ac0-a17a7ac828d7	0	602	0.0570097	low_risk
62e8e08c-6cc0-41e5-9f14-7bb81ce0826a	0	22	0.0574798	low_risk
1fdb722e-b9e9-4752-a576-0da1ea73242e	1	1694	0.0576362	low_risk
2581f59d-422a-4ff0-9ca7-767b25b3b843	0	655	0.0577453	low_risk
56353106-4047-4e0c-a15e-2bb7e139acc0	0	458	0.0578265	low_risk
8196f2f4-fb97-4e65-80b8-4e218c5e79c0	1	581	0.0578872	low_risk
166357a6-7621-44ca-8e9f-f3cbe86ccef2	1	349	0.0585363	low_risk
e62a1625-73f9-49e4-9922-d15a6e18ee72	0	520	0.0585437	low_risk
766cd02a-2945-4e40-ac6b-1f10cbd58d9a	0	860	0.0590727	low_risk
cc5a7a4e-b607-4ad4-9b62-e15dd2feae52	0	1339	0.0600678	low_risk
e3c32fb9-cb41-4136-b971-07fd724f877d	1	19	0.0601242	low_risk
28c47770-25ea-47a9-8c33-2017454cfc88	0	322	0.0603854	low_risk
e27848ca-8c2b-4823-9031-a1bd76ac9583	0	390	0.0604548	low_risk
5596a375-4cc4-4212-a813-cfe85ec84271	1	848	0.0605816	low_risk
28b7bd7a-739d-4319-aae8-e19dbdb6c823	0	588	0.0607919	low_risk
72accbef-4357-45e3-9d31-5dd4eb8d3ded	0	507	0.0611853	low_risk
826edb70-df74-442b-a1ad-d18920df2bfa	0	1067	0.0617895	low_risk
76256305-2a3f-4039-95fe-09575e78182a	1	837	0.0619161	low_risk
3ae1cd68-8623-4efa-8024-4b86e293e537	1	2116	0.0619836	low_risk
9fe4f052-f9e5-45ab-bdd0-0588c766fd64	1	643	0.0621265	low_risk
c628fcd2-ac9c-48ef-aee7-a91996157d1a	0	2455	0.0622609	low_risk
f88ef64a-e635-4898-996f-971c96e06d4e	1	91	0.0625611	low_risk
17dcd1bf-937f-43d9-8bfc-c9f0666f8eb2	0	744	0.0626191	low_risk
61c10a2d-f49b-4efd-98da-added0f6f80d	0	538	0.0632463	low_risk
f0ca77bb-b2f2-4399-8243-87426d9bfc1f	0	486	0.0635221	low_risk
aaa4746e-6d0f-4d33-8128-1c90a0258431	0	1495	0.0639994	low_risk
8a46fe61-8696-4730-9f23-de41b23fbe99	0	1804	0.0641408	low_risk
242e5908-035e-4a66-b6ea-0255c92e25f2	0	810	0.0642433	low_risk
22c8a338-1abb-4eb7-a054-7187115500c6	0	8	0.0645918	low_risk
d2064090-40bd-4618-b18b-5e98a8f4cdab	1	278	0.0648871	low_risk
cee7912a-70a7-4a3c-9dda-d2efc73ec36d	1	1372	0.064926	low_risk
6ee94f74-f9ea-4d13-aecb-e9547dd5f924	0	697	0.06507	low_risk
94a5f387-32bf-458e-9a42-92d327f3454e	0	1049	0.0654358	low_risk
37bca6a9-2a19-4e3f-b4bc-6372cfbe0748	0	449	0.0655116	low_risk
0e9e2363-6ba6-4532-b381-2ed78a1f8f58	0	1939	0.0655474	low_risk
7726c67e-fa7b-4ea6-bb0b-62173aee8a4d	0	1452	0.0660621	low_risk
9a1834e2-7286-43ad-b777-42ff5048dcbf	1	688	0.0662285	low_risk
8490e16f-975f-4618-a561-e0621f3bc75b	0	2746	0.0665098	low_risk
a03abaa9-ddc6-4299-a279-36a7a891d82a	0	638	0.0667037	low_risk
2b7ed1b9-04f2-45ba-a1c4-3e1c50d5c423	0	1168	0.0684806	low_risk
996dc0d6-e629-470a-b76f-af62350e03c3	0	2102	0.0687938	low_risk
053b19f9-3943-44e6-ba3a-0307723716f2	0	2425	0.0689225	low_risk
cd0c42be-23a1-45e9-84af-9cbead6f79c1	0	2028	0.0689957	low_risk
e005a72e-ca50-4fc8-9062-318dcbfdd236	1	52	0.0691859	low_risk
89a1e2ec-5639-4d15-9060-4165294086d7	0	782	0.070663	low_risk
7b2314c6-c4cf-4832-8091-f2adb32d9409	1	3125	0.0707222	low_risk
730548e5-e36d-4c83-a3f3-54695f5c197d	0	354	0.0714689	low_risk
7f83915f-0b19-40c9-8d5f-5b594341a2a0	1	365	0.0725464	low_risk
60a2e0f2-17d1-4b8c-a4c0-f43871971daf	0	1823	0.0726259	low_risk
16954a3c-8ce6-4732-af7b-b53d26f37d91	0	879	0.073164	low_risk
74555140-3a20-4034-8a50-ba91d85ad0a7	1	34	0.0732135	high_risk
cee88be0-37ca-4c3d-999c-631779bc7846	1	12	0.0735903	high_risk
37cdef49-69d0-47a7-8c2c-b8650540ad8f	1	1622	0.0736891	high_risk
4065e99a-7faa-46e9-88a7-68b3ea716985	1	596	0.0741874	high_risk
b3fc0831-a51c-4c72-8a44-13e65c70ba07	1	1852	0.0750631	high_risk
f37c9f45-bc5f-46c5-8a89-24d730c84f62	0	512	0.07513	high_risk
914022f2-73d3-4f35-af1f-3cf71ce452d2	0	20	0.0752141	high_risk
d27ad3a4-f37b-4985-a105-2b26aca089fe	0	1531	0.0755357	high_risk
a0341c81-a6ff-4da6-8035-532ba7eb1d1b	0	854	0.0764874	high_risk
2404afff-c692-4780-87ea-d7587f1b05f4	0	183	0.0767795	high_risk
5366c757-f3a4-4af3-8860-605c6745251b	0	906	0.0768445	high_risk
ac558fa7-d896-498d-9948-21af4b134de0	0	427	0.076997	high_risk
85d048eb-149d-4623-a6fd-53130866d0aa	1	931	0.0773205	high_risk
a857edc8-a00d-4ce1-8706-130201704dfd	1	394	0.0773486	high_risk
57e2af97-32e5-4696-b07b-5397069a00d2	0	1115	0.0774066	high_risk
70a5f393-e9e3-4157-8adf-7bcbe352e8a9	0	412	0.0774207	high_risk
47d332f8-51e6-4ece-bee9-efa34824fbd4	0	500	0.0777463	high_risk
8c04bc79-6ead-4a10-ab26-ad6ee84a939a	1	67	0.0780608	high_risk
2f81c6d9-a140-48a4-b620-64e10f6d7e60	0	658	0.0781231	high_risk
76d017ba-7855-40c6-9f8e-e1bc12e2b36e	1	765	0.0781358	high_risk
5f669087-2241-46c1-ac76-74e6817dbfe2	1	247	0.0784056	high_risk
40ac6eaf-8ee1-4683-9225-7c3630e07bf6	0	519	0.0784593	high_risk
a4e52d97-364f-45d0-9136-549acbaa1d96	0	728	0.0790062	high_risk
292512a5-bb63-4125-97d2-2cc29ff1842a	1	97	0.0794092	high_risk
9cfbd020-dccd-4aed-9474-b773eae63c55	1	1149	0.0796134	high_risk
5c1550cb-6335-4433-b3cf-2c36e430d093	1	556	0.0803527	high_risk
3f2206a4-5037-44a3-8cd5-13fcc4be270d	0	574	0.0805244	high_risk
ef0c12ad-b298-47c9-bfb6-d969416d807f	0	2202	0.0822705	high_risk
4e29e056-1508-4db0-8022-7c64ed355e6f	0	423	0.0826334	high_risk
0c30dada-9410-4612-84d5-d32390d47d31	0	608	0.0827452	high_risk
08a0dcf6-af92-4fea-9904-ba630aa2e74a	1	2542	0.0827802	high_risk
f012dc4b-ad50-4412-98d6-fc97147f87b2	1	153	0.083461	high_risk
8eda0291-19ed-407a-8b55-33a8190a4f57	1	432	0.0835236	high_risk
4088c038-c007-4712-870e-4ada9617f018	0	2301	0.0835555	high_risk
81b2a185-1397-4146-9461-9d648ccf513d	0	662	0.0837984	high_risk
92f2fbb6-0cf9-4aaa-96c8-0ce41072bff2	1	1229	0.0839447	high_risk
ff37f53d-6824-488d-b237-c2ae48ec094f	0	1636	0.0842441	high_risk
3b2bab2f-cdd9-4385-b97c-d9e5ad7a0ad3	1	283	0.0845205	high_risk
881a7cb0-3afc-4c4f-8b13-dec8ca57fa2e	0	632	0.0848373	high_risk
b9e491f8-9165-4c35-934c-88c42ce7544a	1	1423	0.0849733	high_risk
a5da6e53-d905-4fe7-9dc5-48619e4708ed	0	1085	0.0851254	high_risk
18534d21-2789-417a-8a1f-2b98d7f0d94d	0	575	0.0855713	high_risk
c345dae3-8bff-43fd-ae78-699e011d1844	0	363	0.0857919	high_risk
5ea15603-b231-49d5-a367-4811a9aed980	1	87	0.0861649	high_risk
27982950-91c4-432d-9ed5-b8a126db8460	1	194	0.0870523	high_risk
244f30e6-9270-499d-8107-a8b2905356ef	0	303	0.0883222	high_risk
88f88433-405a-4beb-851b-2faa518c2f40	1	115	0.0884109	high_risk
2cca55e5-5f9e-4d78-a738-e0f2d0ce5b49	1	1135	0.0884643	high_risk
327c182b-0b4d-43d9-9215-7d712a88cf9b	0	2728	0.0887416	high_risk
2e853edd-62b9-4893-b8bb-fe7cf32c9678	1	452	0.0890447	high_risk
4910d1d2-d83b-4ea3-a04a-c80fbfaea98d	0	363	0.0891735	high_risk
1fc2bedb-3cf4-43b0-b0f5-8dbcfdc725e8	1	724	0.0905596	high_risk
bd745fb9-583e-477f-aec4-4a28c11b46a1	1	262	0.0911244	high_risk
ee8860c7-1276-47ab-8025-0fc70e29b3c1	1	768	0.0917039	high_risk
290a2922-c6d1-47c1-b811-e54c1f7f68f0	0	328	0.0927662	high_risk
7798de47-ee01-4a91-b0de-5726ec8861f7	0	1424	0.0932971	high_risk
7d06091d-3c4f-4721-aab8-68dcc08f64e1	1	1271	0.0933694	high_risk
2542b714-9561-408d-8839-924015a317d4	0	1363	0.0939109	high_risk
2bcd75e9-d3dc-455f-8266-4ca4dc191561	0	848	0.0943988	high_risk
f067988f-666f-4f9a-b541-9f15028053ea	1	660	0.094638	high_risk
3d53cbe9-601c-4115-ba65-2c0a27f79ea6	0	1562	0.0949197	high_risk
57772d3f-6673-432d-8238-40bae04b76ad	0	327	0.0959527	high_risk
2a3750ca-f95b-4491-b9c9-5d033b7384c2	0	6	0.0967588	high_risk
e48f02cd-ae8e-489f-afdf-12057c71cea5	0	672	0.096863	high_risk
3b68d753-864e-4e53-89eb-bd1cfdf2f7ca	1	296	0.0977232	high_risk
1a79b73f-85e2-43c6-9203-a93298958ebc	0	1219	0.0977885	high_risk
73e7b287-a521-48df-a753-95119cc50b92	0	1731	0.0979094	high_risk
d3246837-5d4e-448f-8dc8-66f884700af8	0	9	0.0981316	high_risk
8ca61667-6424-49d9-a155-bcfc70291a05	0	2324	0.0983375	high_risk
b0a6eab3-ffb1-4f9e-b715-ee4b13df0be8	1	1685	0.0988862	high_risk
9fb3a232-30ac-4ede-9dc1-c4fa963670dc	1	415	0.099768	high_risk
ddd12013-fea6-442f-8510-4f7629824689	0	480	0.0997777	high_risk
06a48c32-e272-4ef5-b185-731fce4fe8f5	0	170	0.100565	high_risk
6f130091-9e52-4630-83f3-6c26da2bbe13	0	698	0.100694	high_risk
cababc42-111b-45d1-80c4-7d6c5f1a6974	0	680	0.10111	high_risk
20c0a45e-6cb6-4d9d-8d7f-79bda6824a4e	1	91	0.102684	high_risk
1dd55da2-9a1d-4b56-a37a-f3ddb164beaa	0	2412	0.102912	high_risk
9f027f3b-3381-4237-8753-6bf329cac857	0	1231	0.104354	high_risk
a5044543-5628-4833-ac08-bd4ca176ff76	1	649	0.104856	high_risk
77174814-8de5-4d0f-8058-0685c188e953	1	303	0.104924	high_risk
32083d61-54a0-489b-ae8b-631c1025d6f9	0	94	0.105766	high_risk
affce807-0718-44c6-bc44-f28bb684518a	0	406	0.105862	high_risk
295a8e9d-492b-4115-9643-55cf6b4cdcc5	0	579	0.106254	high_risk
94b9e921-fc2f-484e-b600-aa66ba5583d8	1	1490	0.106795	high_risk
f7e8516c-b35b-43f2-a520-146be12d41f7	1	633	0.107442	high_risk
115a1c13-fe0c-43f1-aa76-dcbc36d51996	0	706	0.107765	high_risk
71ca0fa7-0832-4697-8a2b-fff8535b1b7f	0	601	0.108406	high_risk
4a1c374b-7c1f-4189-881b-5b37dcc52293	0	1345	0.109866	high_risk
d53d1b09-9d67-4fd0-b00f-713908415292	1	711	0.110049	high_risk
1c501a52-4492-4757-aa27-c9f3c8ca69eb	1	770	0.110597	high_risk
46c0d517-3492-4954-b05d-b1d685426e82	1	469	0.110943	high_risk
79f54fab-6bf1-47c7-978b-a1f722427cbc	1	410	0.11149	high_risk
7c04d34c-91e4-4802-b5e4-40a935e22215	0	1531	0.112216	high_risk
1d29ef60-3a99-432e-971f-2adc42b2ddd0	0	359	0.112543	high_risk
6d6e1207-f628-4eb5-9e63-bd62ed48c765	0	636	0.114666	high_risk
7eab2d95-479a-4fb3-b4a7-06382e40ce51	1	639	0.115179	high_risk
00bb33c9-2d73-46a2-9e54-0d7e3ff4967c	0	6	0.115213	high_risk
61154ec5-01d7-47fa-a736-23090784d750	1	412	0.116291	high_risk
d627ded3-3810-42a6-9949-5774f0a8925d	1	416	0.116432	high_risk
38c4fe77-3c0c-4577-b880-861d4450fbb2	0	219	0.116968	high_risk
4a0c9c6c-c620-48f6-a5c9-cf8305c98d25	1	315	0.118916	high_risk
37b0157b-212f-40f5-935a-a9974d573932	0	630	0.119288	high_risk
f5253f2c-a8fe-4ac7-9336-a5821ffb7e08	0	1876	0.119674	high_risk
855fa6f7-bb56-4db7-bdb9-859f13ab5c84	1	101	0.120224	high_risk
583ce8f3-b963-47ec-ad74-b43da2bcdf06	0	1	0.123346	high_risk
36b7a561-0e13-4460-bb1e-fe7584fcbbd4	0	248	0.123962	high_risk
2160d1a6-d793-4dc5-b4dd-18c77e78c05d	0	587	0.124043	high_risk
3273b061-fe2c-444c-859f-4600d322294f	0	951	0.124531	high_risk
36ebc0ec-8f2c-42de-9d35-d683144e8d83	0	640	0.125542	high_risk
d8ab0d25-44d7-4cde-8551-cbff3b3e8497	0	1098	0.12579	high_risk
e21379cd-3844-4b8c-969f-05134298faf6	1	304	0.126866	high_risk
34d2d72b-10f5-4248-9ec6-54d59ff546cb	1	547	0.128462	high_risk
9cf14ffd-734b-4fd2-9420-b9bc9f0aab10	1	103	0.128703	high_risk
ab9c7099-f8f3-41d5-b8ce-a27457506da9	1	300	0.12906	high_risk
9054c1e8-683c-4aa0-bbf5-0abb1cbd83cc	1	171	0.129271	high_risk
49a67761-4920-4580-9b24-b31faed8ecc0	1	195	0.129284	high_risk
abce9187-0834-49c4-998d-b44d2472458a	0	141	0.129572	high_risk
62426cc6-282a-4ab4-921f-ffd7ae071121	0	763	0.129627	high_risk
aa8e1526-9452-41ba-970e-9f7b6b793937	1	425	0.130025	high_risk
3a6d5e6e-42dc-41b2-b565-75c2084e96b4	0	20	0.13039	high_risk
bc63e37c-e534-4da4-afc6-5f9f194b9398	1	555	0.130686	high_risk
3d377ac6-87f2-45ba-a452-2dfe6489d598	0	399	0.131378	high_risk
8b546595-180a-43db-913b-c466994726db	0	928	0.131899	high_risk
0cdadd53-909f-4a32-8368-d7170afa1276	1	279	0.133647	high_risk
b4888e08-27c6-4e87-b4f0-59c15ddd0061	0	6	0.134373	high_risk
c1ccbb58-fa1d-4544-8c14-7bd7a15ffdd3	0	137	0.134693	high_risk
199ec039-b8a0-4509-913d-56e126471fc7	0	898	0.135238	high_risk
f54ade2b-0f00-46d5-b36c-ea7988bd2e8f	0	1242	0.137463	high_risk
076b6f4e-04f3-4894-892d-91247f497d30	0	555	0.140951	high_risk
7c06a765-2099-4fc1-a59b-f543ffedc5ee	1	300	0.143041	high_risk
d75e8818-81a3-4b25-9416-c649ea71083c	0	615	0.143334	high_risk
e8fa760d-1bb5-48f1-94f3-74e24a9ef499	1	129	0.146186	high_risk
53566f4a-8c62-4fe1-acc1-94b273924f01	0	1553	0.147587	high_risk
bda57494-c4cf-49d7-a8df-dff3fa813704	1	899	0.147947	high_risk
821abba5-a5c4-4941-995b-acaf59cd11eb	0	12	0.150023	high_risk
4349202d-0f4a-473d-b095-5c04cae9a23a	1	627	0.152559	high_risk
f4ad0628-1c6c-4523-bb95-34717bb4fa03	1	601	0.155219	high_risk
c66712c7-3105-4c55-a10c-b4a0f28b0349	0	562	0.156618	high_risk
837e2992-d52b-435a-b43d-92316c68bcfe	0	30	0.160711	high_risk
63a0969b-4c2a-448a-9641-9731559d8581	0	3478	0.165172	high_risk
054392f8-77a7-4484-83c7-d4e1ad2c01bc	1	347	0.165841	high_risk
6583b875-d08e-4073-ad74-c57401f1038c	0	345	0.166711	high_risk
b91d3629-db80-4a84-ae50-05bc7a01ab91	0	1030	0.167266	high_risk
921757de-dfb8-46f9-9db7-02a1d702173d	1	272	0.167424	high_risk
16a7f22d-985e-4f30-874e-1df13f24e8f0	0	382	0.168725	high_risk
8fd90ec2-68f8-4d7a-b3f9-d2a2145d2db3	0	1779	0.172303	high_risk
56c9c86f-92e2-45a0-bda5-dd6d67cd4734	1	36	0.17331	high_risk
f5775987-fd3a-438c-8a96-09208c4bfcd9	0	250	0.175776	high_risk
659d48c8-2c81-4dea-8399-830699736758	1	217	0.176145	high_risk
99170f84-c06d-42c6-ab40-70ec539df1b6	0	468	0.182205	high_risk
59396bbb-8ac9-4444-9529-370881318ccd	1	535	0.182637	high_risk
92e3871b-5377-47c9-bce5-1c98eb1495c9	1	107	0.18314	high_risk
cb245e3c-5741-4deb-8a4e-a1aba22e5407	1	65	0.183959	high_risk
e1332fe2-5034-47fd-b193-5f2f83f81003	0	291	0.188172	high_risk
637cd6e0-c01e-4b95-9e92-8113deee7f8e	0	415	0.188246	high_risk
6233bb90-a69e-4468-baaf-83b72453078f	0	444	0.191223	high_risk
cdb883b6-3a64-483c-b82a-883cd0842225	1	299	0.193418	high_risk
535ef599-fe07-46ee-8652-9dd5ce703bbe	1	558	0.193534	high_risk
9963ee7d-f809-4538-9a05-3d5e384bca90	0	361	0.193795	high_risk
3920bd71-46a3-4ed2-903f-0b88c12eb817	1	9	0.2013	high_risk
af528d2e-96e2-4bb5-b23c-497a9fa0d1d5	1	214	0.203966	high_risk
073bf6ae-b605-4718-bdcf-6df3eeb12ea0	1	837	0.204848	high_risk
17274128-f17e-4707-8f6a-3d18dbf70c0c	1	344	0.205966	high_risk
a2ed1172-7e1d-43a4-997c-4570ca5f04d5	1	233	0.213976	high_risk
a8284d7d-c9de-4690-86eb-69784cfdc00d	1	56	0.214898	high_risk
63fa9fa8-b98c-4e48-a937-9953eddcbabe	1	2486	0.215577	high_risk
d71f9d3f-1012-4cee-a929-822dd9685bbb	0	917	0.216283	high_risk
6bd38c71-4043-4bf0-b340-eb774f7726d2	1	1397	0.217634	high_risk
c8546523-a711-4b5f-97ff-7a3c6ca9413f	1	373	0.217683	high_risk
91a0d63c-d04d-4d56-b5ad-64bb48f2a9d0	0	898	0.218022	high_risk
c8b151d7-1e83-42b2-bca0-153c0a81e0fa	1	757	0.218223	high_risk
fafe4619-4a95-4a1c-b7e9-7528750c0350	1	56	0.218437	high_risk
e76ca5c6-11d1-47b8-bcdd-b5900dc1c55c	1	1005	0.218468	high_risk
c1549d8b-0519-459f-a678-e22aac0d362b	0	849	0.220948	high_risk
9f9fb9ac-4faa-41da-bdc0-9a716a6ccc4c	0	3675	0.224052	high_risk
ce304848-b269-4252-b95d-d081cb0464b9	0	9	0.231238	high_risk
57423ddc-f18c-486c-b760-ad5153311ec3	1	171	0.232402	high_risk
e8a651c0-2893-456b-8559-fd1ecfa84396	0	453	0.23356	high_risk
369ad195-89a1-439d-97d9-7669bae934ca	1	419	0.238365	high_risk
9a12529a-c1af-48ab-924c-13b6cc3e2a78	1	102	0.243331	high_risk
8e4cdec9-692e-4be2-b665-f7b35a854243	0	910	0.246451	high_risk
3df192ee-39b8-4ca1-b213-702b57f9041d	1	129	0.246747	high_risk
8425b3bd-5c32-4b8b-9807-2393b6d5dcde	1	140	0.254635	high_risk
1fd858e6-b5c1-4afb-ae96-648455aa09f6	0	1351	0.262105	high_risk
d2209430-65d4-4b80-9b3c-0127d19b39c3	1	31	0.275911	high_risk
