# Supplementary material for: Identification and Validation of a Tumor Microenvironment-Related Gene Signature in Hepatocellular Carcinoma Prognosis
Source: Front Genet. 2021 Nov 26;12:717319. doi: 10.3389/fgene.2021.717319 (PMC8662347; doi:10.3389/fgene.2021.717319)
Supplement: Supplementary file 3 [file Table3.XLSX]

## Sheet: Sheet1
Input Sample	B cells naive	B cells memory	Plasma cells	T cells CD8	T cells CD4 naive	T cells CD4 memory resting	T cells CD4 memory activated	T cells follicular helper	T cells regulatory (Tregs)	T cells gamma delta	NK cells resting	NK cells activated	Monocytes	Macrophages M0	Macrophages M1	Macrophages M2	Dendritic cells resting	Dendritic cells activated	Mast cells resting	Mast cells activated	Eosinophils	Neutrophils	P-value	Pearson Correlation	RMSE	group
03b50c0b-27e9-4a9a-a17a-3b3e8fd041d8	0.0625355	0	0.011801	0.102771	0	0.257116	0	0	0.0304853	0.0271273	0	0.0526886	0.0269398	0.0649572	0.134706	0.140723	0.0182701	0	0.0641532	0	0	0.00572567	0.24	0.0507336	1.07581	low_risk
053b19f9-3943-44e6-ba3a-0307723716f2	0	0.00553432	0.0512164	0.142611	0	0.0963155	0	0.010892	0.0777341	0	0	0.120219	0.0105668	0.156065	0.0595106	0.143452	0.0287833	0	0.0971002	0	0	0	0.52	0.00605989	1.08914	low_risk
0c39c5ca-4978-40d9-9778-0b4d7cdebc8e	0.00783541	0	0.0076639	0	0	0.0420135	0	0.00484644	0.0109836	0	0	0.0855877	0.0385704	0.239232	0.125556	0.403361	0.00497657	0	0.00604271	0	0	0.0233304	0.07	0.118637	1.08317	low_risk
0cfa5c26-e2bb-42ed-a756-10bd7f3b3021	0.0464852	0	0.00423419	0.0906332	0	0	0	0.0022463	0	0.0446047	0	0.0869933	0	0.025111	0.0549354	0.208272	0.013885	0.0123897	0.41021	0	0	0	0.56	-0.0006	1.1166	low_risk
0d07b537-22aa-4968-906e-9d3c9c0779ad	0	0.00438569	0.085717	0.119096	0	0.259539	0	0.00704179	0.070907	0	0.0150656	0.0219332	0	0.159382	0.0982744	0.128655	0.003911	0	0.0260922	0	0	0	0	0.225899	1.00026	low_risk
0e9e2363-6ba6-4532-b381-2ed78a1f8f58	0.0200353	0	0.0385618	0.049079	0	0.190129	0	0.0232607	0	0	0	0.0527647	0.0440383	0.0703133	0.0749953	0.237024	0.0018192	0	0.197979	0	0	0	0.7	-0.0128	1.0825	low_risk
0fbaa5ba-e785-4de2-993f-9640b7d5cd16	0.0729678	0	0.111522	0.0424525	0	0.114226	0.00404813	0	0.00937573	0.0004	0.00667061	0.0663979	0.0460505	0.0663532	0.160511	0.13724	0.0224693	0	0.134171	0	0	0.00512748	0.29	0.0428324	1.07088	low_risk
1004fb7a-3a42-4fb0-b09e-49644b450063	0.0554885	0	0.00430414	0.0907369	0	0.0367476	0	0	0	0.0195623	0.0394164	0.0857168	0.0224256	0.185697	0.0704761	0.250079	0.0199236	0	0.119426	0	0	0	0.32	0.0387025	1.07939	low_risk
10286cd4-21e1-41f7-ba12-3693cd98497d	0.0127769	0	0.0215715	0.156942	0	0.170312	0	0	0.040191	0.00782328	0	0.0331756	0.0390717	0.0620966	0.135755	0.211807	0.0699204	0	0.0385574	0	0	0	0.31	0.0403738	1.07685	low_risk
156eaaf6-96ce-44e9-9fa3-6f1db0399332	0.0577073	0	0.140032	0.1527	0	0	0	0	0.00578801	0.0312948	0.0764072	0	0.110046	0.0173424	0.120345	0.134087	0.0221374	0	0.0946419	0	0.0235711	0.0139011	0.07	0.115189	1.03706	low_risk
15f49830-4b01-40d8-b366-3dfc9f0f189d	0.00488462	0.00358278	0.148084	0.0124423	0.0434097	0.118644	0	0.00284832	0.00211966	0	0	0.046291	0.0913928	0	0.0268146	0.330737	0.01004	0	0.158709	0	0	0	0.72	-0.0143	1.08039	low_risk
162e6df6-eb27-495f-ad76-a6c42e9be729	0.0223296	0	0	0.0005	0	0.0926502	0.0239221	0.0127272	0	0.111129	0	0.144877	0	0.207145	0.0618371	0.192233	0	0	0	0.130627	0	0	0.23	0.0561671	1.1039	low_risk
166357a6-7621-44ca-8e9f-f3cbe86ccef2	0.00400299	0.00128351	0	0	0.0298498	0.226213	0	0.00308982	0.031854	0	0.0392472	0.071094	0.0580305	0.109608	0.034009	0.243432	0.0027338	0	0.122035	0	0.0149059	0.00861099	0.41	0.0248367	1.07445	low_risk
16954a3c-8ce6-4732-af7b-b53d26f37d91	0.0289289	0	0.0491357	0.0104124	0	0.145853	0.0103333	0.00926652	0.0313099	0.00410769	0	0	0	0.432579	0.0765007	0.129589	0.0422448	0	0.0297388	0	0	0	0	0.543235	0.839578	low_risk
17dcd1bf-937f-43d9-8bfc-c9f0666f8eb2	0.0360389	0	0.0829339	0.0855716	0	0.27401	0	0	0.010565	0.06184	0.080728	0.0172777	0.0008	0.00932682	0.0796377	0.239648	0	0	0.0215356	0	0	0.0001	0.4	0.0275455	1.0868	low_risk
1a37834b-5f81-4616-99a3-4b55b71f4050	0	0.0235188	0.138616	0.150364	0.0264731	0	0	0	0	0	0.106261	0.0495877	0.0315234	0.0337713	0.0683426	0.292473	0.00462443	0	0.0663173	0	0	0.00812747	0.56	0.0004	1.08703	low_risk
1ced201b-6f13-4f44-a259-4d55ae4913b5	0.00843746	0.0178606	0.119597	0.17003	0	0.0669967	0	0	0.00241039	0.0431033	0	0.0554286	0.0271203	0.043704	0.1322	0.257075	0	0	0.0446794	0	0	0.0113572	0	0.210628	1.00389	low_risk
1eb5ca45-367f-47b9-bf87-e71703ae51b3	0.0173476	0	0.0740749	0.217518	0	0.0568633	0	0.00925331	0.0476052	0.00523995	0	0.0933616	0.0484362	0.0454819	0.114353	0.155922	0.0323533	0	0.0821899	0	0	0	0.12	0.0924132	1.0534	low_risk
1fdb722e-b9e9-4752-a576-0da1ea73242e	0	0.0182608	0.0335426	0.0557192	0	0.209093	0	0	0.0212407	0	0	0.0552638	0.0064646	0.243122	0.0521541	0.247452	0.0282118	0	0.0294759	0	0	0	0.4	0.0273676	1.08867	low_risk
20705d70-d738-43c1-859b-248463db7c9c	0.0006	0	0.055093	0.0769571	0	0.103042	0	0	0	0.0337922	0	0.125998	0.0203889	0	0.148991	0.313874	0	0	0.113548	0.0004	0	0.00738648	0.49	0.0117388	1.09838	low_risk
210dfc10-9360-4d13-ace5-d77e5990fc84	0.00370599	0.00673541	0.00895728	0	0	0.125496	0	0	0.0171868	0	0.0431284	0.0446269	0.0255357	0.164003	0.026324	0.308033	0.0236739	0	0.197481	0	0	0.00511188	0.47	0.0132325	1.08759	low_risk
22c8a338-1abb-4eb7-a054-7187115500c6	0.0427265	0	0	0	0	0.317907	0	0	0	0.0231018	0	0.0212995	0.0162115	0.0390414	0.131271	0.178264	0.0424043	0	0.18737	0	0	0.0004	0.42	0.0202309	1.07841	low_risk
242e5908-035e-4a66-b6ea-0255c92e25f2	0.0399338	0	0	0	0	0.125873	0.0177149	0	0.00404673	0.0598612	0.0381792	0	0.0115488	0.206434	0.125079	0.150232	0.0236159	0	0.197483	0	0	0	0.19	0.0634907	1.0664	low_risk
2581f59d-422a-4ff0-9ca7-767b25b3b843	0	0.0206058	0.01092	0.0537712	0.0514383	0	0.00236859	0	0.0032855	0	0.0296834	0	0.0147964	0.181864	0.068396	0.328944	0.0481404	0	0.172927	0	0.00334216	0.00951759	0.12	0.0945894	1.05948	low_risk
28b7bd7a-739d-4319-aae8-e19dbdb6c823	0	0.00698165	0.119674	0.112102	0	0.0739243	0.0003	0.0609613	0.0199926	0.00145307	0	0.0387215	0	0.109712	0.122736	0.226892	0.0368331	0	0.0659519	0	0	0.00375683	0.17	0.0740152	1.05527	low_risk
28c47770-25ea-47a9-8c33-2017454cfc88	0.0113964	0	0.0267629	0.0751051	0	0.377399	0	0	0.0151758	0	0	0.0857037	0.00513932	0.0861694	0.135813	0.0890656	0.0144554	0	0.0778139	0	0	0	0.7	-0.012	1.1155	low_risk
29ab6aea-a433-4c77-ace5-e91c4e8500ce	0.00730038	0	0.0991256	0.122674	0	0.170673	0	0	0	0.0701005	0	0.0164103	0.0175434	0.0299326	0.0546697	0.213995	0	0.00725942	0.190316	0	0	0	0.7	-0.0123	1.0831	low_risk
2a88aff5-a29d-434a-9859-c60f47bcf75e	0.0581087	0	0	0	0	0.402292	0	0	0.00208889	0	0.0811882	0.00966828	0.0592139	0.115386	0.0971634	0.16845	0	0	0.00429232	0	0	0.00214705	0.55	0.00115378	1.09681	low_risk
2b6f76d4-f11c-45c6-8863-b5f6eb6b593e	0.0158403	0	0.00161431	0.0109868	0	0.124807	0	0	0	0.00960138	0	0.0720702	0.0581774	0.0869183	0.175904	0.173555	0.0159995	0	0.254526	0	0	0	0.29	0.0426062	1.08691	low_risk
2b7ed1b9-04f2-45ba-a1c4-3e1c50d5c423	0.0117482	0.0145616	0.0218222	0.0768738	0	0.409763	0	0	0.0245166	0	0	0.0357427	0.05219	0.00431133	0.0568721	0.150439	0.035242	0	0.0968325	0	0	0.00908572	0.72	-0.0148	1.10041	low_risk
2e9c1ad8-b299-4d1d-9512-32ec10ef5196	0.0056353	0	0.0428889	0.513392	0	0	0	0.0303616	0.0305834	0.0611353	0	0.106409	0.00437855	0.00788667	0.0554258	0.051176	0.0233506	0	0.0613102	0	0	0.0060663	0.07	0.116122	1.10782	low_risk
2e9ff58c-e8ff-411d-bff6-f988c5da54b0	0.0559795	0	0.0962959	0.0338739	0	0.0626784	0	0.0578098	0.035325	0.0464086	0	0.0672198	0	0.169987	0.0974526	0.192545	0	0.0331301	0.0512943	0	0	0	0.22	0.0574359	1.06484	low_risk
30cd8f40-8523-4668-a864-b41578594bc0	0.0359592	0	0.020705	0.113349	0	0.441743	0.00166171	0	0	0	0	0.0581969	0.018314	0.0455681	0.0849152	0.0864759	0.00246501	0	0.0776506	0	0	0.0129963	0.47	0.0130824	1.1075	low_risk
3131ee80-1ce4-4919-b4e3-53f51f5f99ec	0.0257027	0	0	0	0	0.483112	0	0	0	0.0517243	0	0.0459104	0.0178303	0.0767334	0.106084	0.122513	0.00974816	0	0.0555938	0	0	0.00504862	0.72	-0.0146	1.11526	low_risk
33d36080-81f6-4ef8-bd98-67b37774c32b	0.0121381	0.0004	0.0989117	0.136467	0.0612793	0	0	0	0.0224445	0.0208383	0.0762871	0.0113412	0.0212541	0.106654	0.0445602	0.0856206	0	0	0.295035	0	0	0.00674327	0.29	0.0430529	1.07009	low_risk
34274987-bc49-4882-8caf-93e3c5ac69f1	0.0556879	0	0.0592257	0.0445911	0	0.150653	0	0	0.0445597	0	0	0.0457486	0	0.291027	0.0683376	0.180497	0.0110668	0	0.0480394	0	0	0.0006	0.5	0.00997199	1.09422	low_risk
35bac9ff-6524-4143-ba23-f37d396bbab7	0.0277669	0	0	0	0	0.174187	0	0	0	0.0740264	0	0.0980618	0.0339345	0.0710706	0.114794	0.116148	0.00966511	0	0.279939	0	0	0.0004	0.53	0.00391132	1.09775	low_risk
36561d77-9f7e-49fe-a784-60debb614f7b	0.021387	0.013667	0.0390604	0.0987134	0	0.292409	0	0	0.0287045	0.093026	0	0.0566624	0.00181482	0.0487547	0.103985	0.0956508	0.0330099	0	0.0687546	0	0	0.00440085	0.03	0.137547	1.0445	low_risk
3759d7a8-b89f-41cd-beb3-8da0a8a18924	0	0.0109866	0.113597	0.153576	0	0.323956	0	0.029633	0.0560042	0	0	0.0711501	0.0085455	0.043823	0.0484463	0.115151	0	0.00161802	0.0235142	0	0	0	0.53	0.00492061	1.1127	low_risk
37bca6a9-2a19-4e3f-b4bc-6372cfbe0748	0	0	0.113682	0.0719428	0	0.28914	0	0	0.00133426	0.0131983	0	0.0515392	0.0142983	0.0639748	0.0374425	0.246876	0.0202759	0	0.0708632	0	0	0.00543192	0.17	0.0743011	1.05213	low_risk
3804814e-a91e-4c8b-a866-043768ee0923	0.084683	0.029308	0.238431	0.0983507	0	0.193115	0.00377854	0.0138488	0.0568664	0	0	0.0231982	0.0026604	0.0620367	0.0493279	0.0955971	0.0260578	0	0.0206025	0	0	0.00213862	0	0.472938	0.880442	low_risk
38c570d2-4a58-4fc1-933a-fdb841dc52a9	0	0.0147971	0.0264771	0.0573838	0	0.390236	0	0	0.0674309	0	0	0.0462724	0.00545775	0.0431999	0.0295466	0.148817	0.127859	0	0.0425218	0	0	0	0.35	0.0367894	1.08157	low_risk
394a0fbf-2fb0-4043-81f2-35019083aea1	0.0129779	0	0.048426	0.102324	0	0.0221405	0	0	0.0413548	0	0	0.151778	0.0220675	0.287408	0.161403	0.102129	0.0186971	0	0.0230268	0	0.0062671	0	0.12	0.0895236	1.08587	low_risk
3a663774-ffa1-4be3-acfa-9f8c1dd85a31	0	0.00528348	0.142739	0.217022	0	0.0679809	0.0246765	0	0.00816515	0	0	0.0518215	0.0143867	0.0792077	0.105213	0.165414	0.0174114	0	0.0982675	0	0	0.00241108	0.04	0.129071	1.03231	low_risk
3ae1cd68-8623-4efa-8024-4b86e293e537	0.0136829	0	0.100305	0	0	0.231951	0.00737522	0	0	0.0101847	0.0273584	0	0.123543	0	0.103376	0.293362	0.0144625	0	0.0546293	0	0	0.0197698	0.02	0.165893	1.01387	low_risk
3f5d2ef1-e22b-4766-8caf-aa4a9e9eff27	0	0	0.0223798	0.172524	0	0.356728	0	0	0	0	0	0.0738238	0.0128728	0.0708423	0.0625359	0.185668	0.0367074	0	0	0.00591702	0	0	0.2	0.0479064	1.09306	low_risk
40aa1789-f77b-4569-aa6f-a8db2e91ee82	0.012498	0	0.0316216	0	0	0.292248	0.013294	0	0.0167308	0.00786812	0.0596792	0	0.00999668	0.132915	0.123371	0.161813	0.0218859	0	0.0845877	0	0	0.0314903	0.09	0.0742365	1.05584	low_risk
43367e6e-d151-4128-ade3-1a3612a5726c	0.0068385	0	0.0470973	0.0407621	0	0.129818	0	0.00306498	0	0.0406311	0	0.0922587	0.143188	0.02769	0.0917216	0.330849	0	0	0	0.0316914	0	0.0143882	0.5	0.00654722	1.09315	low_risk
455d16a7-0a1b-47ea-9a62-81c8ff3aab7d	0.0309129	0	0.00840226	0.249507	0	0.0273556	0	0.0104738	0	0	0.0286579	0.0238449	0.0258358	0	0.137189	0.351493	0.00149764	0	0.104795	0	0	0	0.45	0.0138555	1.09211	low_risk
46779ae5-0901-415e-86aa-52bd1ed9f1dd	0.122845	0	0.304057	0.0396105	0	0.128484	0	0.0117328	0.0424455	0	0	0.0366902	0.017645	0.0102009	0.0283842	0.211168	0	0.00786481	0.0266836	0	0	0.0121881	0	0.282057	0.983485	low_risk
48c91f45-ce1a-4b21-98c8-7f08c16d1c62	0	0.00255471	0.0630994	0.0742913	0	0.234726	0	0	0	0	0	0.0478568	0	0.322624	0.0349195	0.171429	0.0171902	0	0.0313092	0	0	0	0.04	0.108899	1.06018	low_risk
4902429b-7941-4be5-b142-51bf3b96a575	0.0249337	0	0.00676258	0.0741626	0	0	0	0	0	0	0.116042	0.0262373	0.022274	0.0306415	0.0427709	0.406772	0.0166192	0	0.232784	0	0	0	0.6	-0.0014	1.09873	low_risk
49dd5911-0309-4442-bdbe-762e0767f0c9	0	0	0.149895	0.118849	0	0.219778	0	0	0.0806427	0.00177565	0	0.0412939	0.0026323	0.015548	0.176071	0.115557	0.01796	0	0.0468719	0	0	0.0131254	0.36	0.022504	1.09845	low_risk
4eaa593c-af3d-4c2c-8a20-12899a315cc8	0	0	0.0788681	0.102901	0	0.35247	0	0	0.00214575	0	0	0.0435358	0.0203567	0	0.105193	0.195997	0	0.0411822	0.0442427	0	0	0.0131079	0.33	0.0268781	1.08602	low_risk
54e64c1a-8389-4451-bef4-c75c16562d76	0	0.00430936	0.086156	0.122064	0	0.0184055	0	0.019357	0.00918211	0	0.0243413	0.122094	0.0372071	0.0554985	0.0673124	0.242855	0.0610732	0	0.130144	0	0	0	0.41	0.0170168	1.07689	low_risk
551cfea5-c4e7-47cb-ac10-ad2aea7e4fda	0.0422457	0	0.160702	0.118258	0	0.228728	0	0.0204036	0.0102077	0	0	0.078209	0.0170854	0	0.0962535	0.11583	0.063479	0	0.0485981	0	0	0	0.02	0.182077	1.01624	low_risk
553070db-5739-4319-b436-212d66038e89	0.00239846	0	0.151327	0.00859403	0	0.300448	0	0	0	0	0	0.0953048	0.0239082	0.0262243	0.039499	0.201637	0.00390781	0	0.146751	0	0	0	0.29	0.0301441	1.06748	low_risk
5596a375-4cc4-4212-a813-cfe85ec84271	0.0523231	0	0.144322	0.11267	0	0	0	0.0625907	0.0239388	0	0	0.0577944	0.0001	0.15461	0.0471699	0.295637	0.00310686	0	0.0457187	0	0	0	0.24	0.0396435	1.07364	low_risk
56353106-4047-4e0c-a15e-2bb7e139acc0	0.101238	0	0.190646	0.0407133	0	0.224539	0.0256677	0	0.0344409	0	0	0.0285779	0.0106272	0.0668756	0.114152	0.0585992	0.0458351	0	0.0459065	0	0	0.012182	0.32	0.0284191	1.08184	low_risk
56cde55f-4338-4a66-815b-bfe6043d7b79	0.019765	0	0	0	0.0275763	0.0525481	0	0	0.014365	0	0.0730297	0.0314787	0.086113	0.368979	0.0859584	0.187598	0.0118635	0	0.0407259	0	0	0	0.04	0.124274	1.0672	low_risk
574c9579-c41b-4092-b685-cfa9c00aba36	0	0	0.0859267	0.0619695	0	0.182164	0	0	0.00521765	0	0.0256552	0.0208986	0.0128511	0.0159651	0.0932905	0.276542	0.0641559	0	0.152264	0	0	0.00310031	0.49	0.00835622	1.07123	low_risk
5762dc4b-1f30-4675-967f-68c6a1d07197	0.0489313	0	0.11508	0.15726	0	0	0	0.0007	0	0	0.051978	0.051426	0.0513498	0.052366	0.115596	0.258116	0.0199843	0	0.0772165	0	0	0	0.74	-0.0093	1.09005	low_risk
5a0e8f29-aa01-43b9-a5f7-a9d9845a0edf	0.030196	0	0.0295051	0.166958	0	0	0	0.0009	0	0	0.0135332	0.118008	0.022659	0.0440809	0.101769	0.299558	0	0	0.15039	0	0	0.0224641	0.46	0.0129786	1.08953	low_risk
5b3f2c1e-90f5-442a-8689-ab8bf022da62	0.0180388	0	0.0295798	0.299943	0	0.139661	0.0111192	0	0.0088086	0	0	0.0683884	0.0128968	0.0504527	0.120855	0.141447	0.00549503	0	0.0933144	0	0	0	0.24	0.0376017	1.09219	low_risk
5b52d9a4-9675-4ffe-9314-f9cf64fcbc3e	0.00836583	0	0.0633108	0.00551476	0	0.174868	0	0	0	0	0	0.0682666	0.029022	0.142552	0.0884361	0.266926	0.0472629	0	0.103267	0	0	0.00220729	0.05	0.102243	1.04358	low_risk
5b7e6f62-ac5c-497f-b9b5-e42edc375b45	0.00102913	0.0134544	0.00310956	0	0.114426	0.0700256	0	0.0315577	0	0.0900627	0	0.0326814	0.0726033	0	0	0.300103	0.00172057	0.0008	0.260341	0	0.00396741	0.00407677	0.81	-0.0162	1.09374	low_risk
5c0c3023-8a5a-46a0-a939-d247e2f696d5	0	0.00224231	0.0668522	0.308057	0	0	0.0519572	0.0825678	0.0179693	0.0463582	0	0.0005	0.0143619	0.0456231	0.102642	0.260772	0.0001	0	0	0	0	0	0.79	-0.0154	1.10852	low_risk
5c96f86c-8164-4ebf-8d68-8e4b6b184a89	0.0145913	0.00676917	0.067759	0.155284	0	0.201466	0.00412448	0	0	0	0	0.0621442	0.038591	0.0326247	0.160369	0.118617	0.00719755	0	0.117338	0	0.0131253	0	0.08	0.0774589	1.06426	low_risk
5f7e9e7b-021c-4333-8ac0-a17a7ac828d7	0.0211401	0	0.102181	0.183188	0	0.0350776	0.0554007	0.0499859	0.0363527	0.0961733	0	0.0688511	0	0.10645	0.0818237	0.079092	0.0188896	0	0.0653945	0	0	0	0	0.409231	0.912625	low_risk
60314fc0-2a37-4da6-8a24-c9c32a2b5906	0	0.00126491	0.0113648	0.0744089	0	0.348719	0	0	0	0	0	0.0488165	0.00580822	0.0584783	0.0255049	0.29198	0.0767681	0	0.0568865	0	0	0	0.49	0.00792328	1.08984	low_risk
60a2e0f2-17d1-4b8c-a4c0-f43871971daf	0	0.00215154	0.0445009	0.153612	0	0.281292	0.00320632	0	0.0152237	0	0	0.0577115	0.0277847	0.0774307	0.0556314	0.0812382	0.139731	0	0.0604867	0	0	0	0.47	0.010617	1.08477	low_risk
61c10a2d-f49b-4efd-98da-added0f6f80d	0.0106794	0	0.0310517	0.215098	0	0.102198	0.00768583	0	0.0764465	0	0	0.0178918	0.0139118	0.15312	0.0566927	0.225541	0.0394364	0	0.0502475	0	0	0	0.2	0.0510528	1.06982	low_risk
62e8e08c-6cc0-41e5-9f14-7bb81ce0826a	0.001	0	0	0	0.0603999	0	0	0	0.0114812	0	0	0.0792764	0.0225827	0.113545	0.0902968	0.299758	0.0222413	0	0.290164	0	0.00749016	0.00179517	0.37	0.0215924	1.09666	low_risk
635a1df6-8d0f-4522-a22a-3b8cabd27c8b	0	0.00563975	0.00126361	0.0178753	0	0.190328	0	0.00702701	0.0163189	0	0	0.102811	0.0230215	0.30539	0.0004	0.23439	0	0.0462912	0.0481482	0	0	0.00109802	0.02	0.167179	1.03812	low_risk
64724049-d713-4585-9f01-4af1b9cd5c65	0.00167693	0.00850359	0.088408	0.0446661	0	0.244501	0	0	0	0.0175286	0	0.0544361	0.0900995	0.0040383	0.114323	0.208775	0.0811914	0	0.0418518	0	0	0	0.38	0.020306	1.07159	low_risk
6482ba73-a119-4462-8fd4-3fef0a1d733f	0.00925978	0.0135357	0.0606195	0.344979	0	0.133255	0	0.00480425	0.0255116	0	0	0.130055	0.0296664	0.0173456	0.0847726	0.0889719	0.00368987	0	0.0519609	0	0	0.00157375	0.03	0.153443	1.05846	low_risk
65d5b6c5-d8c7-4191-835d-4f4cced4d7be	0.0693586	0	0.0480204	0.0334033	0	0.0154239	0	0	0	0.0656147	0.0252733	0.0222039	0.10586	0.0694985	0.10172	0.345484	0	0	0.0981385	0	0	0	0.48	0.0104449	1.08637	low_risk
68a3b682-c6a3-4936-9a37-3bad8148db35	0.0122573	0	0.0536531	0.116384	0	0.191359	0	0	0.0160234	0	0.0570803	0.0144153	0	0.120405	0.0470741	0.270711	0.0181457	0	0.0824917	0	0	0	0.39	0.0176317	1.07683	low_risk
68b9ea02-ccc6-45da-b01d-114ff3d533f9	0.0366166	0	0.0486301	0.0722826	0	0.296755	0	0	0.0532927	0	0	0.0600521	0.0153037	0.0338738	0.0820504	0.139715	0.108612	0	0.0528171	0	0	0	0.76	-0.0102	1.08931	low_risk
69c84fa4-1f42-4884-92f1-5917f02631c5	0.0481429	0	0	0.0175153	0	0.263119	0	0	0.0420203	0	0	0.0720173	0.0297015	0.0650071	0.06135	0.284397	0.00606484	0	0.107688	0	0.00297686	0	0.84	-0.0193	1.09074	low_risk
6c05adb9-e5b0-4d41-8d50-a02b8cb2ebdb	0.0286059	0	0	0	0	0.511942	0	0	0	0.0318661	0.00727133	0.0382978	0.00607258	0.151858	0.047565	0.0921355	0.0071261	0	0.0772597	0	0	0	0.57	0.00303153	1.10739	low_risk
6ee94f74-f9ea-4d13-aecb-e9547dd5f924	0.0267864	0	0.0950758	0.082448	0	0.144037	0	0	0.0435901	0.0325799	0	0.0697689	0.00642517	0.00991392	0.12452	0.255402	0.0236373	0	0.0845491	0	0	0.00126681	0.47	0.0106892	1.08192	low_risk
705caaa6-cb37-4ffe-a7fd-14c92aa57d2c	0	0	0.128621	0.0102201	0	0.0765287	0.0245025	0	0.0751373	0	0	0.0698902	0	0.215633	0.0745525	0.268586	0	0	0.0231516	0	0	0.0331771	0.01	0.222555	1.00077	low_risk
7118d8f1-b395-440a-9aff-a331b110b1cd	0.0106907	0.0112968	0.0451113	0.109096	0	0.247961	0.00845756	0	0.0137914	0	0	0.0209747	0.0994904	0	0.0431922	0.139519	0.0306993	0	0.149313	0.0535763	0	0.0168313	0.23	0.0427084	1.06245	low_risk
717bc39a-daa6-4bc8-8107-f50fcbb6eb8c	0	0.0227925	0.0109436	0.112892	0	0.165677	0	0.0656786	0.0548625	0.0107921	0	0.0617671	0.0198336	0	0.090731	0.238164	0.110526	0	0.0353394	0	0	0	0.73	-0.0081	1.09323	low_risk
72019859-ea4f-41ac-b2b8-b5532e93e48a	0.00328443	0.00287408	0.062572	0.154604	0	0.178243	0	0.0432983	0.0113663	0	0	0.126077	0.0259045	0	0.158891	0.152734	0.0218331	0	0.058317	0	0	0	0.93	-0.0318	1.12768	low_risk
72accbef-4357-45e3-9d31-5dd4eb8d3ded	0.0870315	0	0.204004	0.0983323	0	0.236808	0.0001	0	0.0151047	0	0	0.0568567	0.0235131	0.0466638	0.0507607	0.0761312	0.0532481	0	0.045711	0	0	0.00578047	0.11	0.0669841	1.06642	low_risk
730548e5-e36d-4c83-a3f3-54695f5c197d	0.08506	0	0.0337285	0.153023	0	0.117888	0.0248263	0	0.00287162	0.012142	0	0.0374079	0.0114238	0.0294399	0.0814138	0.284391	0.0113826	0	0.105035	0	0.00436647	0.00559985	0.73	-0.0084	1.08182	low_risk
7424c47a-db3a-4e12-bfdb-98781b2ae0e1	0	0.00254133	0.00268201	0.112399	0	0.0436551	0	0	0	0	0.157998	0.0351574	0.0307433	0.100093	0.0657432	0.367327	0.0140274	0	0.0676339	0	0	0	0.55	0.00369622	1.10443	low_risk
76256305-2a3f-4039-95fe-09575e78182a	0.0387857	0	0.0508578	0.0865724	0	0.165325	0	0	0	0.0525905	0	0.0388471	0.00985715	0.0266209	0.14204	0.189751	0.0184697	0	0.180283	0	0	0	0.48	0.00992219	1.08349	low_risk
766cd02a-2945-4e40-ac6b-1f10cbd58d9a	0.0128764	0	0.0830027	0.0997342	0	0.161314	0.0132619	0	0.0301907	0	0	0.0364371	0.0380368	0.0863565	0.139975	0.157018	0.0718151	0	0.0698413	0	0	0.0001	0.04	0.117724	1.03607	low_risk
7726c67e-fa7b-4ea6-bb0b-62173aee8a4d	0	0.02567	0.0264076	0.123494	0	0.126281	0	0	0.084056	0	0	0.0768398	0.0008	0	0.0613699	0.221343	0.184483	0	0.0692138	0	0	0	0.4	0.00853859	1.07823	low_risk
78b8da73-e55f-4254-97be-75687a2c2b31	0	0.00137636	0.0480398	0.0772367	0	0.197666	0	0	0.0268183	0	0	0.0231816	0.0127131	0.0267804	0.0645313	0.266583	0.213735	0	0.0413389	0	0	0	0.22	0.0507829	1.06166	low_risk
7b2314c6-c4cf-4832-8091-f2adb32d9409	0	0	0.0204464	0.360561	0	0.0962438	0	0.001	0.0457664	0.0281175	0	0.0952759	0	0.0695468	0.0429963	0.187186	0	0	0.0433292	0	0	0.00956411	0.61	-0.0057	1.12959	low_risk
7ba89d2a-6371-49d0-b1ad-a3463ff750e5	0.0641794	0	0.0967747	0.261564	0	0.0948342	0	0	0.00954065	0	0	0.0691483	0.0352437	0.0640776	0.082658	0.0916924	0.0388697	0	0.0835265	0	0.00170078	0.00619048	0.03	0.185944	1.01263	low_risk
7f83915f-0b19-40c9-8d5f-5b594341a2a0	0.0111744	0	0.0148473	0.136281	0	0.080164	0	0.0589582	0.00289637	0	0.0359309	0.0536682	0.051837	0.046115	0.081	0.342737	0.0139385	0	0.0624141	0	0	0.00803769	0.31	0.022294	1.08002	low_risk
7f85f894-c7df-499c-951a-d258c40734ea	0	0	0.0129642	0.180412	0	0.0769358	0	0	0	0	0.0197944	0.0575289	0.111228	0.0679664	0.0954495	0.205233	0.0475827	0	0.118065	0	0	0.00684041	0.33	0.0188981	1.07602	low_risk
805ffabc-437a-42ee-9da2-d0e2436b1173	0.0568603	0	0	0	0.0434405	0.151949	0.00234617	0	0.00294219	0	0.0363805	0.0115955	0.0562821	0.0440489	0.174998	0.181037	0.017776	0	0.204958	0	0	0.0153859	0.29	0.028065	1.08139	low_risk
8102ab97-733f-4507-aacb-0e0e35094dd4	0.00593248	0	0.0409555	0.0254578	0	0.496322	0	0	0.0608542	0.0607866	0	0.0306777	0	0	0.0568355	0.200314	0	0.00228836	0.0195758	0	0	0	0.66	-0.0095	1.12615	low_risk
8196f2f4-fb97-4e65-80b8-4e218c5e79c0	0.0429387	0	0.0296422	0.139018	0	0	0.0310072	0.00815748	0.0278255	0	0.0118142	0.0263128	0.00386501	0.278181	0.0867273	0.215145	0.0194214	0	0.0519944	0	0	0.02795	0.09	0.118851	1.05059	low_risk
826edb70-df74-442b-a1ad-d18920df2bfa	0.0138058	0.0218129	0.0759521	0.157	0	0.13192	0.00302465	0.030739	0.0704129	0	0	0.0545857	0.00505312	0.171941	0.0827994	0.0918198	0.0374695	0	0.0516637	0	0	0	0.05	0.140643	1.03172	low_risk
82940191-1af5-4807-8d04-bebfa5e26bbe	0	0.00116346	0.108878	0.204514	0	0.188755	0	0.00175757	0	0.0441858	0	0.0145352	0	0.00362481	0.101109	0.22414	0.094764	0	0.0125732	0	0	0	0.12	0.0924263	1.05486	low_risk
8318642c-abc2-4848-9935-a37f211696a7	0.0893686	0	0.0008	0.0889894	0	0.0640773	0.00721272	0	0.00556491	0.0469324	0	0.0228672	0.0582313	0.0219343	0.0212637	0.316381	0	0	0.244517	0	0.0038925	0.00801701	0.78	-0.0165	1.08938	low_risk
8490e16f-975f-4618-a561-e0621f3bc75b	0.0116247	0	0.0353392	0.181695	0	0.182674	0.00906978	0.019566	0.0321623	0.0115698	0	0.0232938	0.0215458	0.0687991	0.117834	0.181936	0.0662833	0	0.0359653	0	0	0.0006	0.12	0.0923591	1.0547	low_risk
87ff3f75-b183-4484-b07a-c2607e045fe8	0.0146367	0	0.0646736	0.0855181	0	0.119796	0	0	0.0461504	0	0	0.0687287	0.00364819	0.127638	0.0853955	0.21568	0.100735	0	0.0673102	0	0	0.0001	0.19	0.0660299	1.05567	low_risk
8994f48f-89a1-4369-b7f6-65cce4ec61b6	0	0.0175684	0.0425335	0.211532	0	0.0618791	0.00234128	0.0259068	0.0684637	0.0103237	0	0.0366683	0.0114403	0.0734698	0.128247	0.224248	0.0520962	0	0.033282	0	0	0	0.31	0.0243154	1.08434	low_risk
89a1e2ec-5639-4d15-9060-4165294086d7	0.0172789	0	0.0634921	0.0484696	0	0.0538483	0	0	0.0576183	0.00447216	0	0.0369078	0.0403416	0.155156	0.152414	0.275876	0.0216634	0	0.0720657	0	0	0.0004	0.15	0.0813272	1.0646	low_risk
89be0b6d-cf46-4431-9e6d-d25662bbeef2	0.0532096	0	0.0199137	0.193277	0	0.223866	0.0651341	0	0.0208392	0	0.0158552	0.02344	0.0385067	0.0127533	0.0576526	0.135407	0.0815091	0	0.0586369	0	0	0	0.9	-0.0242	1.09651	low_risk
8a46fe61-8696-4730-9f23-de41b23fbe99	0.0146984	0	0.0150508	0.085403	0	0.0178809	0	0.0876705	0	0	0	0.0815528	0.0183903	0.172112	0.142487	0.196899	0.0419041	0	0.105782	0	0	0.0201691	0.63	-0.008	1.09987	low_risk
8e658abd-233d-43dc-9ee4-48d0076b7707	0	0	0.0414428	0.249298	0	0.0755045	0.0691117	0	0.0253871	0	0.0271556	0.0674396	0.094387	0.0323429	0.100287	0.140758	0.0202973	0	0.0565879	0	0	0	0.12	0.0914406	1.05612	low_risk
908df5a2-9353-4614-ac24-113c150b6e8c	0.00901715	0	0.11394	0.0537728	0	0.0293596	0	0.0940022	0	0	0	0.0910308	0.0007	0.0693319	0.139325	0.302919	0.00837538	0	0.0827928	0	0	0.00543914	0.36	0.0138859	1.0866	low_risk
90c9e818-8343-4852-9eb6-207d5d670b70	0.00119492	0.0435666	0.0870879	0.0792034	0	0.179244	0	0	0.0215013	0.0551881	0	0.108899	0.0009	0	0.109766	0.162388	0	0.0007	0.137149	0	0	0.0132502	0.82	-0.0188	1.10157	low_risk
912c52ec-9d9b-4538-beff-f8ee2d91ce24	0.109076	0	0.12312	0.0357598	0.00142298	0	0	0.00625243	0.0172919	0.103859	0	0.0432255	0.00240915	0.0372075	0.167728	0.175782	0.0207457	0	0.143203	0	0	0.0129163	0.24	0.0433842	1.08114	low_risk
9147d56a-0d2b-4e41-9653-4c928fe9fe83	0.0262758	0.0144474	0.0837899	0.130622	0	0.200734	0	0	0.0773602	0.0285343	0	0.0329693	0	0	0.0996202	0.209243	0.0278147	0	0.0685897	0	0	0	0.28	0.0291034	1.0774	low_risk
9355672e-2b27-4b0d-89c8-cc557d7051c5	0	0.00706906	0.21544	0.114764	0	0.176161	0	0	0.0279274	0	0	0.0355337	0.00720341	0.0712129	0.105232	0.075161	0.11324	0	0.0510553	0	0	0	0.21	0.0534931	1.06529	low_risk
9404c7bb-7723-4923-9a9d-f92bd49b5f47	0.0062759	0	0.0729265	0.0702759	0	0.160685	0	0	0.0670944	0.0009	0	0.0432413	0.00280778	0.0447825	0.0515719	0.432799	0	0	0.0447823	0	0	0.00189928	0.22	0.0466725	1.07216	low_risk
94a5f387-32bf-458e-9a42-92d327f3454e	0.112212	0	0.133583	0.0731487	0	0.188936	0	0.00523425	0.0541272	0	0	0.0360496	0.0198103	0.0476847	0.0730635	0.125534	0.087821	0	0.0427952	0	0	0	0.03	0.20287	1.00108	low_risk
95c254fc-7b0d-451c-9ca9-ff05c394fe85	0.0222171	0.00972685	0.0303099	0.0822813	0	0.408946	0.0573973	0	0.0258098	0	0	0	0.0132496	0.00112608	0.0481381	0.169727	0.0960709	0	0.0165471	0	0	0.0184527	0.09	0.106503	1.05138	low_risk
996dc0d6-e629-470a-b76f-af62350e03c3	0.0248596	0	0.00484175	0.0240691	0.0053135	0	0	0.00318891	0.0385506	0	0.025816	0.0123643	0.0802283	0.234027	0.00768383	0.358356	0.014223	0	0.129015	0	0.0131132	0.0243493	0.09	0.11672	1.06248	low_risk
9a1834e2-7286-43ad-b777-42ff5048dcbf	0.0481662	0	0.0225647	0.0478615	0	0.219154	0	0	0	0	0.00791515	0.0595408	0.0172309	0	0.0458403	0.501377	0	0	0.0303485	0	0	0	0.96	-0.029	1.11084	low_risk
9b67de2b-9276-47a1-8cfe-15eb5e29eacc	0	0.00673259	0.147097	0.110743	0	0.0650442	0	0	0	0.056823	0	0.0663935	0.0416284	0	0.143639	0.238928	0.00555472	0	0.117416	0	0	0	0.4	0.00618762	1.08843	low_risk
9bf13de3-9ca2-4bbf-9c6d-9376556f3752	0.051023	0	0.0494282	0.0827737	0	0.0869929	0	0.0295681	0	0	0.0219129	0.0811347	0.0124557	0.0204448	0.06247	0.197036	0	0	0.30476	0	0	0	0.78	-0.0155	1.09616	low_risk
9fe4f052-f9e5-45ab-bdd0-0588c766fd64	0	0.0353516	0.0320022	0.327179	0	0	0.0277718	0.00929906	0.01028	0.0281241	0	0.102846	0.0676897	0.0263113	0.103552	0.110276	0.0254347	0	0.0938836	0	0	0	0.2	0.056474	1.08218	low_risk
a0399d7b-9cdc-47a1-bf0f-8138c76f5c7f	0	0	0.04807	0.0941689	0	0.225889	0	0.0008	0.0425875	0	0.0362853	0.0324952	0.054159	0.0891613	0.078843	0.222597	0.0191397	0	0.0517128	0	0	0.00404741	0.28	0.0328466	1.07117	low_risk
a03abaa9-ddc6-4299-a279-36a7a891d82a	0.0363366	0	0.0888888	0.26905	0	0.03534	0	0.0460489	0.0279029	0	0	0.0589982	0.0112371	0.0215064	0.207471	0.140706	0.0291763	0	0.027338	0	0	0	0.01	0.237667	1.0086	low_risk
a07537e6-59e0-4a60-b438-edfc2d37eb0a	0.00601605	0	0.0173164	0.0833983	0	0.317562	0	0	0	0	0	0.0347973	0	0.0962989	0.0353533	0.351226	0	0	0.0580326	0	0	0	0.42	0.00509349	1.09501	low_risk
a866b498-c571-4fb0-9163-a285796283d3	0	0	0.0110746	0.0869826	0	0.38309	0.0153813	0	0.0160844	0	0	0.0454607	0	0.143124	0.0758942	0.141608	0.03772	0	0.0400364	0	0	0.0035442	0.19	0.0589661	1.07817	low_risk
aaa4746e-6d0f-4d33-8128-1c90a0258431	0.016444	0	0.0710967	0.0827036	0	0.250484	0	0	0.0008	0	0	0.0747536	0.0114283	0.109715	0.104374	0.182932	0.0135703	0	0.0780831	0	0	0.00360647	0.11	0.0954026	1.04821	low_risk
abbfaff0-0cd8-477a-97f4-4e8f4d549699	0.0685223	0.0329329	0.0652758	0.116274	0	0.358253	0.0109293	0	0.0373187	0	0	0.0512857	0.0166489	0.0534229	0.0492719	0.0725223	0.0126621	0	0.046468	0	0	0.0082117	0.03	0.175174	1.02709	low_risk
ac377378-605f-4dd6-a71f-aba899360b9e	0.026663	0	0	0	0	0.0899219	0	0	0.0033891	0	0.0761426	0	0.0449347	0.148685	0.0870113	0.27524	0.00476465	0	0.243248	0	0	0	0.3	0.0270379	1.08404	low_risk
ad431459-b16a-4ec0-add9-2b5f5999eb91	0.0100138	0.0007	0.0185428	0.0667692	0	0.231005	0.00368562	0	0.0181081	0	0	0.0281039	0.0233402	0.335258	0.0981653	0.107212	0.0179004	0	0.0412035	0	0	0	0.03	0.176522	1.03097	low_risk
ae023ce4-9e18-47a5-a7e3-34189036656c	0.00456528	0	0.00171211	0	0	0.366837	0	0.020495	0.00777796	0.0415289	0	0.0528785	0.0607622	0	0.121688	0.175708	0	0	0.146047	0	0	0	0.44	0.00316917	1.09462	low_risk
b093cd5f-edfd-4e82-a363-584db85475ef	0.0361895	0	0.217236	0.0780121	0	0.140232	0	0	0	0	0	0.0441385	0.0243853	0.0442811	0.0774037	0.307206	0.0198821	0	0.00937655	0	0	0.00165683	0.08	0.141041	1.03359	low_risk
b30e4ede-e3e9-4732-ad9b-77efe95ffb57	0.0344231	0	0	0.0581893	0	0.312733	0	0	0.0382142	0.0133312	0	0.0287286	0.00684018	0	0.136985	0.273148	0.0658725	0	0.0315351	0	0	0	0.57	-0.0041	1.10116	low_risk
b6bec337-4ce3-4e4b-8adb-b3ac58028b73	0.0696515	0	0.0457077	0.215827	0	0.291997	0.00677812	0.0120289	0.0273699	0.0119301	0	0.030374	0	0.032462	0.0743593	0.117439	0.0410199	0	0.0230546	0	0	0	0.42	0.0112907	1.10651	low_risk
b732f85f-f23b-40f6-93c0-09bfd14b9695	0.0230963	0.0189775	0.121127	0.147485	0	0.175603	0	0.00267663	0.0331974	0	0	0.0344459	0.00705457	0.14112	0.0569036	0.183439	0.0125709	0	0.0362195	0	0	0.00608409	0.05	0.174894	1.01482	low_risk
bae15afd-f69f-4a8f-8b1b-cd00908da9e7	0.0205059	0	0.0590776	0	0	0.429175	0	0	0	0.0852426	0	0.0341391	0.0471998	0.0213795	0.105304	0.180385	0	0	0	0.0175914	0	0	0.55	-0.0034	1.10405	low_risk
bbf81222-1697-43aa-aae7-3a72f7495286	0	0.0133745	0.0168177	0.198586	0	0.152222	0.0111271	0	0.01567	0	0	0.1142	0.0288172	0.0912381	0.0251162	0.219879	0.0102457	0	0.102707	0	0	0	0.42	0.0104299	1.09192	low_risk
bc024595-154b-4b23-947b-6a09dcf2239a	0	0	0.00134779	0	0.0671254	0.248264	0	0.00754221	0.00285128	0	0.06875	0.0557124	0.0508382	0.0339796	0.0364784	0.2327	0.0112356	0	0.181609	0	0.00126561	0.0003	0.96	-0.0381	1.0995	low_risk
bc5f3d1b-e8e7-4db9-a544-aaec9acea05b	0	0.0115651	0.00693272	0	0.00208261	0.172898	0	0	0.0360607	0	0	0.0616883	0.0993398	0.0182024	0.0972623	0.246799	0.0406578	0	0.195667	0	0	0.0108439	0.74	-0.0219	1.08845	low_risk
bc9e7871-e8f0-49a9-a404-ad4bd1bff3fe	0.0718041	0	0.029864	0.133349	0	0.0732441	0	0	0	0	0.0199709	0.0531217	0.0231037	0	0.0184094	0.289354	0	0	0.287779	0	0	0	0.64	-0.0116	1.09263	low_risk
be018f49-8b47-45d6-9958-72644c7e0a42	0	0	0.103804	0.184074	0	0.172932	0	0.0223711	0.0143641	0	0	0.0737329	0.0154437	0.0452685	0.0579844	0.208011	0.00576074	0	0.0574977	0	0	0.0387564	0.51	0.0008	1.08685	low_risk
bea5f2b5-1adf-4c6f-9378-83cc0dd54b36	0.0221356	0	0.0568452	0.0465746	0	0.0871946	0	0.00279221	0.046419	0.0638613	0.030997	0.0686954	0	0.0394338	0.0552317	0.425642	0	0	0.0541777	0	0	0	0.43	0.00885369	1.09097	low_risk
c0639bb8-d26f-4c93-8a87-2a421dde3e74	0.031447	0	0.104652	0.00556904	0	0.0406243	0	0	0.00379076	0.0326803	0	0.088263	0.0435795	0.0713062	0.14546	0.359924	0.00335259	0	0.0596604	0	0	0.0096904	0.34	0.0248393	1.09357	low_risk
c20d2386-3005-4f02-9b85-5cc3ac4554f7	0	0.00158177	0.00103652	0.060218	0	0.300429	0	0	0.0170186	0	0	0.0713845	0.0151411	0.0357159	0.120992	0.229588	0.0460371	0	0.100857	0	0	0	0.54	-0.0016	1.09456	low_risk
c628fcd2-ac9c-48ef-aee7-a91996157d1a	0.00882728	0.00934996	0.0462809	0.101994	0	0.0824863	0.0223913	0.026429	0.0554118	0.0343702	0	0.031971	0.00484643	0.157463	0.142428	0.137996	0.0764161	0	0.0593157	0	0	0.00202333	0.03	0.206346	1.00397	low_risk
c85990f8-8c60-4da1-b040-f63d714f7fed	0.00857023	0	0.220998	0.0633999	0.00270914	0.0736737	0	0	0.0066757	0.0311124	0	0	0.0237958	0.161979	0.203821	0.0777939	0.0156622	0	0.107491	0	0.00231739	0	0.08	0.127694	1.05508	low_risk
c889186b-8394-4005-8249-6424d21f9c67	0.00618266	0.00775628	0.0603007	0.0435416	0	0.119632	0	0	0.0163492	0.0644625	0	0.0866538	0.00712875	0.0851135	0.0846859	0.244982	0.00913212	0	0.15125	0	0	0.0128293	0.28	0.0405669	1.06751	low_risk
cb1b3b72-d0d2-4a1b-b66b-fc16dfd9a27e	0.0412775	0	0.0125109	0.110127	0.0283226	0	0.0273783	0	0	0.00750095	0.0739305	0.0926042	0.0433645	0.11484	0.169804	0.0797875	0.0141392	0	0.184413	0	0	0	0.3	0.0365055	1.09276	low_risk
cb3d8e55-0e4b-43a1-8b5f-f27e7f9f440a	0	0.00840035	0.185523	0.0373766	0	0.089714	0	0.055251	0.0539926	0	0.0156762	0.0224111	0.00788007	0.139703	0.083036	0.283179	0.0039531	0	0.0130834	0	0	0.0008	0.3	0.0348963	1.07713	low_risk
cc5a7a4e-b607-4ad4-9b62-e15dd2feae52	0	0.0182974	0	0.0107428	0	0.447147	0	0	0	0	0	0.0499794	0	0.0493355	0.0709918	0.25628	0.0494276	0	0.0477986	0	0	0	0.78	-0.0233	1.10742	low_risk
cc8c172a-bb03-4d31-96e7-df8c60d1b79d	0.0124142	0.00185227	0.239035	0.110102	0	0.133845	0	0	0.0323074	0	0	0.0997399	0	0.0191466	0.0465209	0.111467	0.0113206	0	0.17691	0	0	0.0053399	0	0.399036	0.917418	low_risk
cd0c42be-23a1-45e9-84af-9cbead6f79c1	0	0	0.166876	0.0899785	0	0.29003	0	0	0	0.0928995	0	0.0343635	0	0.0984184	0.0414076	0.133078	0.0295795	0	0.0233689	0	0	0	0.18	0.0621185	1.06952	low_risk
cee7912a-70a7-4a3c-9dda-d2efc73ec36d	0.0563093	0	0.12877	0.0609932	0	0.0844452	0	0	0.025918	0.00333784	0	0.0435977	0	0.30228	0.0960394	0.128821	0.0236243	0	0.0458359	0	0	0	0	0.31552	0.959708	low_risk
d048b230-7dbf-41d5-92d4-4addac2ca9de	0.0230588	0	0.00425151	0.264217	0	0	0	0.0294287	0.0220955	0	0.0408218	0.0562887	0.026524	0.0441772	0.0400686	0.333562	0.00404526	0	0.111461	0	0	0	0.59	-0.0065	1.09589	low_risk
d0b2ef9e-2779-41e9-99ea-ff1ac86d40d3	0	0.0120037	0.0701955	0.0525171	0.0001	0	0	0.00321657	0.00392226	0	0	0.0602031	0.0387308	0.143796	0	0.515326	0.00346037	0	0.095185	0	0	0.00130389	0.3	0.0340963	1.10458	low_risk
d2064090-40bd-4618-b18b-5e98a8f4cdab	0.0048579	0	0.0685028	0.143757	0	0	0.0191215	0.0391629	0.00130153	0	0.0105963	0.0429426	0.00818126	0.306413	0.103411	0.209233	0	0	0.0425181	0	0	0	0.08	0.134864	1.04977	low_risk
d67c265a-df29-4dc3-bf8f-e2613938ba95	0	0	0.0391553	0.021016	0	0.353168	0	0	0.0257907	0.060206	0	0.0463569	0	0.170918	0.0553568	0.187508	0.0117701	0	0.0287537	0	0	0	0.38	0.0193513	1.091	low_risk
dac21ed9-d69d-4b17-b80f-f5a471c46c40	0	0	0.0203843	0.0720868	0	0.0607926	0.00531249	0	0	0.0231716	0	0.0914192	0.0383136	0.0899678	0.0531866	0.537515	0	0	0	0.00784942	0	0	0.36	0.0224573	1.11376	low_risk
db498fe7-3fbe-49f9-85e6-cf5e9244cbd3	0	0.00253211	0.0116855	0.162854	0	0.0662544	0	0.00487856	0.0316301	0	0	0.0718056	0.0195719	0.177317	0.0931044	0.249105	0.0130468	0	0.0962137	0	0	0	0.3	0.0359349	1.08102	low_risk
db7ed07f-044e-4408-b9ae-04adf684ba22	0.0012191	0.0206655	0.0128034	0.0660949	0.0283611	0	0	0	0.0382865	0.00859362	0	0.0305902	0.00724151	0.147786	0.118307	0.148612	0.0259815	0	0.328967	0	0.0156302	0.0009	0.71	-0.0197	1.11061	low_risk
dbe09d56-3dee-4e42-98f3-4b05b46db1d4	0.0370466	0	0	0.0686928	0	0.340887	0	0	0.00236674	0	0	0.086608	0.0403474	0.0654495	0.0439365	0.147184	0.0431108	0	0.119463	0	0	0.00490662	0.66	-0.0129	1.09362	low_risk
e005a72e-ca50-4fc8-9062-318dcbfdd236	0	0.00153553	0.074726	0.0351291	0	0.117514	0	0	0.0577594	0.0220556	0	0.078451	0.00659428	0.120505	0.113092	0.242104	0.0879036	0	0	0.0377765	0	0.00485348	0.13	0.0859089	1.05725	low_risk
e27848ca-8c2b-4823-9031-a1bd76ac9583	0.0588232	0	0.0530956	0.171931	0	0.0556415	0	0.0508703	0.00769527	0	0	0.059979	0.0101627	0.0688414	0.134629	0.117349	0.133048	0	0.0779339	0	0	0	0.58	-0.0058	1.08646	low_risk
e308c4e3-3184-4c38-9462-16eab825240f	0.0384224	0	0	0.182678	0	0.0514058	0	0.00369364	0	0	0.106638	0.00975093	0	0.0425031	0.0815173	0.40644	0.0107675	0	0.0661837	0	0	0	0.69	-0.017	1.10496	low_risk
e3c32fb9-cb41-4136-b971-07fd724f877d	0.0272141	0	0.0937804	0.00390617	0	0.179728	0	0.0348857	0.0267152	0	0	0.0291621	0.00962597	0.135675	0.180781	0.189132	0.0321708	0	0.0572231	0	0	0	0.1	0.107101	1.05248	low_risk
e52eed91-a5d8-49b0-8fee-e12d028763e7	0.0141143	0	0.0526633	0.272388	0	0.0541062	0.0285072	0.0403064	0.0529205	0.0621212	0	0.0787832	0	0.0931461	0.0824379	0.11449	0.0202526	0	0.0200646	0	0	0.0136982	0.1	0.11361	1.06206	low_risk
e591c510-2bab-4140-aa4a-bab0c41f654f	0.0310946	0	0	0	0	0.138277	0	0	0.0508007	0.011678	0	0.048709	0.0239557	0.125547	0.0759137	0.255884	0.19036	0	0.0320335	0	0.0157459	0	0.24	0.0457366	1.07194	low_risk
e62a1625-73f9-49e4-9922-d15a6e18ee72	0.00621855	0.00205607	0.0707478	0.0421336	0	0.077867	0.0102765	0	0.0711594	0.0188308	0	0.0415735	0.0133092	0.334719	0.0891333	0.0909964	0.0522982	0	0.0786813	0	0	0	0.03	0.203243	1.01165	low_risk
e963606b-430f-489a-973d-7780bb4be9f0	0.0231141	0.0133251	0.119765	0.171118	0	0.20796	0	0.00197329	0.0522912	0.0380963	0	0.125047	0.0131357	0.00859318	0.0110536	0.142618	0.00447327	0.0006	0.0667921	0	0	0	0	0.292151	0.975778	low_risk
edd8a706-165c-4e7f-bb0e-5657d2143866	0.00401213	0	0.0566029	0.107572	0	0.278348	0.00435531	0	0.0157583	0	0	0.0196611	0.0101183	0.117828	0.0827909	0.166311	0.0914304	0	0.0452122	0	0	0	0.04	0.197352	1.00542	low_risk
edf26795-5e30-4e42-b9f6-e65a7ec45436	0	0	0.0715567	0.0616764	0	0.289141	0	0	0.0281287	0.00671156	0	0.0602429	0.0282403	0.0529431	0.0616659	0.212625	0.00172182	0	0.12288	0	0	0.00246746	0.71	-0.0197	1.08846	low_risk
f0ca77bb-b2f2-4399-8243-87426d9bfc1f	0.0123448	0.0239279	0.114673	0.169833	0	0.0877887	0.0059888	0.0724274	0.0890978	0	0	0.0240727	0	0.223532	0.0604261	0.0818838	0.0138228	0	0.0201809	0	0	0	0	0.30059	0.964859	low_risk
f1c1ceb4-e395-4c85-8a33-622f0c856c38	0.0237064	0	0.0151208	0.281575	0	0.0326801	0.0178547	0.00208484	0.0917036	0	0.00425742	0.0873896	0.00415289	0.124894	0.0905011	0.144471	0.0135742	0	0.0660347	0	0	0	0.57	-0.0046	1.10712	low_risk
f36321ad-2d90-4ae2-89c5-9886c6527211	0.00788574	0.00638718	0.0347467	0.0527253	0	0.326055	0.00770835	0	0	0	0	0	0.0151977	0.166626	0.213319	0.0314592	0.0221248	0	0.115001	0	0	0.0008	0.1	0.109341	1.06558	low_risk
f79a378a-a3b6-49f0-b633-990c81f03ca7	0	0.0322684	0.0694505	0.106647	0	0	0	0	0.00529214	0	0	0.063283	0.0641258	0.295857	0.0664599	0	0.0195207	0	0.276328	0	0	0.0008	0.1	0.105817	1.05403	low_risk
f88ef64a-e635-4898-996f-971c96e06d4e	0.0197303	0	0.036169	0.0618783	0	0.278099	0	0.0169025	0.0198332	0.0003	0	0.051487	0.00231828	0.0699456	0.105733	0.188252	0.0583329	0	0.0872537	0	0	0.0037425	0.08	0.131868	1.03205	low_risk
f8f6b8c2-9221-45c6-8b83-edb84c9d6df7	0.0001	0.0441617	0.0158887	0.0454599	0	0.36337	0	0	0.0764557	0	0	0.0296033	0.0272673	0.0357997	0.0302255	0.170643	0.122741	0	0.0382429	0	0	0	0.41	0.0123536	1.0855	low_risk
fd51bc9f-01c9-4c46-9336-e147b83f754d	0.0322682	0	0.0261943	0.336022	0	0.0249627	0.025562	0.0070885	0.0164413	0	0	0.0598353	0.0254615	0.0901808	0.127223	0.112644	0	0	0.110026	0	0.0060904	0	0.23	0.0492541	1.08162	low_risk
00bb33c9-2d73-46a2-9e54-0d7e3ff4967c	0.0075196	0.00381923	0	0.0364395	0	0.139822	0	0	0.048951	0	0.124765	0	0.0728055	0.439674	0.00554569	0.0991107	0.0009	0	0.0194732	0	0	0.00115399	0.24	0.0505487	1.1085	high_risk
054392f8-77a7-4484-83c7-d4e1ad2c01bc	0.0346556	0	0.0796027	0.053039	0	0.101728	0	0.00721949	0.0444624	0.032624	0	0.0518067	0	0.266649	0.099765	0.129721	0.0104687	0	0.0794685	0	0	0.00879012	0.02	0.146236	1.03205	high_risk
06a48c32-e272-4ef5-b185-731fce4fe8f5	0.070417	0	0.00310548	0.142672	0	0.0510376	0.00565828	0	0.0208716	0	0	0.0516782	0.0691398	0.0299815	0.205688	0.218131	0.0328843	0	0.0987351	0	0	0	0.37	0.0305728	1.09259	high_risk
073bf6ae-b605-4718-bdcf-6df3eeb12ea0	0.0002	0	0.00375617	0.0781337	0	0.096399	0	0	0	0.115692	0	0	0.0112496	0.177886	0.0173163	0.289621	0.0072476	0	0.202482	0	0	0	0.16	0.0776172	1.06429	high_risk
076b6f4e-04f3-4894-892d-91247f497d30	0.00579384	0.0254316	0.0449244	0.0906103	0	0.0665437	0	0	0.0466722	0	0	0.075895	0	0.427489	0.106803	0.0716386	0	0	0.0381981	0	0	0	0.02	0.149227	1.05718	high_risk
08a0dcf6-af92-4fea-9904-ba630aa2e74a	0	0	0.0132879	0.0912125	0	0.188669	0	0.0285938	0.0672679	0.0270648	0	0.0845253	0	0.12054	0.111159	0.142182	0.0394687	0	0.0860295	0	0	0	0.26	0.0460253	1.07824	high_risk
0c30dada-9410-4612-84d5-d32390d47d31	0.0034875	0	0.0869744	0.247843	0	0.231644	0.00549719	0.0133806	0.00787014	0.0168391	0	0.0332082	0.00294074	0.0330636	0.120243	0.168114	0.0136299	0	0.0152635	0	0	0	0	0.178328	1.03066	high_risk
0cdadd53-909f-4a32-8368-d7170afa1276	0.00421148	0.0386902	0.00886826	0.0454768	0	0.126667	0	0	0.107379	0	0	0.126921	0	0.229445	0.0785535	0.0688263	0.0435317	0	0.112077	0	0.00935297	0	0.24	0.0519488	1.07368	high_risk
115a1c13-fe0c-43f1-aa76-dcbc36d51996	0	0.00802578	0.219854	0.109317	0	0.115098	0.0233456	0	0.0224084	0	0	0.0161879	0.00806539	0.0492634	0.147439	0.111207	0.12271	0	0.0463118	0	0	0.0008	0	0.367383	0.931932	high_risk
16a7f22d-985e-4f30-874e-1df13f24e8f0	0	0.0668437	0.0190169	0.1726	0	0.086016	0.0366304	0.021656	0	0.151237	0	0.0377657	0	0	0.104795	0.238453	0.0168825	0	0.0449838	0	0	0.00312015	0.03	0.127409	1.04741	high_risk
17274128-f17e-4707-8f6a-3d18dbf70c0c	0.00823717	0	0	0.080198	0	0.102896	0	0	0.0555774	0	0.0480065	0.023205	0.0908177	0.110695	0.0513158	0.251627	0.0320907	0	0.145247	0	0	0.0001	0.44	0.0173992	1.07352	high_risk
18534d21-2789-417a-8a1f-2b98d7f0d94d	0.0167884	0	0.0505603	0.277609	0	0	0.117644	0.0779162	0.0686337	0.0137212	0	0	0	0.111213	0.108978	0.12152	0.0141466	0	0.0212704	0	0	0	0.08	0.105434	1.05382	high_risk
199ec039-b8a0-4509-913d-56e126471fc7	0.0496232	0	0.116628	0.0222145	0	0.1959	0	0	0.0279583	0.0167252	0	0.0785854	0.00463428	0.0838004	0.122817	0.102753	0.0722746	0	0	0.0928457	0	0.01324	0.42	0.0194111	1.08247	high_risk
1a79b73f-85e2-43c6-9203-a93298958ebc	0.00272494	0.00108856	0.0051707	0.134053	0	0.186169	0	0.00982801	0.00592591	0.0712521	0	0.0753563	0	0.0476952	0.0839643	0.288718	0.00100584	0	0.0800942	0	0	0.00695447	0.7	-0.0126	1.10568	high_risk
1c501a52-4492-4757-aa27-c9f3c8ca69eb	0.0681482	0	0.0610578	0.0967334	0	0.141182	0	0.00311778	0.0001	0.028064	0.00176346	0.0187612	0.0926741	0.0390142	0.0690227	0.353028	0	0	0.0273496	0	0	0	0.19	0.0620717	1.05991	high_risk
1d29ef60-3a99-432e-971f-2adc42b2ddd0	0.038282	0	0.0500756	0.0261589	0	0.0741424	0	0.0573679	0.0328833	0	0	0.0496164	0	0.264143	0.0966126	0.160611	0.0663265	0	0	0.00489887	0	0.0788821	0.08	0.108341	1.05608	high_risk
1dd55da2-9a1d-4b56-a37a-f3ddb164beaa	0.0360583	0	0	0	0	0.409201	0.0192066	0	0	0.0719767	0.00395071	0	0.0119007	0.0851716	0.094776	0.176634	0.0252009	0	0.0659235	0	0	0	0.24	0.0472817	1.07406	high_risk
1fc2bedb-3cf4-43b0-b0f5-8dbcfdc725e8	0.0397477	0	0.00675864	0.01239	0	0.0373724	0.0001	0	0.0233711	0.0187353	0	0.0421224	0.00466617	0.214813	0.158011	0.330962	0.0420206	0	0.068885	0	0	0	0.08	0.110309	1.07207	high_risk
1fd858e6-b5c1-4afb-ae96-648455aa09f6	0.0268137	0	0.0530958	0.507214	0	0	0.142283	0.0369006	0.00603721	0	0	0.0361244	0.013307	0.0112771	0.073193	0.0418521	0.00494167	0	0.0398592	0	0	0.0071006	0.21	0.059904	1.11025	high_risk
20c0a45e-6cb6-4d9d-8d7f-79bda6824a4e	0	0.0004	0.00327737	0.0404733	0	0.0783068	0	0.0393344	0.053736	0	0	0.0325708	0.0290682	0.125649	0.130646	0.256879	0.164442	0	0.0452672	0	0	0	0.36	0.0335272	1.08392	high_risk
2160d1a6-d793-4dc5-b4dd-18c77e78c05d	0.0280008	0.00962474	0.0288292	0.0807777	0	0.192277	0	0.0340494	0.0194936	0	0	0.0507576	0	0.232502	0.0980917	0.135569	0.0115925	0	0.0784348	0	0	0	0.12	0.0914436	1.05537	high_risk
2404afff-c692-4780-87ea-d7587f1b05f4	0.0171764	0.00518735	0.0194924	0.0614412	0	0.256342	0	0	0.0420938	0	0	0.0853291	0.00634496	0.141828	0.0619845	0.139116	0.00927632	0	0.140177	0	0	0.0142104	0.43	0.0184737	1.07967	high_risk
244f30e6-9270-499d-8107-a8b2905356ef	0.0151765	0	0.020258	0.14979	0	0.0836079	0.011298	0.0220881	0.0407518	0	0	0.0564837	0.0215657	0.110882	0.178189	0.187063	0.0292621	0	0.0735846	0	0	0	0.02	0.160852	1.03238	high_risk
2542b714-9561-408d-8839-924015a317d4	0	0	0.0201734	0.204345	0	0.253273	0.00453464	0	0.0452715	0	0.00474158	0.0415769	0.0198403	0.00823797	0.143703	0.13834	0.0294214	0	0.0865413	0	0	0	0.7	-0.0126	1.11699	high_risk
27982950-91c4-432d-9ed5-b8a126db8460	0.0008	0	0.00189163	0.0536612	0	0.255111	0	0.0132193	0.0158583	0.0125857	0	0.0617646	0	0.157587	0.102556	0.239123	0.020802	0	0.0447623	0	0	0.0202916	0.32	0.0399148	1.08242	high_risk
290a2922-c6d1-47c1-b811-e54c1f7f68f0	0.0371565	0	0.0779198	0.0196061	0	0.215628	0	0	0	0	0	0.0483573	0.00392751	0.0456932	0.0598068	0.26585	0.00703836	0	0.219017	0	0	0	0.49	0.0123782	1.07252	high_risk
292512a5-bb63-4125-97d2-2cc29ff1842a	0.122853	0	0.149553	0.0810846	0	0.153702	0	0.0209417	0.0565833	0.00628349	0	0.0441292	0	0.0547587	0.0542465	0.0566309	0.133507	0	0.0589075	0	0	0.00681874	0	0.370749	0.929327	high_risk
295a8e9d-492b-4115-9643-55cf6b4cdcc5	0.00338688	0.00782767	0.0227803	0.162984	0	0.0870531	0.0122306	0.0253515	0.0513772	0.0170377	0	0.121549	0	0.193829	0.163143	0.0498088	0.012734	0	0.0646973	0	0.00338286	0.0008	0.17	0.0746615	1.08594	high_risk
2a3750ca-f95b-4491-b9c9-5d033b7384c2	0.00606253	0.00858439	0.0356082	0.0734625	0	0.140713	0	0.00601377	0.0356003	0	0	0.0506395	0.0448763	0.251375	0.0468516	0.235874	0	0	0.0517698	0	0	0.0125689	0.02	0.150668	1.03297	high_risk
2bcd75e9-d3dc-455f-8266-4ca4dc191561	0.0285559	0	0.038705	0.113779	0	0.269431	0	0.0138161	0.0358282	0	0	0.0914828	0.019854	0.0281149	0.0726587	0.119883	0.116484	0	0.0359425	0	0	0.0154651	0.7	-0.0124	1.09741	high_risk
2cca55e5-5f9e-4d78-a738-e0f2d0ce5b49	0	0.00531075	0.0303938	0.104829	0	0.137276	0	0.00615613	0.040302	0	0	0.0786503	0.0887022	0.0897336	0.0478932	0.309586	0.0243404	0	0.0360881	0	0.0003	0.0004	0.47	0.0142587	1.08238	high_risk
2e853edd-62b9-4893-b8bb-fe7cf32c9678	0.0206539	0	0.0577375	0.0870531	0	0.220638	0.0376121	0.029546	0.0328257	0	0	0.0200027	0.00254389	0.0474619	0.12228	0.227128	0.0139914	0	0.079538	0	0	0.001	0.14	0.0832307	1.05214	high_risk
2f81c6d9-a140-48a4-b620-64e10f6d7e60	0.0414023	0	0.0341627	0.0231524	0	0.248628	0.0157404	0	0.033393	0	0.0141388	0.00835881	0.00548506	0.283612	0.101757	0.136243	0.0194288	0	0.0344981	0	0	0	0.07	0.113154	1.05183	high_risk
32083d61-54a0-489b-ae8b-631c1025d6f9	0.121673	0	0.00825839	0	0	0.405685	0.0370916	0.0764171	0.0007	0	0.0741117	0	0	0.0232355	0.0639856	0.147011	0.00140326	0.0194892	0.0115758	0	0	0.00931671	0.62	-0.0069	1.10648	high_risk
3273b061-fe2c-444c-859f-4600d322294f	0	0	0.231556	0.343127	0	0	0.00876032	0.0286747	0.0744679	0	0	0.0866716	0.0108031	0.0664604	0.0316182	0.106596	0.00124376	0	0.0100217	0	0	0	0	0.241567	1.0054	high_risk
327c182b-0b4d-43d9-9215-7d712a88cf9b	0.0635567	0.00327696	0.172785	0.159436	0	0.119796	0.02833	0.0389475	0.0339712	0	0	0.012236	0.0152121	0.168646	0.0604331	0.0499263	0.0283919	0	0.0450557	0	0	0	0	0.441979	0.896427	high_risk
34d2d72b-10f5-4248-9ec6-54d59ff546cb	0	0	0.00984761	0	0	0.305776	0	0	0.0100218	0.00836447	0	0.0776852	0.0530009	0.081212	0.105543	0.224642	0	0	0.123907	0	0	0	0.47	0.0134545	1.08277	high_risk
369ad195-89a1-439d-97d9-7669bae934ca	0.00901464	0	0.0242893	0.278702	0	0.176262	0	0	0	0	0	0.0705134	0	0.153578	0.0761127	0.141551	0	0	0.0699766	0	0	0	0.44	0.017379	1.10045	high_risk
36b7a561-0e13-4460-bb1e-fe7584fcbbd4	0.00488391	0.00399997	0.188699	0.139614	0	0.0350783	0.00269523	0.051443	0.0466263	0	0	0.0459968	0.00216916	0.267913	0.0685283	0.0449123	0.0110269	0	0.0864138	0	0	0	0	0.226637	0.996949	high_risk
36ebc0ec-8f2c-42de-9d35-d683144e8d83	0.0204227	0.00976609	0.131512	0.127959	0	0.0828023	0.0273429	0.0383693	0.0512797	0.00780557	0.00715303	0.0156404	0.00684593	0.113829	0.15879	0.101528	0.0596619	0	0.0392921	0	0	0	0.52	0.00659602	1.0889	high_risk
37b0157b-212f-40f5-935a-a9974d573932	0	0.00436364	0.0102033	0.225454	0	0	0	0	0.0409477	0	0	0.101033	0.0214805	0.234159	0.0445454	0.185763	0	0	0.108865	0	0.010723	0.0124624	0.12	0.0915145	1.06225	high_risk
37cdef49-69d0-47a7-8c2c-b8650540ad8f	0.00270006	0.0001	0.0565138	0.0601999	0.0614824	0	0.0217727	0	0.0417134	0.0552219	0	0.0729318	0.00129008	0.162754	0.0712535	0.248633	0.0107832	0	0.132684	0	0	0	0.15	0.0812681	1.05361	high_risk
38c4fe77-3c0c-4577-b880-861d4450fbb2	0	0.00374856	0.0409479	0.0893831	0	0.254065	0	0	0.0287027	0.0511556	0	0.0185663	0.00927178	0.110684	0.0346685	0.298959	0.0465719	0	0.0132757	0	0	0	0.49	0.0120617	1.08907	high_risk
3920bd71-46a3-4ed2-903f-0b88c12eb817	0.0103349	0	0.0455677	0.255706	0	0.115281	0.0550188	0.0127147	0.048756	0	0	0.0344204	0.0136394	0.121182	0.0453001	0.196224	0.00588617	0	0.0334716	0	0	0.00649738	0	0.253149	0.985654	high_risk
3a6d5e6e-42dc-41b2-b565-75c2084e96b4	0	0.0077452	0.286728	0.136763	0	0.0335487	0.0300771	0.00658445	0.0446208	0	0	0.0416316	0.00545193	0.17789	0.0931018	0.0962238	0.0150194	0	0.0245737	0	0	0	0	0.436164	0.899837	high_risk
3b2bab2f-cdd9-4385-b97c-d9e5ad7a0ad3	0	0	0	0.109021	0	0.0834308	0	0.00684664	0	0	0.121131	0.0809281	0.0644397	0.0350217	0.0598036	0.253762	0.00190798	0	0.178838	0	0	0.00486983	0.97	-0.048	1.1177	high_risk
3b68d753-864e-4e53-89eb-bd1cfdf2f7ca	0.0066687	0.0244975	0.02305	0.079565	0	0.20584	0	0	0.0138332	0	0.0571206	0	0	0.338721	0.0732112	0.0982735	0.0227415	0	0.0541259	0	0	0.0023521	0.1	0.0689985	1.07586	high_risk
3d377ac6-87f2-45ba-a452-2dfe6489d598	0.0833092	0	0.00837267	0.0670313	0	0.0356681	0	0.0239057	0	0	0	0.060504	0	0.302555	0.0291142	0.235482	0	0	0.035979	0	0.11808	0	0.04	0.120768	1.05535	high_risk
3d53cbe9-601c-4115-ba65-2c0a27f79ea6	0.0244362	0.00167607	0.0806053	0.336445	0	0.00901785	0	0.00284959	0.0483822	0	0	0.0621285	0.0338724	0.0531513	0.0904781	0.182296	0.0281502	0	0.0409544	0	0	0.00555606	0.2	0.048887	1.07604	high_risk
3df192ee-39b8-4ca1-b213-702b57f9041d	0	0.00691529	0.0130539	0.0440042	0	0.0656298	0	0.0531379	0.0225254	0	0	0.030585	0.0110559	0.112202	0.0698712	0.121412	0.368835	0	0.0481485	0	0	0.0326231	0.22	0.0440696	1.07613	high_risk
3f2206a4-5037-44a3-8cd5-13fcc4be270d	0	0.010122	0.158536	0.101774	0	0.0856134	0	0.00925069	0.0138052	0	0	0.0646289	0	0.131745	0.050102	0.223963	0.0962958	0	0.0541634	0	0	0	0.22	0.0443383	1.06387	high_risk
4065e99a-7faa-46e9-88a7-68b3ea716985	0.0375614	0	0.0138105	0.0657615	0	0.266961	0.00862713	0.0104536	0	0.0290197	0	0.0247065	0.0339045	0.211421	0.0522274	0.214221	0.00703016	0	0.0163576	0	0	0.00793711	0.5	0.00585737	1.09423	high_risk
4088c038-c007-4712-870e-4ada9617f018	0.00436756	0.00914785	0.0604079	0.126871	0	0.0169257	0	0	0.00612632	0.0123518	0	0.0460622	0.0209576	0.140809	0.123012	0.145763	0.0112079	0	0.275989	0	0	0	0.21	0.0456179	1.07513	high_risk
40ac6eaf-8ee1-4683-9225-7c3630e07bf6	0.0486754	0	0.258788	0.255714	0	0.050699	0.0589735	0.037393	0.045253	0	0	0.0247802	0.0142484	0.0452273	0.0471624	0.0581911	0.00957515	0	0.0411592	0	0	0.00416046	0	0.464348	0.885134	high_risk
4349202d-0f4a-473d-b095-5c04cae9a23a	0	0	0.129168	0.226845	0	0.0771878	0.0235692	0.0246093	0.0814605	0.00509393	0	0.0564347	0	0.117879	0.0798298	0.0993344	0.0271186	0	0.0252333	0	0	0.0262358	0.01	0.191326	1.01323	high_risk
46c0d517-3492-4954-b05d-b1d685426e82	0.00703165	0	0.012165	0.0729745	0	0.224801	0	0	0.0230959	0.020419	0	0.0294628	0	0.30499	0.0207789	0.224438	0.0215098	0	0.0383338	0	0	0	0.04	0.11218	1.06222	high_risk
47d332f8-51e6-4ece-bee9-efa34824fbd4	0	0.00797773	0.0153608	0	0.067847	0.176752	0	0.00111951	0	0	0.0180676	0.0690397	0.0783768	0.0534629	0.0952654	0.193024	0.0165933	0	0.19575	0	0.0113633	0	0.55	0.00467508	1.07788	high_risk
4910d1d2-d83b-4ea3-a04a-c80fbfaea98d	0.0278134	0.0266648	0.0249802	0.0140419	0	0.179094	0	0	0.0462828	0.00270035	0	0.0798903	0	0.25508	0.0892112	0.162714	0.0255457	0	0.0606675	0	0	0.00531432	0.06	0.0842249	1.06042	high_risk
49a67761-4920-4580-9b24-b31faed8ecc0	0.0423495	0	0.0119621	0.0147618	0	0.122192	0	0.00551234	0.0184727	0	0	0.114501	0.0237405	0.152818	0.0553557	0.372556	0.00793072	0	0.0549661	0	0	0.00288148	0.36	0.0234628	1.09187	high_risk
4a0c9c6c-c620-48f6-a5c9-cf8305c98d25	0.00186822	0.00554141	0.0522434	0	0	0.255307	0.00108871	0	0	0.0712837	0	0.0415573	0	0.00296759	0.0842843	0.290815	0.0126441	0	0.166164	0	0	0.0142359	0.95	-0.0345	1.09311	high_risk
4a1c374b-7c1f-4189-881b-5b37dcc52293	0.00370784	0	0.00442186	0	0	0.124634	0.0005	0	0.00447633	0	0.0198885	0.0323394	0.0680703	0.032077	0.0282868	0.527769	0	0	0.143811	0	0.00282993	0.0072373	0.05	0.104839	1.06081	high_risk
4e29e056-1508-4db0-8022-7c64ed355e6f	0.0350771	0	0.124918	0.255929	0	0.246844	0	0	0	0	0	0.0516649	0.0226285	0.00399928	0.111394	0.120287	0.0182498	0	0	0.00650215	0	0.00250691	0	0.274274	0.986147	high_risk
53566f4a-8c62-4fe1-acc1-94b273924f01	0.00771455	0.00712216	0.0432433	0	0	0.110127	0	0	0.0196288	0.0499389	0	0.10508	0	0.456254	0	0.131097	0.00778245	0	0.0569801	0	0	0.00503097	0	0.280817	0.995454	high_risk
535ef599-fe07-46ee-8652-9dd5ce703bbe	0.00240414	0.00354995	0	0	0	0.151931	0	0	0.00236584	0.0626807	0	0.0107038	0.00407381	0.197326	0.0380547	0.363609	0.00241658	0	0.125355	0	0	0.0355293	0.04	0.111315	1.0563	high_risk
5366c757-f3a4-4af3-8860-605c6745251b	0.00844519	0	0.122541	0.361428	0	0	0.109606	0.00759818	0.0586017	0	0	0.0210948	0.0236	0.0203092	0.0943616	0.113103	0.0128973	0	0.046414	0	0	0	0.03	0.158386	1.03156	high_risk
56c9c86f-92e2-45a0-bda5-dd6d67cd4734	0.00739901	0	0.0402781	0	0	0.156963	0	0.0219575	0.0335398	0.0423882	0	0.072608	0.0201298	0.231815	0.0656072	0.19734	0.0160924	0	0.077955	0	0.0159264	0	0.06	0.0876032	1.05506	high_risk
57423ddc-f18c-486c-b760-ad5153311ec3	0	0.00772552	0.0512117	0.086666	0	0.12048	0	0	0.090991	0	0	0.0665426	0	0.148225	0.0323307	0.285755	0.0740486	0	0.0360237	0	0	0	0.77	-0.0124	1.09456	high_risk
57772d3f-6673-432d-8238-40bae04b76ad	0	0	0.0169901	0.0772803	0	0.201206	0	0	0.0221609	0.00395845	0	0.0357085	0.043391	0.00985652	0.144389	0.157734	0.221211	0	0.0661144	0	0	0	0.23	0.0412111	1.07165	high_risk
57e2af97-32e5-4696-b07b-5397069a00d2	0.0241603	0	0.0612726	0.0432828	0	0.16192	0	0	0.0683259	0	0	0.0388841	0.0135596	0.214131	0.0622196	0.265758	0.0464855	0	0	0	0	0	0.1	0.070761	1.06744	high_risk
583ce8f3-b963-47ec-ad74-b43da2bcdf06	0.0169104	0.00860988	0.0654086	0.0666477	0	0.252442	0	0.00679319	0.0385978	0.0371982	0	0.0747204	0.0328238	0.0406485	0.0870388	0.12741	0.0414835	0	0.103267	0	0	0	0.04	0.149889	1.02448	high_risk
59396bbb-8ac9-4444-9529-370881318ccd	0.0003	0.00754788	0.0773505	0.0768371	0	0.272875	0	0	0	0.0127554	0.0290858	0.00531652	0.00502022	0.116287	0.0790336	0.223958	0.049493	0	0.0381117	0	0	0.00604594	0.11	0.0670216	1.05766	high_risk
5c1550cb-6335-4433-b3cf-2c36e430d093	0.116383	0	0.0183432	0	0.113032	0.0500338	0	0.0148879	0.00780828	0	0.0945774	0.0753469	0.0269868	0.377101	0.025148	0	0	0.00741948	0.072933	0	0	0	0.06	0.0896642	1.06931	high_risk
5ea15603-b231-49d5-a367-4811a9aed980	0.0008	0	0.0244436	0.158652	0	0.131604	0	0	0.0751592	0	0	0.0367892	0.0978805	0.104783	0.0659666	0.190322	0.0668964	0	0.0467095	0	0	0	0.01	0.185156	1.00904	high_risk
5f669087-2241-46c1-ac76-74e6817dbfe2	0.0194612	0	0.0559522	0.0340062	0	0.111743	0.00919955	0.0302617	0.0913912	0	0	0.0213965	0.0004	0.271378	0.139393	0.106637	0.0737108	0	0.0351177	0	0	0	0.01	0.193713	1.01692	high_risk
61154ec5-01d7-47fa-a736-23090784d750	0	0.0246877	0.0228804	0.0390247	0	0.118174	0.0124646	0.00912972	0.025158	0	0.00643058	0.00782533	0.196449	0.0759725	0.0400273	0.3728	0	0	0.0398835	0	0	0.00909242	0.05	0.103	1.05132	high_risk
6233bb90-a69e-4468-baaf-83b72453078f	0.00982166	0.0230178	0.0237389	0.0542527	0	0.0815494	0	0	0.0648287	0.0131964	0	0.0637503	0	0.43513	0.0215204	0.168299	0.0170677	0	0.0200319	0	0	0.0037949	0.02	0.164214	1.05435	high_risk
62426cc6-282a-4ab4-921f-ffd7ae071121	0.0689239	0	0.0467376	0.0137242	0	0.280307	0	0	0.00991109	0	0	0.024968	0	0.306227	0.0567261	0.170749	0	0	0.0217255	0	0	0	0.04	0.114764	1.05461	high_risk
637cd6e0-c01e-4b95-9e92-8113deee7f8e	0.0617171	0	0.0383529	0.113159	0	0.133787	0	0.0610591	0.0525844	0	0	0.0676953	0.001	0.22034	0.0859289	0.0413775	0.0728188	0	0.0502043	0	0	0	0.31	0.0292639	1.07971	high_risk
63a0969b-4c2a-448a-9641-9731559d8581	0.0136785	0	0.00246413	0.0809684	0	0.124603	0	0	0.0632615	0	0	0.0703845	0.0280192	0	0.0388337	0.463094	0.00881558	0	0.105878	0	0	0	0.47	0.0120823	1.08917	high_risk
63fa9fa8-b98c-4e48-a937-9953eddcbabe	0.00721881	0.00640638	0.0127802	0.137886	0	0.0886109	0.0157545	0.0136123	0.0662934	0	0	0.0578385	0.0373393	0.349447	0.0410931	0.16244	0.00327974	0	0	0	0	0	0.04	0.108668	1.06832	high_risk
6583b875-d08e-4073-ad74-c57401f1038c	0.0719038	0	0.150473	0.0216809	0	0.127622	0	0	0.00956446	0.0553657	0	0.0523859	0	0.31694	0.151502	0	0.00153727	0	0.0256294	0	0	0.015396	0.04	0.13801	1.05248	high_risk
659d48c8-2c81-4dea-8399-830699736758	0.0479058	0	0.0426209	0.200956	0	0.0664112	0.0940539	0.0664205	0.0616975	0	0	0.00340505	0.0131905	0.245393	0.0499965	0.0593018	0.0486475	0	0	0	0	0	0.13	0.0620011	1.06953	high_risk
6bd38c71-4043-4bf0-b340-eb774f7726d2	0	0.001	0.101493	0.135879	0	0.207194	0.00246321	0.0163956	0.0449797	0.0297565	0	0.0162662	0	0.129549	0.0963261	0.179916	0.00494141	0	0.0338684	0	0	0	0.02	0.168837	1.02179	high_risk
6d6e1207-f628-4eb5-9e63-bd62ed48c765	0	0	0.11941	0.126886	0	0.0748319	0	0	0	0	0.0685838	0.0666376	0.0137063	0.0935576	0.149132	0.188687	0.0150805	0	0.066285	0	0	0.0172027	0.34	0.0256582	1.086	high_risk
6f130091-9e52-4630-83f3-6c26da2bbe13	0	0.0101967	0.19961	0.125548	0	0.0988614	0.0218574	0.0500843	0.05258	0	0	0.0115753	0	0.174046	0.0582477	0.090937	0.0602989	0	0.0189148	0	0	0.027243	0	0.354485	0.937213	high_risk
70a5f393-e9e3-4157-8adf-7bcbe352e8a9	0	0	0.218864	0.291744	0	0	0.0425578	0.0222983	0.0159898	0.00836779	0	0.0258607	0	0.170501	0.0631035	0.10322	0.0117296	0	0.0257638	0	0	0	0	0.371791	0.931405	high_risk
71ca0fa7-0832-4697-8a2b-fff8535b1b7f	0	0	0	0.0531289	0	0.222697	0	0.0276007	0	0.0502172	0	0.0990788	0.0354836	0.0203725	0.110385	0.211761	0	0	0.153091	0	0	0.0161844	0.95	-0.0345	1.10999	high_risk
73e7b287-a521-48df-a753-95119cc50b92	0	0.0153275	0.027207	0.0175488	0	0.175708	0	0.0286445	0.0623172	0	0	0.0178165	0.0205794	0.28358	0.109621	0.134995	0.0761227	0	0.0232085	0	0	0.00732426	0.01	0.237853	0.997433	high_risk
74555140-3a20-4034-8a50-ba91d85ad0a7	0.0491185	0	0	0.0305012	0	0.0486622	0	0.119626	0	0.00359837	0	0.0696513	0	0.0673598	0	0.311935	0	0.216071	0.0687816	0	0	0.0146949	0.83	-0.018	1.09739	high_risk
76d017ba-7855-40c6-9f8e-e1bc12e2b36e	0.0229498	0.0333252	0.224505	0.0360937	0	0.108568	0.0006	0	0.0121506	0.00814408	0	0.0321507	0	0.122507	0.0985213	0.212256	0	0	0.0589359	0	0	0.0292534	0	0.363372	0.934249	high_risk
77174814-8de5-4d0f-8058-0685c188e953	0.012633	0.00250883	0.0136527	0.00713416	0	0	0	0	0.0329077	0.0312528	0	0.072386	0	0.592786	0.076087	0.0903962	0.0114874	0	0.0499976	0	0.006771	0	0	0.71249	0.705688	high_risk
7798de47-ee01-4a91-b0de-5726ec8861f7	0.0230209	0	0.00705614	0.0943344	0	0.36089	0	0	0.0297037	0.0039297	0	0.0169765	0.0124067	0.0150362	0.0430586	0.242732	0.0926633	0	0.0581923	0	0	0	0.89	-0.0235	1.10211	high_risk
79f54fab-6bf1-47c7-978b-a1f722427cbc	0	0.084797	0.0501249	0.051952	0	0.0710241	0	0.00356349	0.0150837	0	0	0.0686888	0	0.337128	0.0649222	0.050311	0.159219	0	0.0431857	0	0	0	0.03	0.160374	1.03295	high_risk
7c04d34c-91e4-4802-b5e4-40a935e22215	0.0062852	0	0	0	0.0292933	0.325657	0	0	0	0	0.0993331	0.0194243	0.0317879	0.0236532	0.0513064	0.202082	0	0.00527281	0.205905	0	0	0	0.96	-0.0317	1.10052	high_risk
7c06a765-2099-4fc1-a59b-f543ffedc5ee	0	0.0912784	0.0403384	0.0948417	0	0.180934	0	0.0190869	0.0656079	0	0.00858081	0.0604606	0.00739171	0.167157	0.067421	0.141582	0.00893127	0	0.0446994	0	0	0.00168875	0.44	0.00340483	1.08668	high_risk
7d06091d-3c4f-4721-aab8-68dcc08f64e1	0.0137643	0.00639824	0.0132842	0.0171688	0	0.147028	0.0103727	0	0.048981	0	0	0.0158099	0.00740459	0.475709	0.0802906	0.0301397	0.0939402	0	0.033906	0	0	0.00580335	0	0.324398	0.970308	high_risk
7eab2d95-479a-4fb3-b4a7-06382e40ce51	0	0.0001	0.0550145	0.0138949	0	0.0758371	0.0004	0	0.0245071	0	0	0.0223148	0	0.54843	0.0677952	0.13147	0.0061116	0	0.0541054	0	0	0	0	0.299939	1.00102	high_risk
81b2a185-1397-4146-9461-9d648ccf513d	0	0.0614989	0.0296702	0.0244069	0	0.325304	0	0	0	0.00363792	0	0.105907	0.0159327	0.00102672	0.0489398	0.198732	0.0211554	0	0.163789	0	0	0	0.63	-0.0064	1.08773	high_risk
821abba5-a5c4-4941-995b-acaf59cd11eb	0	0	0.182944	0.366522	0	0	0.0306295	0.0682669	0.0447857	0.0561044	0	0.0283801	0.0374349	0.0127718	0.0748197	0.0907759	0.00223946	0	0.00432488	0	0	0	0.01	0.295007	0.979131	high_risk
837e2992-d52b-435a-b43d-92316c68bcfe	0	0.0244848	0.0788422	0.0747285	0	0.140671	0	0.043201	0.0217465	0	0	0.0762277	0.0204183	0.263272	0.0498163	0.16948	0.00689645	0	0.0287963	0	0	0.00142005	0.12	0.0920886	1.05695	high_risk
8425b3bd-5c32-4b8b-9807-2393b6d5dcde	0	0.0581358	0.0213807	0	0	0.13604	0.00199978	0	0.0244296	0.055209	0	0.0590025	0.00543599	0.198223	0.0905096	0.131306	0.0498733	0	0.142856	0	0	0.025599	0.09	0.119391	1.03575	high_risk
855fa6f7-bb56-4db7-bdb9-859f13ab5c84	0	0.00207545	0.0448646	0.206712	0	0.0564282	0.090681	0	0.00475891	0	0	0.0351309	0	0.112282	0.116888	0.243847	0.023382	0	0.0308421	0	0	0.0321088	0.01	0.292218	0.966272	high_risk
85d048eb-149d-4623-a6fd-53130866d0aa	0.0295441	0	0.0578272	0.178272	0	0.187208	0.00463468	0.00782312	0.0485852	0.0159926	0	0.0911487	0.00676573	0.0610959	0.0614864	0.132936	0.0345783	0	0.0720398	0	0	0.0100634	0.28	0.0315141	1.08228	high_risk
881a7cb0-3afc-4c4f-8b13-dec8ca57fa2e	0.00233134	0.058168	0.0805293	0.0619545	0	0.2964	0.00595102	0	0.0385845	0.00393413	0	0.0250845	0.00760701	0.107185	0.0752589	0.140536	0.0591743	0	0.0281117	0	0	0.00918948	0.02	0.213548	0.997587	high_risk
88f88433-405a-4beb-851b-2faa518c2f40	0	0	0.509149	0.229159	0	0	0.0434085	0.0291602	0.00204187	0	0	0.0328365	0	0.0240119	0.0565791	0.0454205	0.00465557	0	0.0165299	0	0	0.00704798	0	0.521894	0.859305	high_risk
8b546595-180a-43db-913b-c466994726db	0.0138338	0	0.110671	0.0337436	0	0.21591	0.0148388	0	0	0	0	0.00671722	0.0200995	0.0554433	0.100761	0.199073	0.173594	0	0.0523509	0	0	0.00296282	0.03	0.1908	1.00259	high_risk
8c04bc79-6ead-4a10-ab26-ad6ee84a939a	0.0189561	0	0.0855684	0.0450336	0	0.11894	0	0.0160076	0.0179044	0	0	0.0358777	0.0454858	0.182141	0.0961196	0.20128	0.0497756	0	0.0869103	0	0	0	0.12	0.0856603	1.04876	high_risk
8ca61667-6424-49d9-a155-bcfc70291a05	0	0	0.295254	0.316052	0	0	0.0387232	0.0278535	0.0344427	0.0329847	0	0.0258219	0.00964413	0.0464253	0.0630655	0.0946903	0.00463107	0	0.0104122	0	0	0	0	0.440591	0.899331	high_risk
8e4cdec9-692e-4be2-b665-f7b35a854243	0	0.0114943	0	0.00740196	0	0.107775	0	0.0117416	0.011444	0	0	0.0656185	0.042899	0.191034	0.0765039	0.374333	0	0.0694218	0	0.0303326	0	0	0.24	0.0436014	1.09853	high_risk
8eda0291-19ed-407a-8b55-33a8190a4f57	0	0	0	0	0	0.172557	0	0	0	0	0.00456464	0.0759261	0	0.0773275	0.304285	0.137008	0.036519	0	0.171834	0	0.00850407	0.0114741	0.19	0.066091	1.12237	high_risk
8fd90ec2-68f8-4d7a-b3f9-d2a2145d2db3	0	0.00570566	0.0122224	0.298035	0	0	0.0633691	0	0.0344237	0	0	0.0722531	0.00208347	0.102101	0.0574274	0.199375	0.0781152	0	0.0470889	0	0	0.0277998	0.03	0.188249	1.01384	high_risk
9054c1e8-683c-4aa0-bbf5-0abb1cbd83cc	0	0.0509241	0.0526643	0.139781	0	0.0626678	0.0245872	0	0.0206314	0.0512472	0	0.0579941	0.0115674	0.140806	0.0706705	0.206734	0.0351125	0	0.0746125	0	0	0	0.01	0.29194	0.963637	high_risk
914022f2-73d3-4f35-af1f-3cf71ce452d2	0	0	0.204605	0.0612704	0	0.225967	0	0.00302583	0.00500095	0.0373076	0	0.0491326	0	0.153301	0.057115	0.13619	0	0	0.0632672	0	0	0.00381729	0	0.303573	0.960367	high_risk
91a0d63c-d04d-4d56-b5ad-64bb48f2a9d0	0	0.00588431	0.209823	0.321077	0	0	0.12826	0.0174851	0.00587769	0	0.0100509	0.0164092	0.00951633	0.137989	0.0511173	0.0679893	0.00417495	0	0.0143228	0	0	0	0	0.368243	0.933364	high_risk
921757de-dfb8-46f9-9db7-02a1d702173d	0	0.00456948	0.00206508	0.10213	0	0.255749	0	0	0.0584124	0	0	0.0240013	0.00511758	0.298111	0.0400634	0.150626	0.0264435	0	0.0267408	0	0	0.00597023	0.28	0.0306244	1.09895	high_risk
92e3871b-5377-47c9-bce5-1c98eb1495c9	0	0.00694257	0.161289	0.0904353	0	0	0.0534218	0.0139061	0.0080737	0	0	0.0138578	0.00778789	0.371412	0.055138	0.156338	0.0182097	0	0.0284291	0	0	0.0147585	0.01	0.294718	0.976286	high_risk
92f2fbb6-0cf9-4aaa-96c8-0ce41072bff2	0	0.00705993	0.0711051	0.252178	0	0.053259	0.0104221	0.0482802	0.0813783	0	0	0.0342428	0.00283705	0.178891	0.0684683	0.1338	0.0109213	0	0.0471582	0	0	0	0.2	0.0558981	1.07257	high_risk
94b9e921-fc2f-484e-b600-aa66ba5583d8	0.0112058	0	0.0572287	0.184941	0	0.121436	0.0557649	0.024321	0.0140219	0.0360109	0	0.0658098	0	0.0627575	0.0734756	0.13412	0.0668995	0	0.0744199	0	0	0.0175871	0.02	0.212475	0.999088	high_risk
99170f84-c06d-42c6-ab40-70ec539df1b6	0	0.00898613	0.0750215	0.169028	0	0.142401	0	0.0717337	0.062349	0	0	0.0892232	0.0045867	0.139969	0.091893	0.0872303	0.00516381	0	0.0524144	0	0	0	0.42	0.0050121	1.09981	high_risk
9963ee7d-f809-4538-9a05-3d5e384bca90	0	0.0331949	0	0.0156769	0	0.095018	0	0.0184231	0.0280571	0	0.00681793	0	0	0.615014	0.0353929	0.120203	0.0006	0	0.0316219	0	0	0	0.02	0.215025	1.06809	high_risk
9a12529a-c1af-48ab-924c-13b6cc3e2a78	0.0009	0.00246278	0.0763532	0.220546	0	0.0954762	0.0972875	0.0134535	0.0451862	0	0	0	0.00260896	0.0647127	0.0479696	0.246624	0.0093888	0	0.0682308	0	0	0.00884673	0.22	0.0464465	1.06179	high_risk
9cf14ffd-734b-4fd2-9420-b9bc9f0aab10	0.0193831	0	0.0421658	0.175918	0	0.075556	0.0225542	0	0.0323915	0.00167842	0	0.0395703	0	0.104676	0.0825199	0.195413	0.016332	0	0.104491	0	0	0.0873508	0.06	0.127771	1.03101	high_risk
9cfbd020-dccd-4aed-9474-b773eae63c55	0.0330725	0	0.10946	0.0930691	0	0.178494	0.0197658	0.0213333	0.0297038	0	0	0.0248712	0.0282635	0.172193	0.127831	0.0715617	0.0347651	0	0.0556163	0	0	0	0	0.330246	0.947969	high_risk
9f027f3b-3381-4237-8753-6bf329cac857	0.00948756	0	0.0523789	0.302795	0	0	0.0332409	0.0780593	0.0217025	0	0	0.0118438	0.00951899	0.0576579	0.1078	0.277553	0.00614475	0	0.0318172	0	0	0	0.34	0.0147763	1.08984	high_risk
9f9fb9ac-4faa-41da-bdc0-9a716a6ccc4c	0	0	0.0735738	0.421951	0	0	0.150764	0.0387248	0.0470278	0	0	0.00361864	0.00935985	0.0480597	0.065955	0.115357	0.00379454	0	0.0218135	0	0	0	0.09	0.117216	1.05989	high_risk
9fb3a232-30ac-4ede-9dc1-c4fa963670dc	0	0	0	0.0216954	0	0.102009	0	0.0053124	0.00679334	0.0001	0	0.0687321	0.0051752	0.266608	0.0461834	0.221806	0.226614	0	0.0289301	0	0	0	0.03	0.162267	1.04311	high_risk
a0341c81-a6ff-4da6-8035-532ba7eb1d1b	0.191941	0	0.103094	0.192098	0	0.137035	0.0163007	0.0453705	0.0453399	0.0274381	0	0.00818049	0	0.09185	0.0788622	0.0455237	0	0	0.0169661	0	0	0	0	0.491574	0.870013	high_risk
a2ed1172-7e1d-43a4-997c-4570ca5f04d5	0	0	0.0013429	0.116851	0	0.184217	0	0.0128374	0.026905	0.010737	0	0.0397469	0	0.173668	0.0357438	0.293908	0	0	0.0328358	0	0	0.0712078	0.31	0.0247283	1.09179	high_risk
a4e52d97-364f-45d0-9136-549acbaa1d96	0	0.00593808	0.00230129	0.1756	0	0.390146	0	0	0.0139357	0	0	0.0631905	0.0169426	0.056994	0.0538545	0.126267	0.0608657	0	0.0339652	0	0	0	0.33	0.0167512	1.11068	high_risk
a5044543-5628-4833-ac08-bd4ca176ff76	0	0.0128517	0.0445569	0	0.093989	0	0	0	0.0261047	0	0	0.113971	0.0328165	0.133692	0.124757	0.138189	0.0277086	0	0.251363	0	0	0	0.31	0.0252904	1.08342	high_risk
a5da6e53-d905-4fe7-9dc5-48619e4708ed	0	0	0.0233869	0.337176	0	0.117291	0	0.0597264	0.0624674	0	0	0.0435737	0.0251596	0.0988423	0.0722887	0.146744	0.00114153	0	0.0122024	0	0	0	0.03	0.190515	1.03162	high_risk
a8284d7d-c9de-4690-86eb-69784cfdc00d	0.125093	0	0.125838	0.130672	0	0	0	0.0408737	0.0385749	0.0167559	0	0.00976275	0	0.456017	0.035959	0.00825959	0	0	0.00546327	0.00308518	0	0.00364558	0.02	0.205318	1.03074	high_risk
a857edc8-a00d-4ce1-8706-130201704dfd	0.0983891	0	0.0752744	0.106863	0	0.163114	0	0.00583089	0.0768849	0	0	0.0277986	0	0.176447	0.0511217	0.0940232	0.0900994	0	0.0341538	0	0	0	0.01	0.230318	0.990835	high_risk
aa8e1526-9452-41ba-970e-9f7b6b793937	0.00564928	0.00398619	0.111354	0.0616533	0	0.126361	0	0	0.0289426	0.0407122	0	0.058251	0	0.177507	0.147006	0.174486	0.0394748	0	0.0246173	0	0	0	0.09	0.116139	1.04888	high_risk
ab9c7099-f8f3-41d5-b8ce-a27457506da9	0	0.00530449	0.01629	0.413881	0	0	0.0494088	0.0188816	0.0254471	0.0410248	0	0.0194238	0.0394712	0.00927229	0.105381	0.224346	0.0287188	0	0.00314963	0	0	0	0	0.535954	0.844254	high_risk
abce9187-0834-49c4-998d-b44d2472458a	0.0290799	0	0	0.106407	0	0.260762	0	0	0	0	0	0	0.101528	0.0326237	0.0829272	0.2866	0	0	0.100072	0	0	0	0.99	-0.0391	1.09982	high_risk
ac558fa7-d896-498d-9948-21af4b134de0	0.109454	0	0.344375	0.0192811	0	0.235286	0	0	0	0.0255334	0	0.0483448	0.0128808	0	0.0517529	0.0544857	0	0	0	0.0712659	0.00128961	0.0260515	0	0.480614	0.87828	high_risk
af528d2e-96e2-4bb5-b23c-497a9fa0d1d5	0.0788251	0	0.0662962	0.275278	0	0	0.0221307	0.0214192	0.0235324	0	0	0.0615734	0.0349915	0.0383518	0.202417	0.0696543	0.0187846	0	0.0867463	0	0	0	0	0.341519	0.952116	high_risk
affce807-0718-44c6-bc44-f28bb684518a	0.0886099	0	0.219638	0.00278529	0	0.0241686	0.00863799	0	0.0387361	0.00196961	0.0215623	0	0	0.31644	0.00812053	0.218337	0	0	0.0509942	0	0	0	0	0.358984	0.946196	high_risk
b0a6eab3-ffb1-4f9e-b715-ee4b13df0be8	0.0670581	0	0.139622	0.334409	0	0.0344964	0.0395925	0.0327513	0.021681	0.00935252	0	0.0574206	0.0211843	0.0292148	0.0911216	0.0728168	0.0163119	0	0.0281855	0	0	0.00478225	0	0.354288	0.94357	high_risk
b3fc0831-a51c-4c72-8a44-13e65c70ba07	0	0.015167	0.0584516	0.120702	0	0.177801	0.00115503	0.0532965	0.0181346	0	0.0026175	0.037471	0.0138007	0.0314256	0.100301	0.172637	0.151491	0	0.0455491	0	0	0	0.36	0.0213717	1.07279	high_risk
b4888e08-27c6-4e87-b4f0-59c15ddd0061	0.0149383	0	0.168122	0.0680504	0	0.154703	0	0	0.0259887	0	0	0.0299361	0.0116889	0.314611	0.0408757	0.127734	0.0174134	0	0.0250122	0	0	0.0009	0	0.337871	0.949218	high_risk
b91d3629-db80-4a84-ae50-05bc7a01ab91	0	0	0.214815	0.268651	0	0	0.130375	0	0.0005	0	0.0230701	0	0.00409868	0.186653	0.0544266	0.0963254	0.00339889	0	0.0118737	0	0	0.00580814	0	0.410451	0.911974	high_risk
b9e491f8-9165-4c35-934c-88c42ce7544a	0	0.0141082	0.00909344	0.199777	0	0.162141	0	0.0143632	0.0124059	0	0	0.0659457	0.00834731	0.0651124	0.0309731	0.380317	0.00367424	0	0.0316119	0	0	0.00212987	0.36	0.0230845	1.09248	high_risk
bc63e37c-e534-4da4-afc6-5f9f194b9398	0.00424059	0.0274882	0.0702368	0.0949297	0	0.23227	0	0.0748916	0.0558166	0	0	0.0533843	0.00797706	0.0665353	0.0839287	0.0992731	0.0767826	0	0.0522457	0	0	0	0.32	0.0284278	1.07798	high_risk
bd745fb9-583e-477f-aec4-4a28c11b46a1	0.0276131	0	0	0.061506	0.084479	0	0.0435038	0	0.00782963	0.0288117	0.106528	0.0545749	0.0734015	0.0334292	0.132688	0.251939	0.00514401	0	0.0658189	0	0.0227329	0	0.68	-0.0139	1.10197	high_risk
bda57494-c4cf-49d7-a8df-dff3fa813704	0.0221733	0	0.0176048	0.0442455	0	0.126353	0	0.0043809	0.0441736	0	0	0.0619193	0.011119	0.169638	0.0862409	0.305806	0.0444492	0	0.0598853	0	0	0.00201105	0.35	0.0244185	1.08486	high_risk
c1549d8b-0519-459f-a678-e22aac0d362b	0.055177	0	0.1019	0.187795	0	0	0.0753321	0.0363228	0.0420253	0	0	0	0	0.203078	0.0507683	0.122556	0.0311966	0	0.0146347	0	0	0.0792146	0	0.308604	0.956985	high_risk
c1ccbb58-fa1d-4544-8c14-7bd7a15ffdd3	0.00640481	0	0.0564344	0.0797374	0	0.115895	0.0213508	0	0.0278876	0.00323348	0	0.0403697	0.00690312	0.290601	0.0935598	0.204847	0.00870609	0	0.0402825	0	0	0.00378782	0.1	0.10115	1.06036	high_risk
c345dae3-8bff-43fd-ae78-699e011d1844	0.0200652	0	0.169494	0.162713	0	0.0711322	0.00195737	0.0335432	0.03765	0.00524342	0	0.0880231	0	0.075409	0.0633365	0.179701	0.0329883	0	0.0531116	0	0	0.00561946	0	0.277201	0.971573	high_risk
c66712c7-3105-4c55-a10c-b4a0f28b0349	0	0.00881539	0.00713489	0.232286	0	0.102122	0.0269936	0.0450039	0.0110999	0	0	0.11906	0.0107766	0.0757058	0.149209	0.0722697	0.0556542	0	0.0826997	0	0	0.00116946	0	0.251912	0.997914	high_risk
c8546523-a711-4b5f-97ff-7a3c6ca9413f	0	0.0116595	0.00272644	0.0615527	0	0.168063	0	0	0.0664704	0	0	0.055433	0.0299085	0.245061	0.0797316	0.188396	0	0	0.0361791	0	0	0.0548185	0.23	0.0493898	1.08097	high_risk
c8b151d7-1e83-42b2-bca0-153c0a81e0fa	0.0135231	0	0.281553	0.224725	0	0	0.0357367	0.00660594	0.0681239	0	0	0.0254938	0	0.160424	0.0735468	0.0845107	0.0185766	0	0.0037148	0.00346659	0	0	0	0.457585	0.888681	high_risk
cababc42-111b-45d1-80c4-7d6c5f1a6974	0	0	0.0283123	0.131357	0	0.271312	0	0.0182848	0.0270901	0	0	0.0676711	0.0223906	0.136859	0.0943022	0.111012	0.0271386	0	0.0252139	0	0	0.0390572	0.62	-0.0083	1.10439	high_risk
cb245e3c-5741-4deb-8a4e-a1aba22e5407	0.00894197	0	0.0198088	0.109229	0	0.169597	0	0.0182951	0.0118348	0	0	0.0441636	0	0.443561	0.0281986	0.0700078	0.0100835	0	0.0662789	0	0	0	0.26	0.0433279	1.10809	high_risk
cdb883b6-3a64-483c-b82a-883cd0842225	0	0.0206977	0.11185	0.0339768	0	0.137447	0	0.0109538	0.023854	0	0	0.04197	0.00241646	0.277256	0.0461772	0.266406	0.0127083	0	0.0142865	0	0	0	0.1	0.113905	1.05534	high_risk
ce304848-b269-4252-b95d-d081cb0464b9	0.0128168	0.00561736	0.0458454	0.0673597	0	0.122291	0	0.065285	0.0939694	0	0	0.0251722	0.00570258	0.308909	0.0699045	0.135911	0.0149714	0	0.0262436	0	0	0	0.3	0.0367507	1.08848	high_risk
cee88be0-37ca-4c3d-999c-631779bc7846	0	0.00224869	0.0595052	0.113611	0	0.174819	0	0	0.0675955	0	0	0.0727074	0.0070131	0.10956	0.0827813	0.223015	0.0153412	0	0.0718028	0	0	0	0.41	0.0141406	1.08161	high_risk
d2209430-65d4-4b80-9b3c-0127d19b39c3	0.00479156	0	0	0.0202991	0	0.0459667	0.0106907	0.0374222	0.0377444	0.0130248	0.0131738	0	0	0.60008	0.082595	0.123335	0.00299181	0	0	0.00481869	0	0.0030666	0.02	0.223877	1.06356	high_risk
d27ad3a4-f37b-4985-a105-2b26aca089fe	0	0.00377261	0.00223886	0.114858	0	0.162549	0	0.0261561	0.0435787	0.024444	0	0.0344761	0.0430298	0.116917	0.0863041	0.294988	0.00645931	0	0.0402286	0	0	0	0.23	0.0491967	1.07509	high_risk
d3246837-5d4e-448f-8dc8-66f884700af8	0.0106367	0	0.00308636	0.0635921	0	0.2581	0	0.0218789	0.0528096	0	0	0.0726055	0	0.0645621	0.0879625	0.301408	0.0510839	0	0.0122744	0	0	0	0.55	-0.0033	1.10105	high_risk
d53d1b09-9d67-4fd0-b00f-713908415292	0	0	0.0351158	0.149465	0	0.204961	0	0.0229249	0.069178	0	0	0.0409112	0.0186603	0.061012	0.148305	0.184307	0.0168753	0	0.0482838	0	0	0	0.21	0.0554345	1.07954	high_risk
d627ded3-3810-42a6-9949-5774f0a8925d	0.00643971	0	0	0.00342205	0	0.120841	0	0	0.00442485	0.138052	0	0.0715272	0.0105839	0.194015	0.030927	0.271894	0.0097082	0	0.136486	0	0	0.00167852	0.41	0.0145478	1.09481	high_risk
d71f9d3f-1012-4cee-a929-822dd9685bbb	0	0	0.0607897	0.0203329	0	0.118779	0	0	0.0329131	0	0	0.0220882	0	0.305156	0.0155977	0	0.153009	0	0.0405479	0	0	0.230786	0.07	0.150213	1.05454	high_risk
d75e8818-81a3-4b25-9416-c649ea71083c	0.0585033	0	0.0219451	0.047098	0	0.257505	0	0	0.0230943	0	0	0.0235565	0.00332611	0.179761	0.151673	0.15775	0.0113301	0	0.0644575	0	0	0	0.16	0.0669849	1.0699	high_risk
d8ab0d25-44d7-4cde-8551-cbff3b3e8497	0.0568472	0	0.333412	0.201894	0	0	0.0274385	0.0743026	0.0243598	0.0104449	0	0.0584484	0	0.112414	0.0347527	0.0417931	0	0	0.0192439	0	0	0.00464844	0	0.526256	0.849657	high_risk
ddd12013-fea6-442f-8510-4f7629824689	0.00435272	0.0004	0.161416	0.132669	0	0.1701	0	0.0810776	0.0202422	0.031604	0	0	0.00696087	0	0.134103	0.2069	0.0244664	0	0.025744	0	0	0	0.04	0.190859	1.01512	high_risk
e1332fe2-5034-47fd-b193-5f2f83f81003	0.0172006	0	0	0.12421	0	0.301137	0	0	0.101065	0.0185959	0	0.054756	0	0.135645	0.0850588	0.14809	0	0	0.00922103	0	0	0.00502077	0.42	0.0120256	1.11167	high_risk
e21379cd-3844-4b8c-969f-05134298faf6	0	0.046117	0.0131867	0.184409	0	0	0	0.054772	0.0304472	0.105954	0	0.0535035	0.0010873	0.0300505	0.165386	0.232726	0	0	0.0823613	0	0	0	0.51	0.00142299	1.10934	high_risk
e48f02cd-ae8e-489f-afdf-12057c71cea5	0.00444261	0	0	0	0	0.366797	0	0	0	0	0	0.0520472	0.034065	0.215429	0.0433741	0.254163	0.0006	0	0.0290839	0	0	0	0.32	0.0298402	1.09218	high_risk
e76ca5c6-11d1-47b8-bcdd-b5900dc1c55c	0	0.0202767	0.0161836	0.0491382	0	0.133856	0	0	0.0178092	0	0	0.0875632	0.0367221	0.126866	0.119968	0.282432	0.0310269	0	0.0693594	0	0	0.00879792	0.37	0.0199065	1.08642	high_risk
e8a651c0-2893-456b-8559-fd1ecfa84396	0.0239852	0	0.0917692	0.203261	0	0.147983	0.0243238	0	0.0689877	0.0138941	0	0.0342027	0	0.174409	0.0861244	0.0964173	0.0277184	0	0.00229311	0	0	0.00463118	0.12	0.095472	1.05833	high_risk
e8fa760d-1bb5-48f1-94f3-74e24a9ef499	0.00208551	0.00185959	0.0460142	0.0631089	0	0.0929146	0.0181434	0	0.0339071	0	0	0.0121878	0.0109301	0.442392	0.0991383	0.109914	0.0199442	0	0.0352342	0	0	0.012226	0.03	0.200436	1.03479	high_risk
ee8860c7-1276-47ab-8025-0fc70e29b3c1	0	0.0474774	0.0122204	0.123294	0	0.133277	0	0.0217551	0	0	0	0.122833	0.137891	0.0329985	0.0312837	0.195133	0.0134583	0	0.104375	0	0.0117409	0.0122636	0.96	-0.041	1.09924	high_risk
ef0c12ad-b298-47c9-bfb6-d969416d807f	0.00528548	0	0	0	0.109292	0	0.00867824	0	0.020911	0	0.0291772	0	0.00193384	0.542176	0.0292929	0.239592	0.0121901	0	0	0	0.00147189	0	0.05	0.174984	1.08964	high_risk
f012dc4b-ad50-4412-98d6-fc97147f87b2	0	0.0549712	0.00638807	0	0	0.16089	0	0	0.0352098	0	0	0.105604	0.0547075	0.195808	0.0239189	0.166983	0.00294798	0	0.146791	0	0.0363241	0.00945624	0.57	-0.004	1.08543	high_risk
f067988f-666f-4f9a-b541-9f15028053ea	0.0489927	0	0.0516012	0	0	0.0957615	0	0.0638454	0	0.0390826	0	0.119891	0.0312386	0.0763624	0.102512	0.295505	0	0	0.075207	0	0	0	0.98	-0.0453	1.10794	high_risk
f37c9f45-bc5f-46c5-8a89-24d730c84f62	0.0006	0.00430227	0.0407909	0.192804	0	0.0733295	0	0.0341865	0.0534382	0	0	0.061663	0.0304324	0.0686175	0.15671	0.21649	0.0135451	0	0.0531307	0	0	0	0.29	0.0392938	1.08418	high_risk
f4ad0628-1c6c-4523-bb95-34717bb4fa03	0.0022723	0	0	0.325681	0	0.305755	0	0	0.0014709	0.00199606	0	0.065494	0	0.0107429	0.0667728	0.152588	0.00955309	0	0.0576732	0	0	0	0.71	-0.0186	1.1489	high_risk
f5253f2c-a8fe-4ac7-9336-a5821ffb7e08	0.00664041	0	0.105786	0.049648	0	0.0987444	0	0	0	0.142657	0	0.0850981	0	0.0416232	0.0531867	0.200751	0.0348984	0	0.177922	0	0	0.00304506	0.16	0.0656444	1.06021	high_risk
f54ade2b-0f00-46d5-b36c-ea7988bd2e8f	0.0209198	0.00189949	0.0926336	0.274216	0	0	0.0208402	0.0394763	0.110395	0	0	0.0453913	0.00347811	0.187277	0.0659575	0.0823787	0.0341429	0	0.0209934	0	0	0	0.01	0.232594	0.997168	high_risk
f5775987-fd3a-438c-8a96-09208c4bfcd9	0	0	0.141976	0.201729	0	0.220533	0	0.0172538	0.0701808	0.0407815	0	0.018009	0	0.161253	0.0610889	0.0621924	0	0	0.00327172	0	0	0.00173013	0.37	0.0196378	1.10289	high_risk
f7e8516c-b35b-43f2-a520-146be12d41f7	0	0	0.184659	0.247533	0	0.00129168	0	0.058133	0.0819051	0	0	0.0673012	0.0168263	0.12749	0.0430248	0.140444	0.0142831	0	0.0171094	0	0	0	0	0.254243	0.986515	high_risk
fafe4619-4a95-4a1c-b7e9-7528750c0350	0	0.0042156	0.0518959	0.114039	0	0.172785	0	0.004491	0.0736489	0	0	0.0270772	0.00935663	0.169913	0.0979878	0.136425	0.053237	0	0.084367	0	0.0006	0	0.21	0.0582569	1.06242	high_risk
ff37f53d-6824-488d-b237-c2ae48ec094f	0.0456383	0	0	0	0	0.137677	0.00233109	0	0	0.0969013	0.0424421	0	0.0706078	0.00504083	0.109034	0.212684	0.0052575	0	0.225193	0	0	0.047193	0.62	-0.0084	1.08803	high_risk
