# Supplementary material for: Identification and Validation of a Tumor Microenvironment-Related Gene Signature in Hepatocellular Carcinoma Prognosis
Source: Front Genet. 2021 Nov 26;12:717319. doi: 10.3389/fgene.2021.717319 (PMC8662347; doi:10.3389/fgene.2021.717319)
Supplement: Supplementary file 4 [file Table4.XLSX]

## Sheet: allGeneSets
pathway	p_values	FDR	X03b50c0b.27e9.4a9a.a17a.3b3e8fd041d8	X053b19f9.3943.44e6.ba3a.0307723716f2	X0c39c5ca.4978.40d9.9778.0b4d7cdebc8e	X0cfa5c26.e2bb.42ed.a756.10bd7f3b3021	X0d07b537.22aa.4968.906e.9d3c9c0779ad	X0e9e2363.6ba6.4532.b381.2ed78a1f8f58	X0fbaa5ba.e785.4de2.993f.9640b7d5cd16	X1004fb7a.3a42.4fb0.b09e.49644b450063	X10286cd4.21e1.41f7.ba12.3693cd98497d	X156eaaf6.96ce.44e9.9fa3.6f1db0399332	X15f49830.4b01.40d8.b366.3dfc9f0f189d	X162e6df6.eb27.495f.ad76.a6c42e9be729	X166357a6.7621.44ca.8e9f.f3cbe86ccef2	X16954a3c.8ce6.4732.af7b.b53d26f37d91	X17dcd1bf.937f.43d9.8bfc.c9f0666f8eb2	X1a37834b.5f81.4616.99a3.4b55b71f4050	X1ced201b.6f13.4f44.a259.4d55ae4913b5	X1eb5ca45.367f.47b9.bf87.e71703ae51b3	X1fdb722e.b9e9.4752.a576.0da1ea73242e	X20705d70.d738.43c1.859b.248463db7c9c	X210dfc10.9360.4d13.ace5.d77e5990fc84	X22c8a338.1abb.4eb7.a054.7187115500c6	X242e5908.035e.4a66.b6ea.0255c92e25f2	X2581f59d.422a.4ff0.9ca7.767b25b3b843	X28b7bd7a.739d.4319.aae8.e19dbdb6c823	X28c47770.25ea.47a9.8c33.2017454cfc88	X29ab6aea.a433.4c77.ace5.e91c4e8500ce	X2a88aff5.a29d.434a.9859.c60f47bcf75e	X2b6f76d4.f11c.45c6.8863.b5f6eb6b593e	X2b7ed1b9.04f2.45ba.a1c4.3e1c50d5c423	X2e9c1ad8.b299.4d1d.9512.32ec10ef5196	X2e9ff58c.e8ff.411d.bff6.f988c5da54b0	X30cd8f40.8523.4668.a864.b41578594bc0	X3131ee80.1ce4.4919.b4e3.53f51f5f99ec	X33d36080.81f6.4ef8.bd98.67b37774c32b	X34274987.bc49.4882.8caf.93e3c5ac69f1	X35bac9ff.6524.4143.ba23.f37d396bbab7	X36561d77.9f7e.49fe.a784.60debb614f7b	X3759d7a8.b89f.41cd.beb3.8da0a8a18924	X37bca6a9.2a19.4e3f.b4bc.6372cfbe0748	X3804814e.a91e.4c8b.a866.043768ee0923	X38c570d2.4a58.4fc1.933a.fdb841dc52a9	X394a0fbf.2fb0.4043.81f2.35019083aea1	X3a663774.ffa1.4be3.acfa.9f8c1dd85a31	X3ae1cd68.8623.4efa.8024.4b86e293e537	X3f5d2ef1.e22b.4766.8caf.aa4a9e9eff27	X40aa1789.f77b.4569.aa6f.a8db2e91ee82
CROSBY_E2F4_TARGETS	9.62871e-60	3.52188e-56	-0.721799	0.561184	-0.69482	-0.549678	-0.450587	0.223292	-0.416039	-0.70413	-0.823218	-0.661908	-0.634194	-0.686366	0.00891245	-0.161157	-0.742667	-0.655729	-0.862647	-0.373106	-0.492136	-0.818254	-0.174752	-0.310945	0.397281	-0.428518	-0.080889	-0.467322	-0.508217	-0.551089	-0.627905	0.381647	-0.307897	-0.0516133	-0.672101	-0.7721	-0.404124	-0.809888	-0.376567	-0.489449	-0.728509	-0.728734	-0.609707	-0.280925	0.232683	0.0625	-0.848432	-0.750174	-0.782397
SCIAN_CELL_CYCLE_TARGETS_OF_TP53_AND_TP73_DN	1.38575e-59	3.52188e-56	-0.640845	0.316888	-0.435141	-0.446615	-0.573287	-0.0929566	-0.560521	-0.550793	-0.798425	-0.773557	-0.426233	-0.58331	-0.344039	-0.0258523	-0.644091	-0.367927	-0.746213	-0.342388	-0.0077369	-0.790718	0.0322303	-0.267878	0.146026	-0.119702	-0.0558991	-0.385998	-0.662045	-0.513436	-0.625861	0.12618	-0.172198	-0.367305	-0.726835	-0.645253	-0.467433	-0.549628	-0.42337	-0.367818	-0.751265	-0.641672	-0.439471	-0.340681	-0.295411	-0.410865	-0.777852	-0.643046	-0.678919
ROSTY_CERVICAL_CANCER_PROLIFERATION_CLUSTER	1.23551e-58	2.09337e-55	-0.605432	0.506179	-0.539259	-0.405282	-0.554995	0.14592	-0.468157	-0.552128	-0.66233	-0.634484	-0.542474	-0.581784	0.0154331	-0.0031681	-0.5988	-0.469255	-0.67732	-0.433435	-0.263	-0.70936	-0.110441	-0.0582356	0.128258	-0.0977648	0.0841531	-0.336819	-0.548257	-0.425019	-0.482637	0.107648	-0.257913	-0.182041	-0.559417	-0.629895	-0.374562	-0.596119	-0.316604	-0.431092	-0.629495	-0.574544	-0.497855	-0.246186	0.00857385	-0.110126	-0.733772	-0.598497	-0.63833
LY_AGING_MIDDLE_DN	4.08442e-58	5.19028e-55	-0.762813	0.518411	-0.510976	-0.388892	-0.615293	0.333713	-0.59487	-0.643735	-0.73195	-0.69888	-0.533751	-0.701675	-0.1621	-0.0553612	-0.800859	-0.611975	-0.828367	-0.470987	-0.514283	-0.878052	0.24142	-0.10237	0.0713318	-0.460408	-0.170937	-0.343831	-0.551586	-0.453452	-0.574366	0.338599	0.00316027	0.106184	-0.735929	-0.788435	-0.529447	-0.733746	-0.306855	-0.519383	-0.757121	-0.756181	-0.485842	-0.395483	0.00581264	0.146953	-0.853731	-0.761119	-0.76535
CROONQUIST_NRAS_SIGNALING_DN	7.65284e-58	7.77988e-55	-0.659379	0.349346	-0.42486	-0.199715	-0.588622	0.0461475	-0.430468	-0.511268	-0.654464	-0.694548	-0.5055	-0.612041	-0.0123441	-0.194414	-0.590018	-0.46789	-0.712192	-0.496917	-0.301527	-0.650633	-0.131143	-0.107691	0.174958	-0.229041	-0.0749668	-0.286995	-0.584089	-0.490516	-0.508837	0.0534931	-0.160609	-0.219469	-0.607395	-0.582066	-0.29746	-0.641772	-0.184541	-0.361422	-0.556973	-0.555117	-0.472134	-0.368753	-0.152367	-0.0739743	-0.709676	-0.618826	-0.667799
KOBAYASHI_EGFR_SIGNALING_24HR_DN	1.74846e-56	1.48124e-53	-0.516368	0.36115	-0.3729	-0.267985	-0.438899	-0.10687	-0.302535	-0.422553	-0.572438	-0.601837	-0.45884	-0.553868	0.192209	0.00746297	-0.512901	-0.284101	-0.586207	-0.452607	-0.287845	-0.598545	-0.188657	-0.0910311	0.0589019	-0.0867563	-0.159656	-0.238838	-0.542454	-0.434856	-0.415121	0.052522	-0.262146	-0.246829	-0.436114	-0.473391	-0.250909	-0.522964	-0.166016	-0.286929	-0.464279	-0.449895	-0.369649	-0.313869	-0.165086	-0.192504	-0.479115	-0.498911	-0.554818
SMID_BREAST_CANCER_LUMINAL_A_DN	5.11624e-56	3.71512e-53	-0.629814	0.5596	-0.37625	-0.384388	-0.431848	-0.0106206	-0.426692	-0.49176	-0.68663	-0.603987	-0.513583	-0.667097	0.404228	0.144034	-0.54855	-0.468552	-0.720558	-0.550655	-0.0808461	-0.754302	0.0258348	-0.395802	-0.332995	-0.392218	-0.0301781	-0.250563	-0.638229	-0.441497	-0.338902	-0.139279	-0.109696	-0.261034	-0.538852	-0.488262	-0.436053	-0.661494	-0.294117	-0.527696	-0.583081	-0.611466	-0.385155	-0.236934	-0.280331	0.25418	-0.579678	-0.611629	-0.585253
KANG_DOXORUBICIN_RESISTANCE_UP	1.37652e-55	8.74604e-53	-0.671424	0.470818	-0.576318	-0.384998	-0.570908	0.242219	-0.524962	-0.569804	-0.675426	-0.673991	-0.502025	-0.650007	0.0599371	-0.117219	-0.66451	-0.506724	-0.699301	-0.523256	-0.401199	-0.775444	-0.194394	-0.115689	0.179054	-0.24614	0.0454607	-0.279959	-0.549671	-0.558599	-0.547494	0.124748	-0.247574	-0.0581382	-0.620757	-0.677182	-0.335122	-0.726609	-0.220576	-0.429477	-0.705169	-0.663593	-0.502902	-0.124581	-0.0790044	-0.0952476	-0.779446	-0.595396	-0.758963
WHITEFORD_PEDIATRIC_CANCER_MARKERS	2.15826e-55	1.21894e-52	-0.568324	0.388153	-0.463054	-0.31005	-0.500627	0.147102	-0.429487	-0.401754	-0.624152	-0.626261	-0.443283	-0.596724	-0.0818149	0.0128937	-0.55134	-0.371428	-0.622002	-0.427857	-0.285144	-0.685998	-0.0994855	-0.0487612	0.0772321	-0.166422	0.0882011	-0.272089	-0.526783	-0.40332	-0.430393	0.126517	-0.269206	-0.187436	-0.474519	-0.546467	-0.278156	-0.57013	-0.21224	-0.370031	-0.588402	-0.535384	-0.453213	-0.327244	-0.129193	-0.182471	-0.600346	-0.543786	-0.58941
CROONQUIST_IL6_DEPRIVATION_DN	3.17774e-55	1.61524e-52	-0.611139	0.423083	-0.463204	-0.234294	-0.575545	0.0924693	-0.367353	-0.461416	-0.654743	-0.710281	-0.478332	-0.580335	0.0831798	-0.223674	-0.618755	-0.425928	-0.682234	-0.495944	-0.285416	-0.646822	-0.239916	-0.0931664	0.282394	-0.229937	0.00445451	-0.255855	-0.541064	-0.50137	-0.439836	0.152399	-0.297722	-0.24614	-0.566302	-0.638212	-0.1892	-0.651089	-0.191849	-0.435258	-0.582961	-0.583914	-0.508838	-0.297519	-0.119347	-0.0724599	-0.697034	-0.597378	-0.672302
LY_AGING_PREMATURE_DN	3.75972e-55	1.73733e-52	-0.431815	0.295359	-0.127683	-0.337767	-0.580975	-0.128304	-0.401387	-0.558767	-0.563609	-0.641594	-0.480793	-0.663182	0.0666573	0.070825	-0.596001	-0.677277	-0.58262	-0.448278	-0.153377	-0.571303	-0.177649	-0.426367	-0.227639	0.109215	-0.342356	-0.257171	-0.517245	-0.403894	-0.482897	0.275654	-0.210462	-0.342193	-0.316922	-0.206562	-0.336812	-0.594119	-0.142711	0.00620347	-0.379318	-0.565769	-0.251348	-0.407502	-0.102814	-0.0363272	-0.393477	-0.685623	-0.332868
OHASHI_AURKB_TARGETS	7.33841e-55	3.10843e-52	-0.821068	0.37562	-0.610781	-0.280903	-0.622631	0.326038	-0.43907	-0.683667	-0.683319	-0.72975	-0.596499	-0.718673	0.0618795	0.00981498	-0.770476	-0.559552	-0.816578	-0.70672	-0.396696	-0.803723	0.0350857	-0.0490749	-0.105483	-0.505957	0.00896886	-0.124605	-0.476887	-0.393844	-0.480416	0.244077	-0.172439	-0.206961	-0.785859	-0.7074	-0.461316	-0.70854	-0.263551	-0.528846	-0.721319	-0.6331	-0.492252	-0.0150403	-0.132084	0.0421367	-0.919957	-0.681694	-0.846965
REACTOME_PHOSPHORYLATION_OF_EMI1	1.12268e-53	4.3897e-51	-0.729019	0.311455	-0.473827	-0.530379	-0.583737	0.570115	-0.644433	-0.717873	-0.618323	-0.625603	-0.318871	-0.650835	-0.447248	-0.208597	-0.691444	-0.677459	-0.848854	-0.659105	-0.318346	-0.852003	0.200951	0.197891	-0.329232	-0.400304	-0.140569	0.475618	-0.554475	-0.368531	-0.541463	-0.00806501	-0.084894	-0.516456	-0.792873	-0.540671	-0.65106	-0.600958	-0.328646	-0.276174	-0.856296	-0.756512	-0.364196	0.221167	-0.741413	0.0122969	-0.769252	-0.62459	-0.695195
KONG_E2F3_TARGETS	1.36561e-53	4.95815e-51	-0.578292	0.430977	-0.435666	-0.201335	-0.469433	0.153171	-0.373988	-0.444226	-0.604158	-0.658403	-0.490524	-0.61341	0.180078	-0.134075	-0.589365	-0.443459	-0.684605	-0.506247	-0.435042	-0.687144	-0.233327	-0.0575019	0.0714066	-0.31213	-0.0771201	-0.357809	-0.508097	-0.455778	-0.503451	0.173035	-0.172286	-0.130815	-0.514494	-0.587824	-0.114168	-0.683213	-0.100589	-0.461164	-0.614665	-0.48925	-0.461602	-0.252095	-0.0900226	0.194207	-0.695777	-0.576194	-0.671988
WHITFIELD_CELL_CYCLE_LITERATURE	1.83792e-53	6.22811e-51	-0.57942	0.481972	-0.55517	-0.276353	-0.506566	0.205879	-0.320297	-0.570807	-0.70831	-0.658825	-0.488998	-0.622203	0.143955	0.0942746	-0.619632	-0.444337	-0.723324	-0.596709	-0.485024	-0.701858	-0.146907	-0.0687967	0.24963	-0.109639	0.0191063	-0.351863	-0.638394	-0.564305	-0.565376	0.186702	-0.283933	-0.295012	-0.612547	-0.693421	-0.208207	-0.684561	-0.188291	-0.426673	-0.700214	-0.618119	-0.443036	-0.24601	-0.163685	0.0305006	-0.698999	-0.622778	-0.718645
SOTIRIOU_BREAST_CANCER_GRADE_1_VS_3_UP	2.03899e-53	6.47762e-51	-0.571906	0.371936	-0.404448	-0.362332	-0.477153	-0.0431191	-0.532241	-0.544607	-0.701284	-0.685337	-0.524635	-0.559801	0.113611	0.0485882	-0.642573	-0.42124	-0.718402	-0.442925	-0.128602	-0.693001	0.103855	0.202925	0.244503	-0.0613428	0.00722841	-0.190699	-0.581808	-0.499961	-0.504786	0.0288178	-0.148011	-0.20223	-0.551183	-0.556603	-0.360302	-0.491297	-0.199779	-0.332408	-0.53582	-0.570398	-0.470447	-0.326752	0.100523	-0.20907	-0.646976	-0.591865	-0.599871
ZHOU_CELL_CYCLE_GENES_IN_IR_RESPONSE_24HR	3.83775e-53	1.14749e-50	-0.529376	0.299729	-0.429034	-0.225493	-0.538804	0.032717	-0.362793	-0.429478	-0.6099	-0.636152	-0.508885	-0.58712	-0.00457667	0.00900376	-0.57831	-0.442812	-0.640633	-0.509642	-0.396354	-0.635924	-0.223248	-0.047953	-0.0571668	-0.140113	-0.0798491	-0.284349	-0.564134	-0.439869	-0.433133	0.130579	-0.142387	-0.196266	-0.452776	-0.598942	-0.239416	-0.600835	-0.170931	-0.290648	-0.565056	-0.491882	-0.480667	-0.29562	-0.197455	-0.182453	-0.665198	-0.526664	-0.577991
BASAKI_YBX1_TARGETS_UP	4.5068e-53	1.27267e-50	-0.403385	0.142579	-0.176233	-0.237089	-0.300341	-0.164891	-0.333604	-0.399385	-0.494165	-0.508224	-0.407136	-0.468277	0.0851588	0.169785	-0.53824	-0.271412	-0.438954	-0.35218	-0.0585874	-0.448783	-0.0841078	-0.114369	-0.0108719	0.0277774	0.0376117	-0.135598	-0.441637	-0.348633	-0.355964	-0.0427006	-0.263606	-0.201543	-0.316858	-0.451974	-0.185313	-0.321992	-0.178805	-0.0610634	-0.424693	-0.325259	-0.285428	-0.251926	-0.0251334	-0.0664257	-0.349228	-0.385529	-0.38872
LY_AGING_OLD_DN	5.52238e-53	1.47738e-50	-0.461075	0.236216	-0.13078	-0.269116	-0.479063	-0.0252081	-0.343807	-0.454033	-0.585158	-0.636757	-0.387951	-0.559293	0.323308	0.103644	-0.594477	-0.387979	-0.620541	-0.477699	-0.322943	-0.648163	-0.0470897	-0.317268	0.00360243	-0.299828	-0.316478	-0.248159	-0.493238	-0.387675	-0.45279	-0.000775037	-0.13863	-0.269559	-0.281551	-0.428047	-0.365753	-0.507395	-0.132271	-0.198865	-0.445891	-0.364642	-0.258719	-0.315683	-0.0799721	0.117198	-0.548801	-0.446127	-0.459967
ISHIDA_E2F_TARGETS	7.8799e-53	2.00268e-50	-0.677647	0.514073	-0.441242	-0.15012	-0.570312	0.00170793	-0.444958	-0.500708	-0.714446	-0.712216	-0.569788	-0.620723	0.0772493	-0.0335072	-0.630413	-0.499017	-0.712559	-0.555794	-0.415372	-0.696334	-0.206607	-0.135722	0.21904	-0.257188	0.144361	-0.380835	-0.563527	-0.578422	-0.52399	0.0768419	-0.133226	-0.248202	-0.567293	-0.665807	-0.292895	-0.750067	-0.0590867	-0.373692	-0.627433	-0.565811	-0.482437	-0.335096	-0.168788	0.0344377	-0.735889	-0.643222	-0.706329
SARRIO_EPITHELIAL_MESENCHYMAL_TRANSITION_UP	9.02841e-53	2.1853e-50	-0.427194	0.384618	-0.322843	-0.264716	-0.270476	-0.185087	-0.289932	-0.415631	-0.523175	-0.541109	-0.449073	-0.507687	0.153641	0.181012	-0.466506	-0.345919	-0.4778	-0.407914	-0.193678	-0.462787	-0.0343294	-0.150189	0.0756699	-0.00426319	-0.0183815	-0.00996242	-0.439107	-0.330725	-0.368616	-0.155215	-0.22894	-0.214014	-0.345041	-0.410851	-0.181905	-0.402259	-0.213662	-0.269974	-0.429015	-0.258148	-0.287417	-0.10274	-0.0400964	-0.162822	-0.332242	-0.315577	-0.389848
ZHOU_CELL_CYCLE_GENES_IN_IR_RESPONSE_6HR	2.01257e-52	4.64996e-50	-0.56142	0.395216	-0.402569	-0.162027	-0.578854	-0.119533	-0.336138	-0.398573	-0.64629	-0.676092	-0.584898	-0.649919	-0.0649421	-0.126592	-0.562814	-0.496796	-0.652757	-0.45832	-0.324205	-0.657168	-0.228687	-0.034315	0.110577	-0.150192	-0.117436	-0.361589	-0.592417	-0.517238	-0.464385	0.0938614	-0.253125	-0.273073	-0.562061	-0.62356	-0.113964	-0.639687	-0.0344773	-0.259136	-0.514967	-0.528268	-0.548406	-0.404594	-0.185826	-0.207891	-0.690238	-0.572316	-0.617729
ODONNELL_TARGETS_OF_MYC_AND_TFRC_DN	3.15091e-52	6.9635e-50	-0.571694	0.317561	-0.481526	-0.215384	-0.571855	0.251255	-0.332487	-0.480656	-0.684612	-0.701246	-0.466117	-0.601952	0.170857	0.106935	-0.584086	-0.410885	-0.714311	-0.546983	-0.303787	-0.684487	-0.0719162	-0.189166	0.026115	-0.260669	-0.00873817	-0.256356	-0.474208	-0.395653	-0.38066	0.225898	-0.290722	-0.18995	-0.479179	-0.610276	-0.274458	-0.639983	-0.22881	-0.408103	-0.57857	-0.609718	-0.430862	-0.175426	-0.217413	-0.137715	-0.682887	-0.586896	-0.643341
LE_EGR2_TARGETS_UP	3.61229e-52	7.65053e-50	-0.491807	0.394784	-0.361988	-0.184347	-0.28168	0.0541048	-0.371655	-0.466071	-0.517609	-0.593944	-0.441475	-0.559872	0.0135003	0.140798	-0.529815	-0.330907	-0.522626	-0.447832	-0.251979	-0.578737	0.0512591	-0.14341	-0.0312408	-0.168975	-0.269225	-0.0640141	-0.489328	-0.365458	-0.420078	0.118492	-0.152733	-0.34446	-0.435482	-0.510621	-0.300596	-0.568772	-0.129604	-0.156713	-0.531171	-0.292327	-0.316521	-0.143267	-0.206944	-0.100275	-0.481327	-0.386019	-0.533963
GOBERT_OLIGODENDROCYTE_DIFFERENTIATION_UP	1.83097e-51	3.72273e-49	-0.44244	0.333304	-0.235121	-0.0546845	-0.385707	-0.0907725	-0.294005	-0.315259	-0.476828	-0.538792	-0.436373	-0.502574	0.165967	0.0423783	-0.546816	-0.414958	-0.536248	-0.43019	-0.25967	-0.515433	-0.106549	-0.0978246	0.0527108	-0.134343	-0.169922	-0.159152	-0.461751	-0.398355	-0.352419	0.00924792	-0.210342	-0.168059	-0.410144	-0.478937	-0.124592	-0.486612	-0.0274788	-0.256764	-0.405104	-0.363819	-0.281168	-0.23891	-0.151187	-0.0220169	-0.520415	-0.40779	-0.499541
KUMAMOTO_RESPONSE_TO_NUTLIN_3A_DN	2.13046e-51	4.16505e-49	-0.631045	0.405365	-0.69433	-0.541608	-0.628248	0.439064	-0.631732	-0.688068	-0.784594	-0.711318	-0.539827	-0.695306	0.0211001	0.146121	-0.718698	-0.500871	-0.8193	-0.494482	-0.278098	-0.979609	-0.0376869	-0.120564	0.111425	-0.0222285	0.0723272	-0.292136	-0.602177	-0.561563	-0.590505	0.347863	-0.0544429	-0.0516784	-0.634861	-0.698821	-0.553535	-0.70214	-0.424888	-0.451984	-0.863729	-0.735684	-0.505708	-0.241291	-0.0653879	-0.108737	-0.80531	-0.793343	-0.817374
NAKAYAMA_SOFT_TISSUE_TUMORS_PCA2_UP	5.73484e-51	1.07964e-48	-0.5267	0.431949	-0.552578	-0.455973	-0.277572	0.334538	-0.331896	-0.486355	-0.471492	-0.50052	-0.384334	-0.508094	-0.0924848	0.168471	-0.475208	-0.359807	-0.56709	-0.34711	-0.106629	-0.693025	0.121547	-0.271452	-0.0784218	-0.0839465	0.180584	-0.147959	-0.3333	-0.190862	-0.4534	0.0728861	-0.153096	-0.23435	-0.417264	-0.421217	-0.389184	-0.541288	-0.35556	-0.404356	-0.663629	-0.300185	-0.3011	0.109302	0.15974	0.0282813	-0.46305	-0.264566	-0.545789
HU_GENOTOXIC_DAMAGE_4HR	6.52965e-51	1.18537e-48	-0.513113	0.280254	-0.315927	-0.35184	-0.464615	-0.261729	-0.26996	-0.47685	-0.61869	-0.684177	-0.466899	-0.512406	0.150832	0.338867	-0.620979	-0.431545	-0.589635	-0.373218	0.00493964	-0.571037	0.0451556	0.0742008	-0.000424654	-0.113542	-0.323364	-0.0737857	-0.437908	-0.462616	-0.400775	-0.0199988	-0.175226	-0.352823	-0.508821	-0.51108	-0.285779	-0.485377	-0.315094	0.00201408	-0.619715	-0.525745	-0.30143	-0.143869	-0.139334	-0.103616	-0.552662	-0.43	-0.448735
RHODES_UNDIFFERENTIATED_CANCER	8.37385e-51	1.46773e-48	-0.485927	0.309825	-0.295637	-0.274559	-0.418896	-0.171949	-0.564413	-0.54019	-0.684605	-0.669413	-0.530496	-0.582414	-0.0171569	0.257945	-0.609859	-0.391866	-0.66934	-0.387949	0.18444	-0.652509	0.0838416	0.0870886	0.116526	-0.132956	-0.148412	-0.293837	-0.602425	-0.514524	-0.442191	-0.15581	-0.192829	-0.370193	-0.456789	-0.529785	-0.371351	-0.221729	-0.301144	-0.0829826	-0.479627	-0.480495	-0.335682	-0.417533	0.154854	-0.261011	-0.582817	-0.562797	-0.359289
LEE_EARLY_T_LYMPHOCYTE_UP	1.25208e-50	2.12144e-48	-0.568024	0.379817	-0.459345	-0.394444	-0.373153	0.152027	-0.43626	-0.476264	-0.540969	-0.497807	-0.448609	-0.558697	0.0613321	0.273334	-0.530356	-0.372409	-0.572486	-0.278611	-0.268006	-0.630624	0.0484315	-0.109948	0.01766	-0.195135	0.125604	-0.308205	-0.468906	-0.464421	-0.436405	0.156848	-0.0462754	-0.206748	-0.474009	-0.559073	-0.336496	-0.550812	-0.289714	-0.330556	-0.656502	-0.447418	-0.304853	-0.0916738	-0.043252	0.146986	-0.582532	-0.467468	-0.612354
GRAHAM_NORMAL_QUIESCENT_VS_NORMAL_DIVIDING_DN	1.45642e-50	2.38806e-48	-0.625946	0.445355	-0.451237	-0.184004	-0.489405	-0.101998	-0.381838	-0.484475	-0.648538	-0.596515	-0.579228	-0.635541	0.164857	-0.0469879	-0.568134	-0.447516	-0.646476	-0.413052	-0.240485	-0.627499	-0.17678	-0.0712948	0.0861982	-0.173719	0.0533013	-0.368952	-0.549253	-0.49929	-0.437556	0.0486343	-0.186719	-0.270794	-0.544759	-0.629973	-0.248347	-0.597384	-0.0128909	-0.321763	-0.556341	-0.530938	-0.484114	-0.329472	-0.172096	-0.10485	-0.687372	-0.591772	-0.648573
REACTOME_CYCLIN_A_B1_B2_ASSOCIATED_EVENTS_DURING_G2_M_TRANSITION	2.43417e-50	3.86653e-48	-0.466928	-0.018578	-0.122761	-0.308768	-0.439548	-0.149828	-0.293625	-0.497247	-0.749334	-0.681912	-0.404578	-0.534979	0.136502	0.0390923	-0.556743	-0.419376	-0.5967	-0.506125	-0.175448	-0.699019	0.108466	-0.0870314	0.291859	-0.148112	-0.275417	0.301661	-0.586973	-0.377718	-0.470983	0.0225067	-0.47065	-0.368581	-0.465353	-0.571237	-0.331071	-0.515076	-0.0705872	-0.0717329	-0.536115	-0.599224	-0.389923	-0.276942	-0.273277	0.0401942	-0.611171	-0.546458	-0.587
MONTERO_THYROID_CANCER_POOR_SURVIVAL_UP	2.73848e-50	4.21809e-48	-0.685909	0.511146	-0.714382	-0.574202	-0.542627	0.47317	-0.498223	-0.738909	-0.781809	-0.578464	-0.669776	-0.720928	0.152655	0.173221	-0.687299	-0.496474	-0.825199	-0.254333	-0.628377	-0.953563	-0.0675394	-0.121142	0.0710941	-0.306123	0.226767	-0.301416	-0.561258	-0.38757	-0.504862	0.415449	0.226767	-0.108672	-0.69785	-0.820629	-0.450569	-0.861367	-0.271326	-0.465673	-0.891328	-0.690051	-0.558822	-0.100717	-0.401716	0.0876262	-0.81651	-0.621759	-0.778424
FRASOR_RESPONSE_TO_SERM_OR_FULVESTRANT_DN	3.00257e-50	4.48884e-48	-0.56733	0.371117	-0.149605	-0.0132415	-0.519474	-0.0130863	-0.293715	-0.420926	-0.619515	-0.626845	-0.447673	-0.645331	0.119761	-0.237684	-0.546215	-0.462823	-0.625224	-0.421493	-0.407487	-0.600688	-0.0555757	-0.11628	-0.0284486	-0.264384	-0.168723	-0.257917	-0.619964	-0.399208	-0.311093	0.109644	-0.291332	-0.339087	-0.504109	-0.508594	-0.194678	-0.648721	-0.00565313	-0.262929	-0.410638	-0.590189	-0.39507	-0.459663	-0.0912181	-0.196223	-0.672208	-0.544029	-0.594255
SHEDDEN_LUNG_CANCER_POOR_SURVIVAL_A6	4.44057e-50	6.44898e-48	-0.391763	0.281668	-0.236413	-0.203449	-0.273471	-0.0862127	-0.21253	-0.308178	-0.516965	-0.522958	-0.359246	-0.486984	0.184337	0.196124	-0.438315	-0.133408	-0.523565	-0.439307	-0.277228	-0.449883	0.0207254	0.0601804	0.0422028	-0.08229	-0.0298317	-0.243274	-0.472236	-0.334307	-0.273136	-0.0492834	-0.260936	-0.163891	-0.33661	-0.472301	-0.244796	-0.285895	-0.295463	-0.298205	-0.423501	-0.282158	-0.269713	-0.203029	-0.139651	0.00630384	-0.466517	-0.297789	-0.386697
LOPEZ_MESOTELIOMA_SURVIVAL_TIME_UP	5.45683e-50	7.70474e-48	-0.676792	0.125665	-0.325342	-0.299769	-0.37094	0.26757	-0.341492	-0.575054	-0.614473	-0.684242	-0.235693	-0.518043	-0.305384	0.305395	-0.518071	-0.285717	-0.657666	-0.139897	0.196778	-0.715911	0.27919	0.100666	0.0434721	0.0430146	0.134103	-0.230238	-0.542751	-0.246475	-0.575665	0.0272965	-0.49781	-0.475368	-0.465728	-0.53381	-0.538185	-0.283874	-0.194255	-0.29191	-0.610505	-0.520793	-0.32145	-0.347321	0.127182	-0.14836	-0.682531	-0.494655	-0.430932
MORI_LARGE_PRE_BII_LYMPHOCYTE_UP	7.94456e-50	1.09141e-47	-0.554072	0.290048	-0.264065	-0.0629813	-0.541967	-0.0242391	-0.427733	-0.457829	-0.641759	-0.6586	-0.462771	-0.537125	0.0829537	0.00260376	-0.615511	-0.471309	-0.65466	-0.485068	-0.283448	-0.573251	0.137995	-0.0621072	0.167569	-0.229979	-0.106541	-0.272611	-0.570667	-0.386682	-0.402749	-0.0826296	-0.160972	-0.277705	-0.490678	-0.541154	-0.243405	-0.538602	-0.0777949	-0.186823	-0.534255	-0.573321	-0.443886	-0.364238	-0.0173157	-0.111567	-0.625042	-0.575329	-0.548978
SEMBA_FHIT_TARGETS_DN	1.36162e-49	1.82135e-47	-0.651057	0.128485	-0.68183	-0.404931	-0.611283	0.04521	-0.638617	-0.540009	-0.695598	-0.605649	-0.614298	-0.546905	0.0474471	-0.153907	-0.555192	-0.595669	-0.770369	-0.409173	-0.375808	-0.886933	-0.295745	0.133967	0.0310951	-0.329166	0.460727	-0.180883	-0.662552	-0.192479	-0.0904895	0.0772168	-0.180284	-0.209555	-0.523821	-0.778893	-0.309972	-0.723221	-0.465291	-0.458386	-0.802268	-0.684552	-0.645228	-0.381295	-0.0617207	-0.069616	-0.67623	-0.633662	-0.733195
BURTON_ADIPOGENESIS_PEAK_AT_24HR	1.69128e-49	2.2043e-47	-0.530541	0.387087	-0.331891	-0.320992	-0.454489	0.0467255	-0.3175	-0.462275	-0.665754	-0.546546	-0.501639	-0.504772	-0.161285	0.0301311	-0.702234	-0.292934	-0.695946	-0.385237	-0.148589	-0.680574	-0.0548067	-0.211929	0.107753	-0.190315	0.0491285	-0.27764	-0.429812	-0.439875	-0.389363	0.0926804	-0.0338113	-0.274455	-0.529146	-0.590247	-0.172279	-0.530804	-0.143186	-0.217704	-0.570685	-0.521116	-0.379641	-0.35426	-0.0806761	-0.156709	-0.619675	-0.563871	-0.539799
BURTON_ADIPOGENESIS_3	1.80875e-49	2.29847e-47	-0.531524	0.457907	-0.417788	-0.182362	-0.455384	-0.0830427	-0.364719	-0.411433	-0.585377	-0.590073	-0.484618	-0.682081	0.0732439	0.059338	-0.571856	-0.405249	-0.568306	-0.570412	-0.327791	-0.599647	-0.129525	-0.0644921	-0.0309295	-0.157022	-0.0429279	-0.29283	-0.524948	-0.458683	-0.352913	0.061107	-0.272081	-0.251542	-0.497001	-0.599684	-0.0889376	-0.644559	-0.11931	-0.289312	-0.574779	-0.411144	-0.334123	-0.248634	-0.0931965	-0.10197	-0.608124	-0.490476	-0.622673
DUTERTRE_ESTRADIOL_RESPONSE_24HR_UP	2.11298e-49	2.61958e-47	-0.514572	0.435069	-0.398913	-0.135686	-0.471137	0.0659342	-0.336033	-0.385659	-0.53589	-0.550498	-0.459887	-0.585131	0.196087	-0.07916	-0.508452	-0.37199	-0.532964	-0.43806	-0.352777	-0.522244	-0.154949	0.0717206	0.083676	-0.207278	0.0350564	-0.247916	-0.464906	-0.391747	-0.298196	-0.0214244	-0.317465	-0.2107	-0.47445	-0.53711	-0.0925909	-0.542688	-0.12274	-0.384027	-0.463319	-0.460822	-0.426847	-0.280421	-0.111119	-0.0033564	-0.593921	-0.46254	-0.578937
NADERI_BREAST_CANCER_PROGNOSIS_UP	4.03765e-49	4.88651e-47	-0.337194	0.403243	-0.318357	-0.169368	-0.283602	0.142653	-0.299407	-0.400692	-0.523837	-0.582098	-0.255699	-0.602405	0.162852	0.0804259	-0.637127	-0.251347	-0.588897	-0.380247	-0.209155	-0.53776	0.107573	-0.0556482	-0.0445349	-0.275902	0.0615777	-0.0321819	-0.443043	-0.31932	-0.283461	0.0832576	-0.30945	-0.242387	-0.288209	-0.485977	-0.176082	-0.423406	-0.216453	-0.420018	-0.478814	-0.324357	-0.293193	-0.310242	0.0408064	-0.113796	-0.603299	-0.288574	-0.423073
CHIANG_LIVER_CANCER_SUBCLASS_PROLIFERATION_UP	6.90214e-49	8.14948e-47	-0.514059	0.473742	-0.433327	-0.540173	-0.14997	0.180493	-0.373119	-0.572944	-0.377571	-0.47968	-0.389619	-0.581559	-0.206913	0.383174	-0.533756	-0.384815	-0.453701	-0.468608	-0.13904	-0.604814	0.239353	-0.196102	-0.298841	-0.292072	-0.232474	0.117621	-0.431258	-0.345183	-0.49526	0.205423	-0.347121	-0.40238	-0.315282	-0.423066	-0.559102	-0.453624	-0.449365	-0.104091	-0.63387	-0.0910691	-0.0754025	0.299861	0.0428392	-0.238539	-0.392171	-0.208918	-0.468879
ZHAN_MULTIPLE_MYELOMA_PR_UP	7.05444e-49	8.14948e-47	-0.729699	0.504444	-0.56095	-0.417377	-0.645467	0.340869	-0.475761	-0.64351	-0.7047	-0.732239	-0.471862	-0.643175	0.123516	0.0139204	-0.676012	-0.488321	-0.780148	-0.463913	-0.34004	-0.784065	-0.0392413	0.066486	0.0137812	-0.162323	0.187444	-0.351715	-0.570379	-0.466936	-0.521157	0.296962	-0.197299	-0.140537	-0.560966	-0.711176	-0.30034	-0.750303	-0.354375	-0.407701	-0.74458	-0.681631	-0.524167	0.0857547	0.054049	-0.0690786	-0.778374	-0.696133	-0.746909
REACTOME_G2_M_DNA_REPLICATION_CHECKPOINT	1.08011e-48	1.22005e-46	-0.839303	0.214913	-0.565232	-0.334593	-0.670596	0.158578	-0.551103	-0.657195	-0.739607	-0.7214	-0.534046	-0.731	-0.299086	-0.261718	-0.465801	-0.374648	-0.68899	-0.456205	-0.412269	-0.708217	-0.291261	-0.22203	0.0886683	0.389747	-0.118224	0.428922	-0.506571	-0.3227	-0.356876	0.239987	-0.399659	-0.15218	-0.57292	-0.698703	-0.489073	-0.819505	0.105251	-0.454597	-0.617347	-0.759321	-0.631113	0.0261154	-0.283337	0.00310226	-0.471995	-0.712843	-0.669009
BIOCARTA_RB_PATHWAY	1.67531e-48	1.84635e-46	-0.588759	0.20024	-0.360312	-0.441454	-0.523274	-0.367855	-0.294073	-0.489701	-0.594243	-0.634825	-0.534782	-0.617619	0.0206201	0.203845	-0.481323	-0.0617016	-0.453797	-0.557131	-0.409398	-0.677818	0.00283605	-0.100741	0.00986914	0.0074664	-0.11045	0.123582	-0.570647	-0.325007	-0.394348	0.187693	-0.699302	-0.322487	-0.50238	-0.641609	-0.404159	-0.660686	0.00310314	-0.227514	-0.617629	-0.470549	-0.40311	0.0111668	-0.512457	0.141764	-0.276672	-0.315462	-0.569736
PID_FOXM1_PATHWAY	1.70723e-48	1.84635e-46	-0.464097	0.505739	-0.273415	-0.309824	-0.447021	0.160073	-0.243363	-0.272671	-0.533812	-0.470296	-0.352467	-0.520406	0.179541	-0.00253314	-0.589638	-0.354456	-0.467042	-0.444853	-0.354577	-0.599263	0.227831	0.0945312	-0.330086	-0.380682	-0.0807217	-0.224762	-0.339586	-0.12481	-0.174155	0.0291137	-0.136848	-0.340384	-0.429435	-0.470007	-0.272101	-0.586921	-0.0674842	-0.312331	-0.58133	-0.440544	-0.368302	-0.0433574	-0.287937	0.239678	-0.579765	-0.432482	-0.628914
PUJANA_BREAST_CANCER_WITH_BRCA1_MUTATED_UP	2.28561e-48	2.42037e-46	-0.473244	0.396435	-0.280911	-0.230844	-0.32215	0.208189	-0.212921	-0.362823	-0.544564	-0.622582	-0.359452	-0.550472	0.0684921	-0.0642114	-0.545443	-0.438249	-0.652189	-0.640405	-0.529851	-0.612622	-0.41115	-0.00409398	-0.211835	-0.348409	-0.147049	-0.266098	-0.555975	-0.565199	-0.374244	0.220245	-0.237764	-0.354244	-0.319672	-0.588454	-0.244611	-0.630779	-0.278858	-0.251091	-0.458642	-0.411852	-0.144007	-0.224377	-0.25406	0.0136086	-0.639855	-0.476402	-0.607452
FERREIRA_EWINGS_SARCOMA_UNSTABLE_VS_STABLE_UP	7.80509e-48	8.09659e-46	-0.348811	0.259611	-0.340442	-0.278445	-0.352361	-0.10324	-0.33882	-0.402068	-0.49425	-0.543508	-0.393566	-0.574625	0.152267	0.148062	-0.415476	-0.359111	-0.54986	-0.451307	-0.395277	-0.569955	-0.0683299	-0.110653	-0.212193	-0.192158	-0.179737	-0.168154	-0.513802	-0.371881	-0.210335	0.0972481	-0.235535	-0.095152	-0.263764	-0.467949	-0.314939	-0.448002	-0.212555	-0.214059	-0.438006	-0.265353	-0.193507	-0.0483468	-0.156429	-0.0356445	-0.421704	-0.331495	-0.447981
FLORIO_NEOCORTEX_BASAL_RADIAL_GLIA_DN	1.19167e-47	1.21145e-45	-0.589743	0.497908	-0.531512	-0.402685	-0.484645	0.224607	-0.426715	-0.476202	-0.57519	-0.521573	-0.482246	-0.598343	0.100043	0.0862337	-0.51059	-0.38861	-0.561139	-0.481855	-0.471152	-0.648537	-0.151291	-0.0808311	-0.0196493	-0.159408	0.0471099	-0.148893	-0.416997	-0.290728	-0.384835	0.180987	-0.123356	-0.0810518	-0.419042	-0.544589	-0.32199	-0.65711	-0.180386	-0.483785	-0.674104	-0.439252	-0.399496	0.00960725	-0.207219	0.0672271	-0.562141	-0.428109	-0.643432
HOFFMANN_LARGE_TO_SMALL_PRE_BII_LYMPHOCYTE_UP	1.21758e-47	1.21352e-45	-0.52487	0.367653	-0.360878	-0.217865	-0.442387	0.0373877	-0.315734	-0.403964	-0.553295	-0.605226	-0.386895	-0.535786	0.209541	0.0320308	-0.55795	-0.405251	-0.58628	-0.470708	-0.259928	-0.58922	0.0044974	-0.00033674	0.0969643	-0.174209	-0.104345	-0.225255	-0.506998	-0.413413	-0.37411	0.0509268	-0.16712	-0.159382	-0.476769	-0.504364	-0.163052	-0.536287	-0.0596212	-0.317145	-0.479166	-0.442614	-0.33723	-0.230877	-0.0144415	0.116037	-0.556075	-0.474461	-0.578988
SONG_TARGETS_OF_IE86_CMV_PROTEIN	2.11378e-47	2.03908e-45	-0.536848	0.525775	-0.370667	0.0358808	-0.527742	-0.105207	-0.278382	-0.361476	-0.566618	-0.611961	-0.533249	-0.674584	0.178759	-0.19982	-0.558757	-0.515558	-0.659903	-0.543398	-0.307256	-0.557528	-0.00439557	0.0936656	0.159999	-0.311586	-0.271638	-0.250301	-0.531855	-0.50078	-0.398322	0.102659	-0.18123	-0.380656	-0.512113	-0.475858	-0.0824025	-0.667732	-0.00542866	-0.21537	-0.47829	-0.473104	-0.488023	-0.427022	-0.0171307	-0.101632	-0.641223	-0.50634	-0.5885
GRAHAM_CML_DIVIDING_VS_NORMAL_QUIESCENT_UP	2.12613e-47	2.03908e-45	-0.50498	0.370549	-0.392246	-0.239028	-0.467685	0.0701758	-0.33425	-0.385254	-0.587785	-0.512105	-0.421604	-0.541339	0.0873035	-0.0917366	-0.49384	-0.357564	-0.561485	-0.345612	-0.231569	-0.569671	-0.0909309	0.0274867	0.0337907	-0.00402313	0.105178	-0.349463	-0.449573	-0.321816	-0.341033	-0.0191142	-0.0278577	-0.0617617	-0.462275	-0.523337	-0.188727	-0.507168	-0.167054	-0.307536	-0.494586	-0.438071	-0.406786	-0.248818	-0.0237792	-0.0911428	-0.558263	-0.516124	-0.577039
TANG_SENESCENCE_TP53_TARGETS_DN	4.93639e-47	4.64661e-45	-0.517533	0.481931	-0.573798	-0.349875	-0.26386	0.194507	-0.272119	-0.512743	-0.592989	-0.510515	-0.459458	-0.560582	0.143072	0.0451752	-0.595369	-0.346374	-0.634463	-0.479731	-0.393072	-0.78304	-0.0416197	-0.23403	0.27405	-0.199728	-0.0836087	-0.149888	-0.355938	-0.410957	-0.409211	0.0830314	-0.0139675	0.0344727	-0.480364	-0.600048	-0.357571	-0.605642	-0.157791	-0.439347	-0.654672	-0.384618	-0.38196	-0.127568	-0.0837362	0.0616622	-0.565851	-0.345531	-0.686508
MORI_IMMATURE_B_LYMPHOCYTE_DN	5.63797e-47	5.21051e-45	-0.553437	0.364155	-0.355807	-0.22557	-0.521542	-0.0826209	-0.394	-0.415941	-0.659092	-0.664728	-0.49335	-0.631449	0.202307	0.0487584	-0.583662	-0.4614	-0.642558	-0.555238	-0.340395	-0.587461	-0.0123561	-0.159475	0.133064	-0.20991	-0.0462941	-0.221867	-0.556545	-0.356892	-0.365598	-0.0613427	-0.166789	-0.224583	-0.449015	-0.524675	-0.191775	-0.619168	-0.0746411	-0.314711	-0.5471	-0.541664	-0.370972	-0.299693	-0.0303849	0.10581	-0.62624	-0.583667	-0.578221
RUIZ_TNC_TARGETS_DN	7.15486e-47	6.49431e-45	-0.49	0.343546	-0.33754	-0.257698	-0.221214	-0.0788692	-0.38881	-0.387584	-0.494742	-0.487949	-0.469376	-0.578205	0.186526	0.229974	-0.407586	-0.162069	-0.463697	-0.383349	-0.170928	-0.500317	-0.0452675	-0.0599186	-0.052554	0.158666	0.0099617	-0.204793	-0.453895	-0.396906	-0.312897	-0.234094	-0.303225	-0.301558	-0.288916	-0.420093	-0.160027	-0.328256	-0.0716129	-0.244339	-0.468762	-0.255705	-0.246891	-0.223991	-0.029349	-0.135304	-0.360496	-0.284082	-0.42459
LI_WILMS_TUMOR_ANAPLASTIC_UP	9.33063e-47	8.32063e-45	-0.696025	0.529084	-0.605259	-0.265499	-0.509614	0.236988	-0.287003	-0.597137	-0.694736	-0.717392	-0.410904	-0.724807	0.188393	0.0712794	-0.66936	-0.395492	-0.740626	-0.604873	-0.456986	-0.773062	0.0611851	-0.332976	-0.222791	0.136731	0.0350533	-0.141583	-0.585905	-0.579905	-0.289155	0.114001	-0.357526	-0.297647	-0.56215	-0.80123	-0.347655	-0.637074	-0.253515	-0.375555	-0.801287	-0.577675	-0.210913	-0.0292342	-0.323525	0.00998928	-0.795889	-0.60827	-0.714064
CAIRO_HEPATOBLASTOMA_CLASSES_DN	9.57457e-47	8.39096e-45	0.530458	-0.0970429	-0.101654	0.43517	-0.232269	0.0945018	0.247663	0.532074	0.558345	0.491202	0.402603	0.476228	0.316171	-0.022862	0.53273	0.333095	0.649796	0.310664	-0.0645048	0.586694	0.0541044	0.148534	0.288031	0.195911	0.193298	-0.227291	0.525981	0.555247	0.441204	-0.305125	0.563219	0.199234	0.35193	0.327191	0.562223	0.132402	0.468351	0.00627595	0.40364	0.19869	0.0588478	0.154737	0.320706	0.362304	0.547719	0.316792	0.396152
BIOCARTA_CDC25_PATHWAY	1.38278e-46	1.1913e-44	-0.620627	0.074906	-0.523549	-0.551203	-0.481527	-0.0866524	-0.450304	-0.603156	-0.574719	-0.568244	-0.560911	-0.612105	-0.0596333	0.285138	-0.486534	-0.177845	-0.513802	-0.408164	-0.356876	-0.698956	0.0304399	-0.36602	0.00342826	-0.0131612	-0.151587	0.13702	-0.545925	-0.262641	-0.452194	0.0335187	-0.62788	-0.13122	-0.37946	-0.764343	-0.542238	-0.636917	0.00310279	-0.213658	-0.607574	-0.517128	-0.396469	0.147523	-0.409393	0.3676	-0.281899	-0.306994	-0.543003
SIMBULAN_PARP1_TARGETS_DN	1.62289e-46	1.37486e-44	-0.197963	0.0770305	-0.244385	-0.463815	-0.209917	-0.272895	-0.560269	-0.541679	-0.610133	-0.676177	-0.611205	-0.610188	0.0714528	0.211647	-0.662491	-0.565429	-0.571062	-0.634388	-0.0436411	-0.577823	0.0282099	-0.209433	0.0426843	0.0600209	-0.242582	-0.0274871	-0.622357	-0.2079	-0.507243	-0.118039	-0.273514	-0.433674	-0.21426	-0.493269	-0.400876	-0.335332	-0.363251	-0.000614792	-0.701656	-0.357024	-0.263709	-0.233673	0.0853572	-0.391687	-0.586543	-0.446704	-0.168887
KALMA_E2F1_TARGETS	1.67771e-46	1.398e-44	-0.644963	0.374754	-0.397384	-0.00383418	-0.594416	-0.4388	-0.112735	-0.195878	-0.650911	-0.864714	-0.430937	-0.858012	-0.165821	-0.217661	-0.686838	-0.484706	-0.697365	-0.468232	-0.493306	-0.668929	-0.510752	-0.227749	0.336158	-0.508176	0.539141	-0.457136	-0.669875	-0.598231	-0.324762	-0.225363	-0.451887	-0.531162	-0.623843	-0.761547	0.201001	-0.592786	-0.299574	-0.114015	-0.530772	-0.661557	-0.510289	-0.574046	-0.0530477	-0.276437	-0.803001	-0.701082	-0.723009
EGUCHI_CELL_CYCLE_RB1_TARGETS	2.10026e-46	1.72187e-44	-0.64483	0.609357	-0.623203	-0.163547	-0.61085	0.0567357	-0.402533	-0.54101	-0.721663	-0.721739	-0.595956	-0.704985	0.189078	-0.198577	-0.725081	-0.591335	-0.759796	-0.627839	-0.508969	-0.750936	-0.118122	-0.0139552	0.262623	-0.412665	-0.0876292	-0.319165	-0.66024	-0.513445	-0.426736	0.250019	-0.30969	-0.26261	-0.63109	-0.654125	-0.201262	-0.817832	0.125459	-0.532942	-0.730051	-0.610728	-0.486323	-0.253172	0.0774095	0.0264525	-0.791055	-0.695501	-0.773957
FINETTI_BREAST_CANCER_KINOME_RED	7.57707e-46	6.11337e-44	-0.797399	0.367159	-0.56266	-0.333812	-0.411127	0.328779	-0.519153	-0.63646	-0.729506	-0.691154	-0.391665	-0.701935	0.244158	0.134044	-0.535312	-0.495819	-0.676831	-0.597377	-0.451262	-0.835568	0.0564911	-0.0937605	0.156338	0.0788328	-0.112597	-0.228724	-0.581291	-0.607576	-0.594727	0.160995	-0.0235848	-0.1033	-0.649549	-0.724119	-0.373766	-0.71966	-0.129602	-0.531403	-0.674042	-0.707127	-0.34181	0.00296758	-0.416162	-0.110227	-0.757362	-0.624454	-0.698603
VECCHI_GASTRIC_CANCER_EARLY_UP	1.27586e-45	1.01331e-43	-0.288812	0.206266	0.0317669	-0.252421	-0.32185	-0.226874	-0.327123	-0.331159	-0.49231	-0.525581	-0.32319	-0.297938	0.199717	0.149582	-0.464671	-0.239161	-0.47551	-0.258204	0.0740718	-0.442438	-0.0578218	-0.102008	0.0276031	0.109744	-0.0682271	0.0179186	-0.42757	-0.293585	-0.390951	-0.0553204	-0.236105	-0.277716	-0.276757	-0.251656	-0.214348	-0.149414	-0.0778307	-0.020411	-0.316822	-0.359596	-0.263581	-0.182076	0.0939296	-0.136978	-0.358868	-0.400066	-0.194794
KAUFFMANN_MELANOMA_RELAPSE_UP	1.37719e-45	1.07696e-43	-0.540946	0.458679	-0.373067	0.0430911	-0.532435	-0.190834	-0.284915	-0.341532	-0.554915	-0.625313	-0.434357	-0.676599	0.265398	-0.246412	-0.451949	-0.354685	-0.633153	-0.456667	-0.314025	-0.593779	-0.0183374	-0.0378761	0.283773	-0.0155555	-0.0986452	-0.27556	-0.586105	-0.50911	-0.353114	0.0139161	-0.270329	-0.190159	-0.506256	-0.56583	-0.0957704	-0.591435	-0.0334521	-0.300254	-0.4821	-0.468065	-0.516147	-0.393807	-0.147494	-0.267935	-0.65369	-0.535344	-0.62665
REACTOME_UNWINDING_OF_DNA	1.43709e-45	1.10678e-43	-0.725054	0.509322	-0.340905	0.0107852	-0.635204	-0.337844	-0.336261	-0.465005	-0.662815	-0.748103	-0.610962	-0.762986	0.0198623	-0.296032	-0.717754	-0.594539	-0.692361	-0.596846	-0.2573	-0.706912	-0.255456	0.271432	0.114897	0.0766843	0.258114	-0.157821	-0.692129	-0.618102	-0.0149693	-0.0528721	-0.652602	-0.270283	-0.684488	-0.70418	0.210766	-0.795432	0.0679767	-0.351758	-0.659191	-0.645707	-0.611502	-0.526724	-0.0550164	-0.294662	-0.712511	-0.745066	-0.820294
FISCHER_G2_M_CELL_CYCLE	1.67254e-45	1.26888e-43	-0.462204	0.363361	-0.347121	-0.267412	-0.409941	0.18058	-0.27263	-0.38056	-0.456511	-0.520122	-0.351125	-0.536065	0.206039	0.176405	-0.464534	-0.280099	-0.521587	-0.519656	-0.418168	-0.574709	-0.0123882	-0.188389	-0.136586	-0.290316	-0.176071	-0.112835	-0.438109	-0.303823	-0.290916	0.122491	-0.0996583	-0.129083	-0.345284	-0.450855	-0.334994	-0.539349	-0.190158	-0.338401	-0.504195	-0.318492	-0.29768	0.0860189	-0.236389	0.176115	-0.508744	-0.366433	-0.526827
MOLENAAR_TARGETS_OF_CCND1_AND_CDK4_DN	2.08748e-45	1.56039e-43	-0.513236	0.357947	-0.452021	-0.273305	-0.449408	0.0738472	-0.490575	-0.418909	-0.607238	-0.626517	-0.480659	-0.608338	0.18457	0.0919972	-0.47094	-0.413732	-0.603436	-0.544278	-0.453311	-0.656508	-0.12365	0.135033	0.033652	-0.26807	-0.109892	-0.294469	-0.531076	-0.395501	-0.410395	0.153706	-0.0985836	-0.142143	-0.435617	-0.502674	-0.179108	-0.590789	0.0898135	-0.354602	-0.588315	-0.423401	-0.426699	-0.178275	-0.208218	-0.0413864	-0.572519	-0.449095	-0.668007
WEST_ADRENOCORTICAL_TUMOR_MARKERS_UP	3.1772e-45	2.34054e-43	-0.661729	0.137194	-0.47043	-0.345199	-0.545992	0.13696	-0.0097211	-0.596149	-0.651902	-0.463574	-0.432413	-0.520016	-0.0115455	0.0345364	-0.659304	-0.503418	-0.532162	-0.362013	-0.0396162	-0.596749	-0.0358536	0.205431	-0.00618101	0.137232	0.230929	-0.380746	-0.344527	-0.291816	-0.316635	0.383053	-0.383999	-0.402512	-0.261782	-0.262117	-0.270678	-0.632078	-0.314854	-0.272384	-0.523706	-0.596753	-0.395922	-0.161314	0.2634	0.356838	-0.682509	-0.593701	-0.474734
PID_PLK1_PATHWAY	4.25417e-45	3.08913e-43	-0.504925	0.183083	-0.365003	-0.362683	-0.415744	0.137728	-0.423551	-0.480815	-0.616053	-0.52921	-0.408354	-0.56998	0.1242	0.105369	-0.493774	-0.366494	-0.599235	-0.525806	-0.403686	-0.676625	0.0196273	0.139121	0.15299	0.0479197	0.0571616	0.0111164	-0.509822	-0.196407	-0.284396	0.0192236	-0.196957	-0.171234	-0.343988	-0.44739	-0.335658	-0.443457	-0.139964	-0.372549	-0.541826	-0.441948	-0.249492	0.134223	-0.206126	0.269625	-0.557279	-0.364026	-0.582563
GARGALOVIC_RESPONSE_TO_OXIDIZED_PHOSPHOLIPIDS_TURQUOISE_DN	5.18942e-45	3.71519e-43	-0.374254	0.268068	-0.301494	-0.073019	-0.359423	-0.0245543	-0.214092	-0.193706	-0.4623	-0.594444	-0.251093	-0.368878	0.135687	-0.209901	-0.610155	-0.158243	-0.561724	-0.346208	-0.189907	-0.63567	-0.15579	-0.234602	0.194786	-0.304755	-0.159512	-0.110381	-0.398661	-0.390994	-0.387219	0.156208	0.151786	0.150958	-0.439519	-0.457484	0.0818153	-0.448589	-0.0799373	-0.317595	-0.426802	-0.453311	-0.38478	-0.284409	0.191251	0.00864548	-0.665112	-0.51157	-0.502756
HONRADO_BREAST_CANCER_BRCA1_VS_BRCA2	7.80209e-45	5.50806e-43	-0.399236	0.228801	-0.443015	-0.185412	-0.530958	0.0266185	-0.108174	-0.423069	-0.442662	-0.463516	-0.463128	-0.280311	0.433076	-0.261389	-0.596451	0.247994	-0.404149	-0.0282236	-0.401327	-0.733323	-0.449064	0.0727345	-0.0409096	-0.314985	0.0706877	-0.398869	-0.261206	-0.115351	-0.199066	0.420623	-0.199009	-0.156505	-0.54298	-0.513863	-0.178106	-0.364861	-0.00428846	-0.514089	-0.730477	-0.431088	-0.556835	-0.199476	-0.357194	0.140647	-0.447499	-0.424414	-0.586243
WHITFIELD_CELL_CYCLE_G2	1.07556e-44	7.48914e-43	-0.372444	0.263615	-0.150547	-0.0794163	-0.363264	0.0170165	-0.259022	-0.280435	-0.349195	-0.487168	-0.284247	-0.446538	0.178336	0.131591	-0.49221	-0.442959	-0.401875	-0.450066	-0.315777	-0.454153	-0.0863384	-0.244753	-0.124036	-0.330512	-0.157062	0.0466574	-0.368405	-0.2849	-0.228394	-0.0186277	-0.132939	-0.12514	-0.264564	-0.416264	-0.220858	-0.409587	-0.194854	-0.110145	-0.421548	-0.348116	-0.205348	0.0855746	-0.202647	0.157643	-0.420298	-0.298842	-0.421252
MORI_MATURE_B_LYMPHOCYTE_DN	2.06033e-44	1.41522e-42	-0.357153	0.160572	-0.13847	-0.0417788	-0.323857	0.0528936	-0.297838	-0.331129	-0.490458	-0.51974	-0.343645	-0.450322	-0.00221589	0.180802	-0.463416	-0.294773	-0.442269	-0.318288	-0.00291749	-0.369662	0.214409	-0.0779156	0.0716888	0.00768085	-0.267629	-0.164806	-0.403705	-0.095813	-0.349776	-0.0107367	-0.297108	-0.287347	-0.331878	-0.394216	-0.297281	-0.316751	-0.0856551	0.121107	-0.362133	-0.310695	-0.261932	-0.350622	0.0273584	-0.214619	-0.341136	-0.374494	-0.372403
REN_BOUND_BY_E2F	2.78156e-44	1.88516e-42	-0.655133	0.389148	-0.374037	0.120849	-0.495134	-0.257073	-0.244738	-0.373366	-0.614868	-0.667993	-0.521064	-0.637253	0.297417	-0.258393	-0.603606	-0.345204	-0.628565	-0.479315	-0.305782	-0.539514	0.0324003	-0.010356	0.324221	-0.333009	-0.165882	-0.370738	-0.537919	-0.509524	-0.361125	0.173799	-0.234241	-0.259257	-0.587117	-0.533684	-0.0432113	-0.586636	0.10817	-0.315389	-0.451405	-0.486277	-0.450122	-0.419707	-0.0439206	-0.0854104	-0.743776	-0.540394	-0.63441
REACTOME_RHO_GTPASES_ACTIVATE_FORMINS	5.08524e-44	3.40109e-42	-0.414432	0.155349	0.0757882	-0.129067	-0.344465	-0.208211	-0.147469	-0.28015	-0.49312	-0.562334	-0.391029	-0.481608	0.265612	0.259138	-0.543635	-0.377765	-0.486251	-0.444298	-0.217342	-0.503429	0.137483	-0.201096	0.0917913	-0.237233	-0.27358	0.0687562	-0.49414	-0.365976	-0.32629	-0.105275	-0.228526	-0.167623	-0.249165	-0.447446	-0.253857	-0.386394	0.038455	-0.167344	-0.353844	-0.292201	-0.225883	-0.225072	-0.154443	0.134784	-0.458744	-0.289584	-0.492507
DELYS_THYROID_CANCER_DN	5.42183e-44	3.57911e-42	0.3764	0.141031	-0.190157	0.130415	0.16033	0.151155	0.225773	0.299856	0.497917	0.475485	0.316782	0.218096	0.0520705	0.0554412	0.454082	0.282463	0.577982	0.0982917	0.12682	0.445661	0.168239	-0.00763834	-0.089096	0.303722	0.0608147	-0.106182	0.414563	0.349846	0.286809	-0.129539	0.40212	0.0172135	0.326746	0.231324	0.208459	0.0600746	0.292675	0.0267107	0.0969547	0.422472	0.0675935	0.257485	0.26498	0.024797	0.505899	0.352721	0.223497
WU_APOPTOSIS_BY_CDKN1A_VIA_TP53	5.6592e-44	3.68791e-42	-0.669632	0.455772	-0.387559	-0.196741	-0.370182	0.137217	-0.265414	-0.437881	-0.561659	-0.653532	-0.526872	-0.613736	0.276111	0.140242	-0.565561	-0.517091	-0.658997	-0.578581	-0.451418	-0.686178	-0.0351103	-0.0510504	0.0658072	-0.326271	-0.329419	-0.0784742	-0.503326	-0.482877	-0.436886	0.18456	-0.309455	-0.153856	-0.443241	-0.602906	-0.283028	-0.709549	0.0442864	-0.461826	-0.662632	-0.483039	-0.292525	0.0992023	-0.0668892	0.0456891	-0.673665	-0.532832	-0.675259
BLUM_RESPONSE_TO_SALIRASIB_DN	6.09504e-44	3.90152e-42	-0.366331	0.295333	-0.243804	-0.0718367	-0.385004	0.0444148	-0.175767	-0.24891	-0.430522	-0.540934	-0.271769	-0.522391	0.076833	-0.0941868	-0.454722	-0.316805	-0.486277	-0.490414	-0.323887	-0.452011	0.0214198	-0.00734238	0.0409158	-0.0526435	-0.0950052	-0.179952	-0.464598	-0.311335	-0.323049	-0.02345	-0.209079	-0.273244	-0.375156	-0.457052	-0.186589	-0.457109	-0.0868895	-0.235275	-0.346802	-0.298521	-0.304845	-0.186398	-0.0402063	-0.0162117	-0.458165	-0.295672	-0.474994
INAMURA_LUNG_CANCER_SCC_UP	6.1405e-44	3.90152e-42	-0.63348	0.289174	-0.316667	-0.169093	-0.328666	-0.200471	-0.362055	-0.714659	-0.580132	-0.49043	-0.333866	-0.560063	0.0820218	-0.0300671	-0.434694	-0.181201	-0.685397	-0.489472	0.320276	-0.613082	-0.103917	-0.406196	0.294692	-0.569672	0.189259	0.0446746	-0.162737	-0.0104929	-0.607543	-0.325183	-5.64111e-05	-0.173408	-0.433912	-0.706265	-0.0934359	-0.308016	-0.525215	-0.541798	-0.42332	-0.339564	-0.294953	-0.3892	0.118407	0.213126	-0.686991	-0.681117	-0.397108
ODONNELL_TFRC_TARGETS_DN	6.46044e-44	4.05413e-42	-0.543781	0.319262	-0.471815	-0.107227	-0.462552	0.278701	-0.230491	-0.429803	-0.602131	-0.535431	-0.332886	-0.488269	0.181488	0.0709191	-0.540029	-0.39597	-0.629804	-0.529881	-0.36388	-0.58459	0.0244237	-0.184662	0.067425	-0.222605	0.080338	-0.294138	-0.391191	-0.277689	-0.253055	0.314064	-0.165181	-0.0606341	-0.414283	-0.5759	-0.223933	-0.64796	-0.154186	-0.402656	-0.574417	-0.474924	-0.327322	0.00295456	-0.242961	0.115417	-0.586944	-0.47367	-0.632487
REACTOME_RESOLUTION_OF_SISTER_CHROMATID_COHESION	7.03723e-44	4.36222e-42	-0.509892	0.206395	-0.0708454	-0.0932689	-0.439904	-0.0755081	-0.213137	-0.269336	-0.547098	-0.607825	-0.405703	-0.555971	0.316436	0.17587	-0.57907	-0.373779	-0.574261	-0.535388	-0.296321	-0.579167	0.18836	-0.13088	0.120279	-0.283663	-0.271524	0.0188984	-0.516422	-0.413565	-0.337952	-0.00685359	-0.227541	-0.116961	-0.306016	-0.495885	-0.264554	-0.474541	0.0323523	-0.228697	-0.402033	-0.385268	-0.305804	-0.257581	-0.0492926	0.162216	-0.522363	-0.370207	-0.539601
YU_MYC_TARGETS_UP	8.80072e-44	5.38964e-42	-0.592993	0.510438	-0.342869	-0.179268	-0.531122	0.0921449	-0.437576	-0.537916	-0.676277	-0.601225	-0.399954	-0.62432	0.26752	0.039667	-0.543958	-0.310327	-0.715291	-0.516199	-0.0953331	-0.625141	-0.0438163	-0.162459	-0.00698236	0.00218173	-0.242534	-0.413781	-0.558437	-0.471962	-0.4028	0.119472	-0.110223	-0.331822	-0.478966	-0.563518	-0.225607	-0.585622	-0.260705	-0.284518	-0.560971	-0.531941	-0.533636	-0.184546	0.0510262	-0.138034	-0.716101	-0.554279	-0.668482
BENPORATH_PROLIFERATION	9.48177e-44	5.7376e-42	-0.466498	0.235432	-0.057038	-0.194505	-0.453797	-0.0280817	-0.344319	-0.437573	-0.635385	-0.669092	-0.430665	-0.552529	0.230728	0.135653	-0.502275	-0.410361	-0.642928	-0.498698	-0.101609	-0.564202	0.0134013	-0.126243	-0.0028229	-0.0954688	-0.0751253	-0.171694	-0.586893	-0.427764	-0.403732	-0.0247159	-0.268135	-0.356882	-0.22635	-0.513266	-0.342929	-0.504682	-0.227546	0.0254925	-0.383588	-0.429354	-0.429543	-0.317708	0.0366782	-0.153659	-0.561419	-0.518125	-0.470852
REACTOME_MITOTIC_SPINDLE_CHECKPOINT	1.17218e-43	7.00967e-42	-0.508923	0.222923	-0.0270102	0.0067732	-0.485007	-0.191159	-0.201528	-0.312549	-0.594885	-0.634636	-0.434879	-0.537489	0.308636	0.11147	-0.603711	-0.375903	-0.628243	-0.525611	-0.295694	-0.576893	-0.0584136	-0.0810396	0.143393	-0.226318	-0.278171	-0.0288654	-0.544747	-0.447925	-0.379828	0.0793362	-0.224534	-0.103778	-0.332559	-0.504766	-0.214858	-0.532577	-0.0141277	-0.112769	-0.386145	-0.38861	-0.292345	-0.277285	-0.150728	0.190047	-0.58998	-0.4091	-0.591598
REICHERT_MITOSIS_LIN9_TARGETS	1.42048e-43	8.39572e-42	-0.588605	0.474105	-0.577014	-0.287766	-0.391864	0.401795	-0.416952	-0.535653	-0.640813	-0.596906	-0.178813	-0.639852	0.200999	0.0926595	-0.632833	-0.34273	-0.713785	-0.643288	-0.54601	-0.799468	-0.0364172	-0.111783	-0.120102	-0.255455	0.125795	-0.15923	-0.557648	-0.168659	-0.308078	0.309076	-0.319881	0.0940553	-0.392518	-0.664496	-0.383138	-0.651661	-0.308706	-0.576778	-0.747671	-0.445752	-0.322169	0.25297	-0.125518	0.368596	-0.781784	-0.489243	-0.713006
MARKEY_RB1_ACUTE_LOF_UP	1.6734e-43	9.7607e-42	-0.412455	0.291993	-0.167321	-0.0670157	-0.355426	-0.0935594	-0.212559	-0.25525	-0.481561	-0.536261	-0.360858	-0.537423	0.245745	0.0454712	-0.448201	-0.245161	-0.539886	-0.473274	-0.248503	-0.46739	-0.0522297	-0.0738113	0.0577525	-0.210019	-0.223577	-0.227776	-0.474233	-0.367503	-0.327316	0.00980995	-0.205114	-0.185841	-0.321504	-0.404272	-0.152473	-0.473117	-0.0436855	-0.160514	-0.423231	-0.25945	-0.284589	-0.154168	-0.0699853	0.00869353	-0.506198	-0.330166	-0.421805
SA_G2_AND_M_PHASES	1.68983e-43	9.7607e-42	-0.667807	0.164016	0.00946591	-0.576375	-0.526692	-0.160194	-0.390092	-0.512249	-0.670996	-0.61727	-0.696088	-0.751793	-0.205758	-0.252482	-0.456839	-0.228534	-0.530662	-0.0203295	0.0425425	-0.631764	-0.0284927	-0.259228	0.153157	0.010958	-0.0975345	0.20449	-0.612869	-0.534585	-0.499961	0.295327	-0.614806	-0.359877	-0.343204	-0.619294	-0.627237	-0.712871	0.0288332	-0.0468091	-0.589727	-0.62254	-0.52359	-0.0254964	-0.244401	-0.0464801	-0.445057	-0.618569	-0.362695
BOYAULT_LIVER_CANCER_SUBCLASS_G23_DN	1.72576e-43	9.85623e-42	0.788218	-0.446422	-0.663599	0.389008	-0.359018	0.584752	0.540157	0.74007	0.722558	0.655285	0.727173	0.422319	0.261256	-0.325511	0.708341	0.198649	0.840401	0.186681	-0.0758421	0.63603	-0.189042	0.394173	-0.000604289	0.443984	0.3424	0.196505	0.605575	0.574304	0.541287	0.0861934	0.716881	-0.305708	0.461183	0.562312	0.764233	0.548581	0.610957	0.146836	0.43253	0.277373	-0.0446207	0.0884428	0.254846	0.136341	0.61697	0.21683	0.666598
REACTOME_ACTIVATION_OF_NIMA_KINASES_NEK9_NEK6_NEK7	2.04372e-43	1.15425e-41	-0.597575	0.348929	-0.488742	-0.0812477	-0.637656	0.280771	-0.497499	-0.632952	-0.614091	-0.649612	-0.459836	-0.656892	0.714331	0.317278	-0.746404	-0.225748	-0.819245	-0.334903	-0.353282	-0.971288	0.445181	0.213564	0.0421344	0.121101	-0.413765	-0.552356	-0.604783	-0.176519	-0.582064	0.0305678	-0.0338993	0.00490721	-0.82994	-0.400341	-0.474774	-0.404808	-0.395927	-0.630944	-0.798165	-0.682743	-0.478775	-0.0945344	0.0482261	0.00310226	-0.831977	-0.608824	-0.854243
FARMER_BREAST_CANCER_CLUSTER_2	2.48256e-43	1.38669e-41	-0.594071	0.440021	-0.546656	-0.569564	-0.365398	0.259537	-0.500107	-0.598028	-0.722293	-0.754942	-0.532044	-0.52297	0.323836	0.25293	-0.640752	-0.517045	-0.779531	-0.623693	-0.44975	-0.743273	-0.0796294	0.0311781	0.133106	-0.260918	-0.116577	0.330074	-0.524932	-0.561539	-0.541911	0.163493	-0.227002	-0.313301	-0.540568	-0.599313	-0.418136	-0.547611	0.217434	-0.453466	-0.779567	-0.62675	-0.502609	0.293556	0.0411816	-0.163966	-0.74259	-0.600653	-0.659307
BIOCARTA_G2_PATHWAY	2.58745e-43	1.42957e-41	-0.416928	0.150516	-0.48383	-0.372817	-0.427537	-0.215313	-0.291523	-0.392515	-0.496954	-0.305903	-0.358393	-0.495528	0.165237	0.187938	-0.50125	-0.146378	-0.357305	-0.439758	-0.274871	-0.567226	-0.133334	0.22159	-0.0674263	-0.201789	0.329118	-0.232804	-0.45064	-0.163631	-0.278053	-0.0879406	-0.257353	-0.122407	-0.48781	-0.615738	-0.207259	-0.319585	-0.123453	-0.198815	-0.332677	-0.431501	-0.399521	0.050309	-0.415027	0.23966	-0.251915	-0.322763	-0.460487
BURTON_ADIPOGENESIS_PEAK_AT_16HR	2.81306e-43	1.5375e-41	-0.410056	0.43299	-0.0343968	-0.0117151	-0.409581	-0.329493	-0.233984	-0.373193	-0.493291	-0.554466	-0.429783	-0.66402	0.191104	-0.0607831	-0.538393	-0.430363	-0.414098	-0.320791	-0.176788	-0.459661	-0.211163	-0.138795	-0.104418	-0.165266	0.0171404	-0.403819	-0.635573	-0.482231	-0.341828	-0.0384874	-0.217776	-0.330094	-0.388026	-0.464794	-0.230629	-0.35399	-0.246974	0.0830555	-0.2868	-0.412557	-0.125695	-0.382164	-0.19018	-0.0376161	-0.471766	-0.487153	-0.363276
PID_ATR_PATHWAY	6.88539e-43	3.72324e-41	-0.381456	0.25857	-0.112984	-0.158724	-0.416738	-0.316323	-0.321797	-0.34455	-0.515586	-0.641417	-0.501579	-0.576362	0.420516	0.0497101	-0.569857	-0.43804	-0.539231	-0.474335	-0.45102	-0.62062	-0.10494	0.102371	0.267141	-0.33346	-0.307878	-0.130084	-0.665866	-0.450134	-0.338569	0.0332077	-0.438097	-0.207852	-0.367777	-0.532386	-0.224237	-0.484628	0.0766141	-0.204389	-0.387815	-0.423736	-0.30826	-0.23586	0.0457115	-0.029453	-0.617443	-0.46985	-0.512531
KEGG_HOMOLOGOUS_RECOMBINATION	8.05679e-43	4.31081e-41	-0.375534	0.313028	0.0638346	0.257754	-0.445307	-0.286429	-0.198924	-0.00501251	-0.625153	-0.527388	-0.574296	-0.56436	0.223597	-0.0499832	-0.414835	-0.492201	-0.55833	-0.183807	-0.255766	-0.38922	-0.211318	0.153704	-0.0402443	-0.281146	-0.0659543	-0.193741	-0.492779	-0.358435	-0.410726	0.0266874	-0.504865	-0.20095	-0.301827	-0.507743	0.225836	-0.469929	0.154765	-0.129029	-0.168613	-0.530416	-0.185166	-0.418696	-0.205266	-0.291766	-0.585641	-0.618624	-0.482627
GAVIN_FOXP3_TARGETS_CLUSTER_P6	1.28254e-42	6.79078e-41	-0.441233	0.400277	-0.440581	-0.349169	-0.414495	-0.00304834	-0.263469	-0.475401	-0.448831	-0.502248	-0.371199	-0.493585	0.045527	0.303482	-0.352384	-0.279518	-0.455712	-0.274155	-0.131058	-0.611669	-0.102549	-0.170537	0.0406935	0.0583365	0.071881	-0.226674	-0.449989	-0.19615	-0.368598	0.121836	-0.088315	-0.183951	-0.445736	-0.432979	-0.194992	-0.587038	-0.198051	-0.307289	-0.583656	-0.436826	-0.336839	0.0608154	-0.00501046	0.227609	-0.516413	-0.419164	-0.602178
FUJII_YBX1_TARGETS_DN	1.39918e-42	7.33197e-41	-0.511058	0.439443	-0.210847	-0.0296719	-0.370849	-0.0463542	-0.142971	-0.334677	-0.486455	-0.537741	-0.362674	-0.580378	0.253991	0.055302	-0.510032	-0.283924	-0.589078	-0.477583	-0.337446	-0.472552	-0.0513695	0.00784815	0.0882559	-0.209861	0.0549537	-0.207115	-0.486706	-0.409301	-0.326862	0.038701	-0.286435	-0.19909	-0.36059	-0.507995	-0.141787	-0.471058	0.0926138	-0.303895	-0.398533	-0.33299	-0.325966	-0.188359	-0.146098	0.104373	-0.528581	-0.331807	-0.531331
NAKAYAMA_SOFT_TISSUE_TUMORS_PCA2_DN	1.70293e-42	8.83263e-41	0.548864	0.0349024	-0.243489	0.304017	0.0820207	0.376544	0.250975	0.212262	0.579911	0.62333	0.443512	0.265957	-0.272466	0.0725877	0.468909	0.538089	0.661791	0.393293	0.309638	0.520264	0.19569	0.0336509	-0.0256501	0.158466	0.179229	-0.328907	0.61715	0.538933	0.426186	-0.0473716	0.566428	0.142156	0.274497	0.298588	0.450397	0.289184	0.288052	0.0534637	0.137348	0.531223	0.247521	0.3934	0.279538	0.0954954	0.593443	0.421429	0.365071
VILLANUEVA_LIVER_CANCER_KRT19_UP	2.90231e-42	1.49014e-40	-0.493918	0.415638	-0.269446	-0.258863	-0.184137	-0.0850612	-0.122676	-0.342478	-0.403447	-0.459252	-0.400841	-0.580997	0.105007	0.140207	-0.463183	-0.400366	-0.476497	-0.489637	-0.372152	-0.608289	0.0861813	-0.0316854	-0.178789	-0.349232	-0.218111	0.0822588	-0.472378	-0.3345	-0.27878	0.0972837	-0.23951	-0.169865	-0.270915	-0.423269	-0.39244	-0.561456	-0.233238	-0.0692583	-0.509438	-0.206387	-0.11781	0.127476	-0.0853174	0.107258	-0.497563	-0.244992	-0.557212
BOYAULT_LIVER_CANCER_SUBCLASS_G23_UP	3.31519e-42	1.68511e-40	-0.535289	0.522576	-0.268935	-0.178058	-0.413379	0.156786	-0.332925	-0.502395	-0.52033	-0.587165	-0.41819	-0.552082	0.326303	0.244554	-0.531503	-0.104528	-0.680009	-0.653364	-0.253074	-0.546932	0.270647	0.0868997	0.122179	0.176352	-0.117817	-0.342316	-0.470312	-0.224776	-0.232275	-0.0834155	-0.361021	-0.211689	-0.298091	-0.434699	-0.368972	-0.458402	-0.271967	-0.42706	-0.420274	-0.327774	-0.229631	-0.234252	0.162546	0.0626642	-0.634968	-0.445656	-0.500486
BIOCARTA_RANMS_PATHWAY	4.03303e-42	2.02969e-40	-0.443836	-0.232151	-0.331774	-0.267347	-0.444716	-0.0761754	-0.534641	-0.540089	-0.789127	-0.879341	-0.1911	-0.686299	0.207674	0.0481805	-0.476815	0.268264	-0.722186	-0.651923	-0.331487	-0.76274	0.425308	0.0125247	-0.43401	0.327248	-0.241284	-0.507567	-0.633041	-0.323228	-0.477375	-0.408435	-0.0122011	-0.299948	-0.517292	-0.106161	-0.0429579	-0.0442716	-0.62579	-0.186925	-0.565656	-0.663782	-0.534701	-0.506854	-0.353288	-0.460986	-0.439397	-0.692121	-0.514478
YU_BAP1_TARGETS	6.19469e-42	3.08702e-40	-0.428878	0.417315	-0.320041	0.140009	-0.379739	-0.105772	-0.200232	-0.331055	-0.65909	-0.458353	-0.523569	-0.433446	-0.0883495	0.167985	-0.407076	-0.176699	-0.482852	-0.370209	-0.0783311	-0.388995	-0.302978	-0.0429204	0.129133	0.14117	0.238003	-0.286614	-0.511605	-0.442276	-0.365533	0.026909	-0.345082	-0.160954	-0.514647	-0.58207	0.0212799	-0.43041	0.225455	-0.295906	-0.40169	-0.429898	-0.440571	-0.0549344	-0.0197543	-0.118471	-0.660292	-0.533603	-0.510456
REACTOME_ACTIVATION_OF_THE_PRE_REPLICATIVE_COMPLEX	1.26611e-41	6.24819e-40	-0.617456	0.41142	-0.259647	0.134737	-0.392147	-0.309523	-0.0611944	-0.284322	-0.603371	-0.709826	-0.546548	-0.685467	0.20055	-0.415872	-0.499659	-0.383229	-0.623118	-0.524814	-0.396441	-0.627201	-0.196252	-0.161104	0.191466	-0.016236	-0.195371	-0.380674	-0.56865	-0.575678	-0.182962	-0.199089	-0.46321	-0.285821	-0.562596	-0.554881	0.0765186	-0.601984	0.254251	-0.239002	-0.421043	-0.505643	-0.420289	-0.466443	-0.173164	-0.314871	-0.648548	-0.54952	-0.64601
JOHANSSON_BRAIN_CANCER_EARLY_VS_LATE_UP	1.49773e-41	7.32014e-40	-0.597775	0.265695	-0.457219	-0.291554	-0.372847	-0.0800384	-0.49106	-0.669987	-0.677985	-0.713306	-0.566078	-0.471747	0.270937	-0.163969	-0.711306	-0.570647	-0.690153	-0.486526	-0.648	-0.473349	-0.254103	-0.121045	0.370963	-0.211239	0.313408	-0.468611	-0.143087	-0.272187	-0.534632	-0.0601779	-0.345517	-0.0381296	-0.763896	-0.828126	-0.0223363	-0.866731	-0.259744	-0.699543	-0.834862	-0.521144	-0.418628	-0.546892	-0.364967	0.0714648	-0.451534	-0.606485	-0.493022
MISSIAGLIA_REGULATED_BY_METHYLATION_DN	2.54493e-41	1.23199e-39	-0.514401	0.368045	-0.270962	-0.0587487	-0.49561	0.0925643	-0.127112	-0.169983	-0.55863	-0.562209	-0.373668	-0.583062	0.114338	-0.124894	-0.545944	-0.421635	-0.580256	-0.491602	-0.342283	-0.508577	-0.0259225	-0.082595	0.0965129	-0.140398	-0.18176	-0.268786	-0.512163	-0.362778	-0.363746	0.152775	-0.13278	-0.253489	-0.473917	-0.44627	0.0223754	-0.56377	0.123538	-0.232866	-0.340997	-0.509493	-0.382342	-0.32763	-0.152668	-0.0803742	-0.559601	-0.518908	-0.504134
GREENBAUM_E2A_TARGETS_UP	2.60708e-41	1.25017e-39	-0.567749	0.449313	-0.36638	-0.36019	-0.250953	0.314529	-0.423991	-0.488042	-0.431203	-0.404506	-0.170465	-0.580427	-0.00890829	0.29465	-0.452292	-0.0903765	-0.53868	-0.523573	-0.179378	-0.555364	0.24168	-0.349323	-0.212382	-0.0766719	-0.201046	-0.324444	-0.469576	-0.187468	-0.333004	0.0130478	-0.232093	-0.0744079	-0.216735	-0.573468	-0.482956	-0.434972	-0.212146	-0.443809	-0.641738	-0.116476	-0.337406	-0.0365685	0.107229	-0.0222971	-0.625818	-0.325126	-0.61256
MARSON_BOUND_BY_E2F4_UNSTIMULATED	4.45127e-41	2.11456e-39	-0.370547	0.20169	0.0472572	0.123892	-0.389167	-0.119813	-0.205932	-0.196888	-0.478744	-0.546842	-0.334412	-0.466854	0.271154	-0.0994147	-0.513285	-0.333877	-0.523515	-0.428999	-0.211696	-0.41544	-0.0267385	-0.0409903	0.057523	-0.183275	-0.186488	-0.219066	-0.477463	-0.380172	-0.298282	-0.0433114	-0.155271	-0.0273958	-0.351162	-0.420998	0.0108564	-0.447904	0.0860319	-0.22506	-0.255308	-0.33718	-0.351737	-0.264224	0.00705401	0.0972192	-0.519071	-0.389115	-0.47546
REACTOME_G1_S_SPECIFIC_TRANSCRIPTION	5.68039e-41	2.67347e-39	-0.453438	0.301127	-0.31976	0.0580821	-0.400357	-0.100765	-0.0155826	-0.0742495	-0.518264	-0.526025	-0.418615	-0.605787	0.330455	-0.0750682	-0.550257	-0.120558	-0.550957	-0.55525	-0.397987	-0.50651	-0.343801	0.140818	0.28046	-0.171267	0.0213251	-0.374407	-0.496245	-0.621022	-0.352227	-0.07407	-0.36192	-0.243114	-0.469769	-0.476561	-0.0851852	-0.604608	-0.0957031	-0.425594	-0.550665	-0.451835	-0.437719	-0.416286	-0.103537	0.24901	-0.679968	-0.452963	-0.613739
REACTOME_CELL_CYCLE_CHECKPOINTS	6.36775e-41	2.96948e-39	-0.432415	0.209076	-0.00529088	0.0106124	-0.431568	-0.274459	-0.177138	-0.280661	-0.552772	-0.613345	-0.33821	-0.473148	0.276328	-0.0631548	-0.534262	-0.222144	-0.555553	-0.365016	-0.245233	-0.513121	-0.171492	0.0296042	0.292096	-0.161681	-0.254279	-0.184035	-0.432797	-0.404641	-0.221615	-0.00359089	-0.241153	-0.125335	-0.319044	-0.402611	-0.174811	-0.311612	0.0231592	-0.0396637	-0.174322	-0.371477	-0.300333	-0.303766	0.0694043	0.0190373	-0.509523	-0.424356	-0.479345
REACTOME_MITOTIC_PROMETAPHASE	1.54221e-40	7.12642e-39	-0.429175	0.167509	0.082925	0.0224091	-0.363401	-0.271932	-0.158893	-0.21518	-0.490046	-0.573271	-0.409184	-0.494741	0.307381	0.126582	-0.552022	-0.408955	-0.539936	-0.512354	-0.315624	-0.52493	0.0656511	-0.090486	0.13912	-0.207105	-0.25297	-0.0467077	-0.491438	-0.407751	-0.246012	-0.000810166	-0.248401	-0.089453	-0.270014	-0.42874	-0.152666	-0.416816	-0.0450302	-0.1385	-0.336734	-0.356331	-0.221891	-0.210284	-0.151916	0.170347	-0.524707	-0.317108	-0.482156
CHUANG_OXIDATIVE_STRESS_RESPONSE_DN	2.08183e-40	9.53328e-39	-0.505445	-0.00570659	-0.419482	-0.569201	-0.317116	-0.432447	-0.285553	-0.249518	-0.451327	-0.155847	-0.560338	-0.188249	-0.431759	0.39072	-0.537494	-0.283136	-0.539997	-0.161092	0.12419	-0.446688	-0.0164941	-0.509589	0.176244	-0.12213	0.0556053	0.187	-0.291275	-0.466649	-0.740183	0.348673	-0.0381875	-0.304477	-0.576698	-0.28168	-0.301356	-0.485043	-0.237822	-0.0100583	-0.600238	-0.357499	-0.106946	0.241472	-0.486318	-0.449979	-0.436324	-0.350663	-0.44179
REACTOME_POLO_LIKE_KINASE_MEDIATED_EVENTS	2.45107e-40	1.11239e-38	-0.687087	0.253894	-0.414558	-0.0884878	-0.568631	0.367019	-0.20988	-0.373938	-0.600387	-0.605853	-0.394812	-0.554663	0.226698	-0.22226	-0.499344	-0.347325	-0.678296	-0.667242	-0.480481	-0.709995	-0.128518	-0.0216628	0.109335	-0.0886825	-0.037898	-0.00661263	-0.58543	-0.441888	-0.258204	0.144916	-0.258627	0.152363	-0.415118	-0.496871	-0.153687	-0.737786	-0.0711141	-0.468181	-0.639023	-0.698402	-0.629276	-0.108927	-0.0369099	0.390618	-0.690963	-0.608658	-0.623451
PID_AURORA_A_PATHWAY	2.60012e-40	1.16959e-38	-0.515987	0.0470637	-0.233616	-0.137488	-0.527929	0.0997863	-0.263967	-0.449739	-0.608172	-0.586839	-0.275404	-0.469617	0.120478	-0.0295297	-0.446552	-0.298393	-0.323249	-0.343436	-0.225891	-0.590439	0.10105	0.329984	0.0600192	-0.342315	-0.119327	-0.192326	-0.441198	-0.152595	-0.237884	-0.0636482	-0.230153	-0.259471	-0.418081	-0.231569	-0.202706	-0.311407	-0.191782	-0.105143	-0.341754	-0.525736	-0.156326	0.0846276	-0.331529	-0.0683008	-0.468936	-0.514262	-0.455682
MORI_PRE_BI_LYMPHOCYTE_UP	2.76912e-40	1.23469e-38	-0.447067	0.29083	-0.357143	-0.288895	-0.337861	-0.171978	-0.422835	-0.427569	-0.500084	-0.539326	-0.433634	-0.53962	-0.040312	0.214695	-0.439499	-0.417497	-0.338729	-0.314253	-0.195844	-0.498864	0.0258971	-0.105915	0.148225	-0.113173	0.0850118	-0.277109	-0.377132	-0.281577	-0.282638	-0.0521532	0.246834	-0.356198	-0.328618	-0.370434	-0.22564	-0.508852	-0.0939045	-0.135899	-0.367707	-0.370211	-0.215145	-0.182389	0.0276836	-0.0753648	-0.298451	-0.40522	-0.394561
REACTOME_CHK1_CHK2_CDS1_MEDIATED_INACTIVATION_OF_CYCLIN_B.CDK1_COMPLEX	3.82731e-40	1.69167e-38	-0.531604	0.142521	0.108948	-0.448283	-0.503893	-0.27974	-0.632084	-0.571333	-0.548401	-0.484556	-0.299486	-0.505522	0.0834376	0.317636	-0.59284	-0.323463	-0.509669	-0.472408	0.0724525	-0.599058	0.217691	0.201011	-0.219232	0.0295824	-0.298861	0.36578	-0.643558	-0.347093	-0.627633	-0.422481	-0.198277	-0.323416	-0.481613	-0.625824	-0.560754	-0.339681	-0.0880826	-0.0380826	-0.387915	-0.530237	-0.589093	-0.00509908	-0.359059	-0.264191	-0.368606	-0.390144	-0.503229
VECCHI_GASTRIC_CANCER_EARLY_DN	6.84602e-40	2.99986e-38	0.364779	0.00345472	-0.133775	0.0121766	0.0145943	0.289702	0.215735	0.201726	0.482027	0.535325	0.387156	0.157339	0.0581869	0.0937916	0.529961	0.313058	0.630848	0.189619	0.10417	0.426008	0.126492	-0.0621752	-0.151439	0.261722	0.252012	-0.249123	0.414156	0.48665	0.45439	-0.0550648	0.355978	0.0459903	0.42926	0.246426	0.194142	0.0979428	0.193791	-0.0307243	0.115986	0.430161	0.162949	0.374777	0.141921	0.322117	0.528956	0.379361	0.288804
REACTOME_ACTIVATION_OF_ATR_IN_RESPONSE_TO_REPLICATION_STRESS	9.40989e-40	4.08808e-38	-0.563471	0.429558	-0.362859	0.0806631	-0.484513	-0.207516	-0.230401	-0.301175	-0.558249	-0.658994	-0.50201	-0.659794	0.265439	-0.251555	-0.53294	-0.4317	-0.597838	-0.510643	-0.516419	-0.684817	-0.272124	0.0359256	0.247486	-0.0546363	-0.0323958	-0.325346	-0.601128	-0.506589	-0.0917519	-0.027473	-0.544148	-0.192664	-0.545021	-0.568043	-0.112603	-0.645288	0.0329598	-0.279301	-0.493951	-0.45801	-0.422413	-0.415462	-0.10059	-0.19637	-0.652175	-0.506793	-0.629824
FOURNIER_ACINAR_DEVELOPMENT_LATE_DN	9.53517e-40	4.1074e-38	-0.561258	0.388616	-0.512337	-0.563776	-0.232227	0.247567	-0.582795	-0.704784	-0.603251	-0.696524	-0.292807	-0.584984	-0.2361	0.327073	-0.315028	-0.224237	-0.596738	-0.389254	-0.271946	-0.744819	0.138242	0.0966959	-0.0194035	0.154127	0.184438	0.00317996	-0.630789	-0.535564	-0.312117	-0.141351	-0.23439	0.0840483	-0.277975	-0.581781	-0.370106	-0.422591	-0.470065	-0.434775	-0.654148	-0.524817	-0.188655	-0.121847	-0.333918	-0.169284	-0.424048	-0.403891	-0.492944
WINNEPENNINCKX_MELANOMA_METASTASIS_UP	1.4644e-39	6.25509e-38	-0.478467	0.333274	-0.0811116	-0.0605412	-0.441166	-0.193527	-0.310039	-0.344282	-0.598159	-0.658021	-0.368632	-0.499321	0.366916	0.0508518	-0.539938	-0.182105	-0.692207	-0.560602	-0.201635	-0.50886	0.106567	-0.0763255	0.218797	0.111115	-0.204435	-0.158836	-0.528854	-0.413488	-0.362368	0.18255	-0.290995	-0.188825	-0.327201	-0.426951	-0.288622	-0.394459	-0.0729736	-0.220311	-0.480535	-0.403073	-0.420748	-0.205211	0.0862601	-0.160349	-0.587848	-0.442791	-0.476897
BOYAULT_LIVER_CANCER_SUBCLASS_G3_DN	1.56068e-39	6.57178e-38	0.551425	-0.0277716	-0.49468	0.344128	-0.613705	0.572463	0.3291	0.618629	0.620053	0.492955	0.619908	0.315776	-0.0137233	-0.572011	0.558307	0.516647	0.687583	0.450518	-0.117908	0.561178	0.142688	0.198926	-0.00495771	0.446077	0.290138	0.0841383	0.277905	0.709189	0.682713	0.401584	0.540072	0.13294	0.462756	0.536734	0.634493	0.293446	0.58162	0.0838735	0.589269	-0.230215	-0.422224	0.153644	0.459372	0.196418	0.555447	-0.0560289	0.389306
WANG_RESPONSE_TO_GSK3_INHIBITOR_SB216763_DN	1.5644e-39	6.57178e-38	-0.21017	0.191212	-0.191294	-0.144163	-0.269554	-0.224453	-0.252964	-0.297527	-0.374903	-0.401178	-0.324739	-0.365588	0.22218	0.156136	-0.357992	-0.14541	-0.272798	-0.310704	0.11125	-0.319712	-0.00428522	-0.161738	-0.0754639	0.0251534	-0.127892	-0.252307	-0.38915	-0.32923	-0.314369	-0.00705706	-0.108094	-0.260515	-0.260431	-0.275282	-0.124504	-0.274528	-0.0317876	-0.174701	-0.172189	-0.154671	-0.149494	-0.219656	0.0082361	-0.0730922	-0.224298	-0.27869	-0.194325
ZHOU_CELL_CYCLE_GENES_IN_IR_RESPONSE_2HR	2.31027e-39	9.6255e-38	-0.640377	0.0513341	-0.582931	-0.407242	-0.499528	0.245805	-0.287686	-0.483602	-0.503128	-0.635406	-0.61592	-0.715382	-0.0395694	0.0715212	-0.736703	-0.272015	-0.645149	-0.595683	-0.65881	-0.633226	-0.0567746	0.531285	-0.211801	-0.371329	-0.00778386	-0.0489029	-0.682733	-0.515478	-0.0912652	0.495934	-0.276164	0.0209262	-0.523288	-0.631867	-0.41218	-0.704213	-0.190366	-0.18252	-0.809715	-0.363701	-0.332039	0.175758	-0.269738	-0.0972459	-0.755464	-0.50328	-0.632137
HORIUCHI_WTAP_TARGETS_DN	2.44426e-39	1.01009e-37	-0.353049	0.277785	-0.15225	-0.147666	-0.364024	-0.0980828	-0.180674	-0.321565	-0.489433	-0.463579	-0.349023	-0.454856	0.190335	0.173203	-0.434063	-0.135443	-0.526711	-0.446975	-0.182245	-0.428143	0.0503302	-0.188709	-0.0913651	-0.0911975	-0.0571385	-0.198568	-0.373293	-0.135174	-0.219226	-0.0335076	-0.141555	-0.24687	-0.247594	-0.43921	-0.193596	-0.434283	-0.0260529	-0.226946	-0.41143	-0.229598	-0.31434	-0.00699179	-0.140378	0.119243	-0.46611	-0.245838	-0.375556
FISCHER_DREAM_TARGETS	2.48881e-39	1.02021e-37	-0.372473	0.310077	-0.0662522	0.108458	-0.390289	-0.0619303	-0.124125	-0.178495	-0.48845	-0.565742	-0.37647	-0.502844	0.332359	0.0104662	-0.506851	-0.330846	-0.532946	-0.514938	-0.361237	-0.468621	-0.0313235	-0.0911305	0.0775554	-0.265733	-0.27073	-0.184918	-0.501757	-0.376376	-0.266171	0.0391175	-0.266492	-0.0980876	-0.310547	-0.421681	-0.0877826	-0.501527	0.101806	-0.262975	-0.322995	-0.310272	-0.280163	-0.226171	-0.199773	0.0967529	-0.526377	-0.380125	-0.509248
LI_WILMS_TUMOR_VS_FETAL_KIDNEY_1_DN	3.09415e-39	1.25821e-37	-0.414548	0.42239	-0.215126	-0.113063	-0.379622	-0.0930612	-0.147441	-0.293438	-0.475098	-0.584575	-0.322247	-0.559426	0.277553	0.132727	-0.539151	-0.285782	-0.586544	-0.523287	-0.276279	-0.5177	0.0122112	-0.0666507	0.149103	-0.295048	-0.221668	-0.0894295	-0.475798	-0.316166	-0.287944	0.116359	-0.291666	-0.254597	-0.293854	-0.274125	-0.183565	-0.407577	-0.0259827	-0.233635	-0.399993	-0.377831	-0.293897	-0.195241	0.0538839	-0.0160464	-0.504805	-0.319217	-0.470635
REICHERT_G1S_REGULATORS_AS_PI3K_TARGETS	3.61538e-39	1.45849e-37	-0.533717	0.657113	-0.620545	-0.18412	-0.621164	-0.116441	0.228573	-0.316455	-0.777864	-0.647202	-0.605513	-0.57869	0.206566	-0.191667	-0.680189	-0.301678	-0.547778	-0.623682	-0.65463	-0.873647	-0.324236	0.0731341	0.491877	-0.583732	0.125226	-0.301274	-0.382583	-0.554157	-0.447194	0.443086	-0.62159	-0.440829	-0.65519	-0.716962	0.0498082	-0.746083	-0.059736	-0.514575	-0.835993	-0.605581	-0.607069	-0.0569882	-0.340887	-0.162737	-0.855331	-0.66946	-0.809792
REACTOME_DNA_STRAND_ELONGATION	6.81749e-39	2.72861e-37	-0.672732	0.531113	-0.125817	0.235715	-0.64705	-0.247739	-0.176139	-0.266708	-0.590348	-0.736729	-0.572218	-0.713996	0.204229	-0.3488	-0.69586	-0.597165	-0.670537	-0.54731	-0.389014	-0.615462	-0.0954216	0.125402	0.224193	-0.293685	0.0402898	-0.349128	-0.63883	-0.491354	-0.112279	-0.0670379	-0.51589	-0.287475	-0.56656	-0.575632	0.1933	-0.678242	0.276666	-0.159603	-0.30373	-0.5843	-0.50457	-0.526208	-0.165171	-0.326437	-0.744782	-0.714428	-0.711471
KEGG_CELL_CYCLE	8.08081e-39	3.20896e-37	-0.341244	0.264606	-0.100897	-0.0716398	-0.377146	-0.22032	-0.0478666	-0.229642	-0.419087	-0.492463	-0.302485	-0.450653	0.253166	0.0540508	-0.540737	-0.321471	-0.446484	-0.490911	-0.307533	-0.453304	-0.164405	0.0359354	0.00771972	-0.17894	-0.127416	-0.220918	-0.455328	-0.298906	-0.176771	-0.159759	-0.273538	-0.275433	-0.355383	-0.44997	-0.114825	-0.44651	0.028322	-0.231601	-0.345464	-0.285448	-0.284784	-0.128241	-0.158355	0.206491	-0.453735	-0.321706	-0.459745
CHEMNITZ_RESPONSE_TO_PROSTAGLANDIN_E2_UP	9.71395e-39	3.8276e-37	-0.466397	0.348473	-0.0885556	-0.325802	-0.163573	0.01976	-0.214569	-0.447889	-0.561051	-0.489219	-0.311382	-0.349503	0.0934826	0.303678	-0.508631	-0.322158	-0.54733	-0.458032	-0.00535888	-0.512049	0.0473023	-0.18728	0.0847257	-0.0116616	-0.118643	0.0626859	-0.462295	-0.323663	-0.332942	0.125078	-0.194473	-0.291951	-0.0836787	-0.279317	-0.342422	-0.34301	-0.106669	-0.244276	-0.495314	-0.271402	-0.313277	0.0418705	0.187862	-0.000640055	-0.515783	-0.335936	-0.346633
REACTOME_TP53_REGULATES_TRANSCRIPTION_OF_GENES_INVOLVED_IN_G1_CELL_CYCLE_ARREST	1.3801e-38	5.35618e-37	-0.518928	0.573909	-0.183739	-0.035232	-0.38565	0.0784531	0.0889295	-0.278198	-0.528954	-0.549651	-0.578309	-0.282424	-0.205476	0.0854429	-0.565725	-0.593519	-0.471188	-0.428299	-0.595138	-0.600382	-0.279809	-0.249514	-0.357611	-0.465962	0.207076	-0.266118	-0.498045	-0.28161	-0.506687	0.286694	-0.511458	-0.450273	-0.380371	-0.638146	-0.126336	-0.711394	-0.386649	-0.246831	-0.623386	-0.567193	-0.234579	-0.024093	-0.235924	-0.282466	-0.588467	-0.513537	-0.492886
PUJANA_BRCA2_PCC_NETWORK	1.3804e-38	5.35618e-37	-0.379372	0.348133	-0.0581583	-0.00202133	-0.36788	-0.108567	-0.106096	-0.204296	-0.440457	-0.534642	-0.328515	-0.531073	0.206389	0.135121	-0.510388	-0.389551	-0.530055	-0.504185	-0.363834	-0.477353	-0.0896423	0.0201438	-0.0144886	-0.321823	-0.262135	-0.149719	-0.499269	-0.391144	-0.270391	0.101615	-0.17413	-0.220233	-0.283295	-0.423667	-0.147766	-0.496143	-0.0485133	-0.13507	-0.302416	-0.33678	-0.176735	-0.167632	-0.20404	0.203339	-0.516739	-0.317303	-0.492111
LIANG_SILENCED_BY_METHYLATION_DN	1.72474e-38	6.64155e-37	-0.515194	0.419527	-0.644678	-0.428239	-0.208301	0.291528	-0.411261	-0.519789	-0.502631	-0.497582	-0.561028	-0.715342	-0.237883	0.0707555	-0.534909	-0.377684	-0.606836	-0.479622	-0.288213	-0.760792	0.0117926	-0.231388	0.274971	-0.413749	-0.134669	-0.440559	-0.450025	-0.521807	-0.551995	0.299555	0.0204139	-0.355747	-0.544203	-0.642743	-0.139367	-0.767011	-0.0981211	-0.395621	-0.670991	-0.269879	-0.361786	0.0260501	0.122437	0.0678867	-0.583321	-0.441054	-0.71141
FURUKAWA_DUSP6_TARGETS_PCI35_DN	1.8334e-38	7.00691e-37	-0.504198	0.37109	-0.372617	-0.29952	-0.399122	0.225291	-0.384553	-0.372627	-0.446347	-0.429215	-0.331609	-0.494741	0.124148	-0.0317528	-0.513415	-0.300937	-0.512511	-0.456581	-0.278319	-0.596147	-0.126483	0.0874158	-0.0741752	-0.029813	0.154022	-0.302191	-0.438866	-0.281051	-0.251888	0.162443	-0.138597	-0.0622107	-0.379851	-0.362753	-0.250119	-0.486694	-0.170775	-0.335078	-0.590576	-0.336668	-0.337652	-0.0716372	0.141264	0.0500232	-0.568762	-0.37633	-0.551433
MUELLER_PLURINET	3.42645e-38	1.29975e-36	-0.237053	0.0233435	0.0990484	0.000960408	-0.339504	-0.328268	-0.200426	-0.270568	-0.517366	-0.559486	-0.320929	-0.340604	0.0484761	-0.0375976	-0.479968	-0.263825	-0.48678	-0.364025	0.11901	-0.430058	-0.103361	-0.174514	0.167375	0.0656592	-0.23054	-0.111587	-0.500417	-0.431563	-0.418726	0.0625915	-0.044368	-0.288728	-0.322357	-0.245163	-0.11039	-0.173191	-0.0788694	0.22162	0.0228326	-0.338807	-0.283985	-0.294023	0.061731	-0.27404	-0.369174	-0.477841	-0.315292
REACTOME_CELL_CYCLE	6.50461e-38	2.44911e-36	-0.371281	0.156035	0.101437	0.142484	-0.395853	-0.280659	-0.0953227	-0.227106	-0.470767	-0.546405	-0.330719	-0.452342	0.291337	-0.0272159	-0.520303	-0.303755	-0.488186	-0.447644	-0.290349	-0.458558	-0.0652045	0.0210021	0.181839	-0.186337	-0.237478	-0.154677	-0.420727	-0.353033	-0.180669	-0.0105139	-0.25848	-0.108179	-0.267891	-0.355708	-0.0395117	-0.34066	0.0562371	-0.0866856	-0.190454	-0.341523	-0.237073	-0.250195	-0.0453626	0.126962	-0.481078	-0.355538	-0.429444
REACTOME_AMINE_LIGAND_BINDING_RECEPTORS	7.13941e-38	2.66836e-36	0.64952	-0.051269	0.00238998	0.571999	0.161005	0.286398	-0.0165777	0.661258	0.620052	0.48891	0.288603	0.455037	0.368939	0.446342	0.416937	-0.019541	0.623064	0.136005	0.0297463	0.684022	0.120212	-0.210874	0.26125	0.483076	0.230654	-0.217938	0.617391	0.601324	0.631712	-0.168425	0.245515	0.468802	0.397395	0.390972	0.689572	0.0805389	0.495916	-0.445579	-0.0500769	0.44406	0.270136	0.141528	-0.292995	0.475734	0.516134	0.410648	0.421734
SMID_BREAST_CANCER_BASAL_DN	7.3171e-38	2.71481e-36	0.21318	0.151181	-0.193039	0.135778	-0.103422	0.116951	0.0611606	0.12241	0.402388	0.330769	0.240375	0.0933124	0.064897	0.0305994	0.298935	0.240548	0.46178	0.0800623	0.109367	0.264651	0.15536	-0.0435445	-0.0349913	0.250826	0.0459083	0.0328267	0.292923	0.421798	0.296379	-0.123596	0.131689	0.0570872	0.200631	0.254314	0.187509	0.0855107	0.118327	-0.1785	0.0104914	0.212313	-0.0145939	0.239165	0.275082	0.107774	0.297105	0.25686	0.242305
XU_HGF_SIGNALING_NOT_VIA_AKT1_48HR_DN	7.50024e-38	2.76259e-36	-0.235527	0.254153	-0.389523	-0.478387	0.132979	0.24827	-0.298399	-0.439452	-0.479112	-0.337832	-0.275821	-0.356098	-0.0675419	0.317517	-0.527521	-0.315902	-0.61575	-0.720798	0.196371	-0.69537	-0.117605	-0.309381	0.159334	-0.294007	-0.405722	0.095393	-0.275394	-0.417359	-0.494219	-0.0249787	-0.0923202	-0.440595	-0.382978	-0.581938	-0.436728	-0.354387	-0.424074	-0.325789	-0.690445	0.0936976	-0.0135703	0.378627	-0.158017	-0.0166571	-0.385375	0.00179555	-0.274306
REACTOME_CONDENSATION_OF_PROMETAPHASE_CHROMOSOMES	8.94684e-38	3.27171e-36	-0.618804	-0.0421906	-0.134345	-0.033685	-0.420025	-0.0518841	-0.196971	-0.568988	-0.734629	-0.63754	-0.538175	-0.421719	0.250841	-0.0149426	-0.685268	-0.251712	-0.703351	-0.429739	-0.448044	-0.694239	0.286915	0.0805168	0.169995	-0.216503	0.00739153	-0.415889	-0.309058	-0.472391	-0.338642	0.0842078	-0.271731	0.150313	-0.626571	-0.712828	-0.224085	-0.625735	0.115612	-0.423378	-0.727646	-0.463234	-0.336148	-0.206026	-0.356716	0.0769948	-0.731486	-0.4189	-0.759954
GRAHAM_CML_QUIESCENT_VS_CML_DIVIDING_DN	9.6055e-38	3.48748e-36	-0.642947	0.359817	-0.681972	-0.547027	-0.55449	0.269467	-0.652503	-0.743343	-0.704406	-0.488041	-0.625963	-0.765298	-0.110447	0.275799	-0.568045	-0.319972	-0.65579	-0.0893292	-0.603135	-0.706786	0.107087	-0.352468	-0.404691	0.44417	0.299236	-0.253784	-0.289062	-0.0629297	-0.645976	0.673116	0.161383	-0.108247	-0.469462	-0.658125	-0.194176	-0.66267	-0.56008	-0.382973	-0.802041	-0.555152	-0.62641	-0.321526	0.10176	-0.3966	-0.50936	-0.707722	-0.860637
REACTOME_CELL_CYCLE_MITOTIC	1.52515e-37	5.49812e-36	-0.372739	0.146156	0.0938516	0.158377	-0.397892	-0.278255	-0.0842473	-0.224798	-0.485884	-0.549871	-0.336405	-0.455458	0.285362	-0.0286377	-0.531153	-0.305466	-0.495445	-0.442469	-0.280175	-0.456374	-0.0507475	0.0349606	0.215692	-0.1689	-0.245494	-0.158681	-0.40297	-0.361451	-0.140996	-0.0229734	-0.268566	-0.115838	-0.268064	-0.336809	-0.0252699	-0.338783	0.0574242	-0.0477201	-0.189739	-0.362265	-0.245697	-0.268018	-0.0426194	0.112532	-0.495055	-0.366492	-0.426651
SA_REG_CASCADE_OF_CYCLIN_EXPR	1.81655e-37	6.50247e-36	-0.236497	0.323756	-0.114631	0.00514516	-0.375175	-0.309134	-0.0796973	-0.164806	-0.556184	-0.535508	-0.558827	-0.397676	0.354568	0.112791	-0.452819	-0.341495	-0.302071	-0.512819	-0.60102	-0.576218	-0.270121	-0.039336	-0.24434	-0.345962	0.0421378	-0.430931	-0.489233	-0.301298	-0.300417	-0.00629177	-0.537266	-0.366107	-0.403996	-0.468478	0.0842408	-0.673809	-0.00998702	-0.477303	-0.632171	-0.421547	-0.295563	-0.374786	-0.174295	0.0969926	-0.528731	-0.521038	-0.503564
SHEPARD_CRUSH_AND_BURN_MUTANT_DN	2.18065e-37	7.75123e-36	-0.345136	0.119353	-0.209754	-0.0812221	-0.135255	0.148684	-0.0762112	-0.292188	-0.327171	-0.463994	-0.365165	-0.461764	0.140942	0.130954	-0.347588	-0.274913	-0.318138	-0.369472	-0.251406	-0.427195	0.108227	-0.0739405	0.0596657	-0.21915	-0.0516652	-0.147016	-0.269438	-0.196854	-0.235388	0.0719638	-0.0788583	-0.156057	-0.305144	-0.400182	-0.135858	-0.475109	0.0593973	-0.192277	-0.432749	-0.169191	-0.137234	0.103045	-0.17003	0.133337	-0.362208	-0.162355	-0.360652
KAMMINGA_EZH2_TARGETS	3.54025e-37	1.24966e-35	-0.570636	0.581492	-0.301119	0.0155157	-0.584223	0.0801589	-0.118637	-0.430336	-0.679768	-0.680215	-0.366828	-0.673899	0.235142	-0.119436	-0.502477	-0.345785	-0.662082	-0.607618	-0.318981	-0.6096	0.0727877	0.0622059	0.128835	-0.250288	-0.300344	-0.215028	-0.590243	-0.460622	-0.33287	0.122614	-0.224572	-0.158249	-0.489973	-0.572443	-0.207958	-0.669389	-0.0301039	-0.239987	-0.592349	-0.491162	-0.44933	-0.150121	-0.0422762	-0.100757	-0.73344	-0.586546	-0.700563
WHITFIELD_CELL_CYCLE_G2_M	4.43621e-37	1.55512e-35	-0.288721	0.185893	-0.170221	-0.182205	-0.347465	0.030045	-0.189762	-0.308122	-0.371165	-0.490108	-0.280909	-0.423479	0.231811	0.201713	-0.36814	-0.306302	-0.35012	-0.438169	-0.210472	-0.477685	0.03508	-0.071798	-0.117426	-0.0484476	-0.185106	-0.116118	-0.391196	-0.125427	-0.186425	-0.103201	0.00411141	-0.150454	-0.253652	-0.364764	-0.227682	-0.429453	-0.122357	-0.154595	-0.395903	-0.244162	-0.191532	0.0336401	-0.151331	0.266671	-0.327211	-0.267313	-0.398711
ZAMORA_NOS2_TARGETS_UP	6.22694e-37	2.16791e-35	-0.311456	0.0774087	0.154537	-0.166742	-0.207753	-0.268792	-0.202205	-0.238398	-0.583668	-0.612409	-0.379504	-0.191869	0.0884954	0.100547	-0.5084	-0.335364	-0.533936	-0.252969	0.0364452	-0.237483	0.011585	-0.354227	-0.150567	0.0439027	-0.143122	0.0649174	-0.607811	-0.399126	-0.47334	-0.107143	-0.398563	-0.483533	-0.367032	-0.361817	-0.156909	-0.110285	-0.0933063	0.233607	-0.173346	-0.312223	-0.173384	-0.283936	-0.194284	-0.20002	-0.341811	-0.414916	-0.156475
BIOCARTA_CELLCYCLE_PATHWAY	9.34385e-37	3.23094e-35	-0.463719	0.185996	0.0254838	0.190448	-0.285114	-0.369579	-0.144831	-0.020144	-0.560315	-0.597816	-0.507153	-0.401681	0.379545	0.14501	-0.470906	-0.221991	-0.395856	-0.406233	-0.383115	-0.509025	-0.37327	0.037891	-0.145179	-0.372472	0.0758636	-0.397844	-0.320512	-0.182667	-0.34777	-0.102456	-0.312611	-0.260037	-0.45382	-0.509843	0.0385549	-0.656914	0.102907	-0.134241	-0.595922	-0.349154	-0.287998	-0.299381	-0.311247	0.0408151	-0.399979	-0.313495	-0.51357
BERENJENO_TRANSFORMED_BY_RHOA_UP	1.14622e-36	3.93665e-35	-0.205498	0.0886357	0.121029	-0.170878	-0.275743	-0.288159	-0.244546	-0.311529	-0.488286	-0.515473	-0.246389	-0.386404	0.226436	0.149392	-0.431277	-0.11076	-0.440227	-0.351999	-0.00379343	-0.373134	-0.00519256	-0.171733	0.0395922	0.111385	-0.153441	-0.166624	-0.442467	-0.309728	-0.263312	-0.0892789	-0.147649	-0.241543	-0.198836	-0.321286	-0.167747	-0.163579	-0.0846646	0.0135976	-0.199223	-0.187995	-0.236644	-0.250024	0.107487	-0.108062	-0.256259	-0.268328	-0.218475
VANTVEER_BREAST_CANCER_METASTASIS_DN	1.33825e-36	4.5653e-35	-0.341207	0.401864	-0.100103	-0.325225	-0.0888338	0.0228902	-0.325199	-0.452275	-0.521479	-0.499797	-0.283148	-0.433013	0.322725	0.308773	-0.404307	-0.115456	-0.538995	-0.466375	-0.291957	-0.420263	0.199977	-0.206847	-0.127953	-0.240366	-0.134406	-0.050803	-0.388437	-0.223128	-0.270699	-0.227687	-0.271203	-0.282818	-0.103507	-0.242752	-0.404293	-0.243747	-0.116969	-0.392308	-0.479362	-0.174738	-0.275444	0.0727254	0.0813773	-0.0375416	-0.436915	-0.14963	-0.25175
AFFAR_YY1_TARGETS_DN	1.88203e-36	6.37757e-35	-0.210603	0.177051	-0.224716	-0.171176	-0.240726	-0.127501	-0.162531	-0.26025	-0.334953	-0.333975	-0.314549	-0.370548	0.0290314	0.262028	-0.323201	-0.36708	-0.273227	-0.33043	-0.149704	-0.330751	-0.0792003	-0.12105	0.0406385	0.0193715	0.0668045	-0.156647	-0.295719	-0.212386	-0.243558	0.0645051	-0.0286992	-0.235199	-0.20237	-0.263092	-0.234937	-0.422864	-0.138481	-0.251898	-0.366848	-0.134749	-0.176404	0.0505322	-0.0423817	0.129421	-0.252102	-0.257837	-0.321293
PUJANA_XPRSS_INT_NETWORK	2.52573e-36	8.50219e-35	-0.431505	0.432719	-0.196325	0.0209595	-0.392119	-0.0143266	-0.140201	-0.173662	-0.496023	-0.596053	-0.336203	-0.57892	0.25463	0.0241807	-0.521721	-0.40835	-0.581265	-0.58387	-0.42691	-0.528463	-0.158599	0.0196395	0.0590418	-0.390791	-0.291841	-0.200183	-0.523463	-0.446124	-0.299073	0.167307	-0.177054	-0.181262	-0.318516	-0.482335	-0.102439	-0.602898	0.110525	-0.226708	-0.372605	-0.330174	-0.284255	-0.187543	-0.220579	0.185013	-0.58443	-0.381482	-0.594097
FOURNIER_ACINAR_DEVELOPMENT_LATE_2	3.90623e-36	1.30627e-34	-0.402416	0.180979	0.0754278	-0.0298294	-0.363465	-0.173188	-0.13443	-0.245831	-0.464818	-0.529305	-0.309977	-0.459796	0.30819	0.108974	-0.449726	-0.0787867	-0.480159	-0.504855	-0.244585	-0.427753	0.0850834	-0.068682	-0.156457	0.00441378	-0.217204	-0.173273	-0.467701	-0.276152	-0.189157	-0.143033	-0.311162	-0.178208	-0.13646	-0.377787	-0.185454	-0.261228	-0.0188835	-0.19368	-0.23465	-0.316335	-0.231804	-0.221422	-0.000315371	-0.0119152	-0.35073	-0.320166	-0.322482
JOHANSSON_GLIOMAGENESIS_BY_PDGFB_UP	4.39897e-36	1.46144e-34	-0.211536	0.293042	0.0908942	-0.366525	-0.048933	-0.263508	-0.35286	-0.469731	-0.428377	-0.494355	-0.457251	-0.43244	-0.308986	0.337645	-0.41289	-0.421104	-0.317484	-0.327308	0.18299	-0.431149	-0.154879	-0.297201	-0.270743	0.0702452	-0.0263457	0.00095809	-0.423553	-0.212474	-0.394538	-0.0606232	-0.278033	-0.433489	-0.298269	-0.276469	-0.390754	-0.305155	-0.366574	0.0414569	-0.488904	0.0486362	-0.0866273	-0.0991406	-0.111158	-0.281126	-0.279785	-0.170442	-0.153652
BERTUCCI_INVASIVE_CARCINOMA_DUCTAL_VS_LOBULAR_DN	7.32438e-36	2.41752e-34	0.490933	-0.0494732	-0.235347	0.0830023	0.487992	-0.0149567	0.243121	0.354754	0.656952	0.547764	0.137058	0.0120104	-0.28903	0.604757	0.316617	0.337807	0.514327	0.278319	0.368774	0.502087	0.313454	-0.25597	-0.0221343	0.298425	-0.302207	0.222813	0.518503	0.440909	0.334442	-0.235545	0.612772	-0.199617	0.525271	0.340259	0.240424	0.191013	0.372337	0.212391	-0.242581	0.660204	0.416078	0.576027	0.216133	-0.036822	0.663263	0.579116	0.440563
BIOCARTA_MCM_PATHWAY	8.72203e-36	2.86026e-34	-0.70702	0.51646	-0.29206	0.0667969	-0.330461	-0.124361	-0.082702	-0.291795	-0.524003	-0.710673	-0.393621	-0.604199	0.0258509	-0.282794	-0.573236	-0.395501	-0.636654	-0.623878	-0.438665	-0.620613	-0.301418	-0.221897	0.0360858	-0.0826223	0.144494	-0.136476	-0.627868	-0.670187	0.0307274	-0.3801	-0.627577	-0.483914	-0.67641	-0.59027	0.245767	-0.605337	0.0672155	-0.261321	-0.532555	-0.392606	-0.455188	-0.237497	-0.200993	-0.121861	-0.65227	-0.416659	-0.680598
WONG_ENDMETRIUM_CANCER_DN	1.19497e-35	3.89362e-34	0.374276	-0.173246	-0.126216	-0.0156197	0.473582	0.0358496	0.21847	0.201719	0.55	0.566129	0.217349	0.294899	-0.0960541	0.276113	0.449433	0.281676	0.585767	0.0431367	0.355808	0.307513	0.284703	0.0517469	0.0013227	0.342375	-0.102478	0.408827	0.54746	0.282993	0.434333	-0.413969	0.455716	0.0896111	0.538489	0.251049	0.352763	0.113028	0.368884	0.111297	-0.297692	0.641835	0.365934	0.51622	0.257599	-0.123156	0.57992	0.64854	0.455344
CROONQUIST_NRAS_VS_STROMAL_STIMULATION_DN	1.53778e-35	4.97869e-34	-0.46975	0.300904	-0.463655	-0.229126	0.0638228	0.0398833	-0.395791	-0.567199	-0.370878	-0.381912	-0.360061	-0.351202	-0.103124	0.189969	-0.369388	-0.216413	-0.370808	-0.259493	0.0576746	-0.473354	0.103809	-0.165192	-0.166833	0.00842481	-0.200139	0.108744	-0.126875	-0.196929	-0.374746	-0.108924	-0.1847	-0.28846	-0.348761	-0.155892	-0.344233	-0.483967	-0.194976	-0.0168905	-0.458129	-0.133482	-0.0925747	0.000915751	0.108353	-0.267251	-0.17415	-0.0961535	-0.381463
LEE_LIVER_CANCER_MYC_DN	1.61845e-35	5.2067e-34	0.528186	0.0213904	-0.193731	-0.135444	-0.3382	0.411522	-0.233036	0.186859	0.445691	0.442177	0.546931	0.277495	0.335016	-0.357704	0.601139	0.459008	0.507489	0.177083	0.105429	0.47222	0.0202826	-0.0266597	-0.0236862	0.538683	0.110522	-0.246292	0.22038	0.56633	0.515621	-0.16149	0.339464	0.269506	0.489718	0.396412	0.372254	0.366866	0.437384	-0.473355	0.405557	0.275989	-0.313832	0.104903	0.486152	0.338212	0.424273	0.240489	0.424683
LU_TUMOR_VASCULATURE_DN	1.79076e-35	5.72479e-34	0.444348	0.454143	-0.0747198	0.0201916	0.281131	0.742115	-0.165592	0.0549617	0.843364	0.779824	0.756011	0.512764	0.137927	0.163114	0.375271	-0.059225	0.883262	0.246263	0.468443	0.586148	0.602517	0.249706	0.016583	-0.0289582	0.576041	0.744298	0.620862	0.617155	0.21902	-0.409442	0.613297	0.673424	0.410858	0.361943	0.462071	-0.168255	0.379534	0.678858	0.0283639	0.385436	0.677794	0.588566	0.655987	0.112739	0.81811	0.615853	0.512931
BIOCARTA_BARD1_PATHWAY	1.83906e-35	5.84246e-34	-0.311671	0.198724	0.149432	0.0785504	-0.559235	-0.622053	-0.134887	-0.256989	-0.58702	-0.442878	-0.780949	-0.781304	0.289764	-0.0904885	-0.563599	-0.344642	-0.441651	-0.510986	-0.4873	-0.670603	-0.240577	-0.111249	0.232361	0.151601	-0.220401	-0.204586	-0.672749	-0.40504	-0.278961	0.158577	-0.462597	-0.0451838	-0.57023	-0.583431	0.0772527	-0.580399	0.0565835	-0.338955	-0.263836	-0.53131	-0.481297	-0.433393	-0.426241	0.109655	-0.625107	-0.565006	-0.753808
ANDERSEN_LIVER_CANCER_KRT19_DN	2.68029e-35	8.46204e-34	0.593021	-0.0934198	-0.304063	0.43032	-0.616433	0.426621	0.16711	0.552553	0.594271	0.498525	0.581527	0.512777	0.205898	-0.435597	0.645575	0.512227	0.695087	0.383631	0.0894469	0.657765	0.133457	0.343781	0.326785	0.466104	0.258927	-0.361296	0.525029	0.673232	0.60046	-0.276201	0.561009	0.43221	0.291657	0.568019	0.664401	0.526696	0.533523	-0.447867	0.517161	-0.170739	-0.375276	0.0489694	0.417005	0.358793	0.44123	-0.0427808	0.515534
REACTOME_MITOTIC_METAPHASE_AND_ANAPHASE	3.45982e-35	1.08557e-33	-0.373504	0.0311234	0.134663	-0.0401693	-0.470796	-0.342335	-0.234472	-0.185205	-0.57246	-0.628026	-0.331677	-0.473414	0.231962	0.0832061	-0.551968	-0.308289	-0.541829	-0.325814	-0.137524	-0.505339	-0.0761114	-0.018165	0.299094	-0.0779233	-0.234967	-0.0842435	-0.434726	-0.42253	-0.24458	-0.143574	-0.129608	-0.149661	-0.20757	-0.409706	-0.171088	-0.150242	-0.0794174	0.158517	-0.0558368	-0.388999	-0.201762	-0.329981	0.119701	0.108905	-0.487222	-0.404916	-0.380485
GARCIA_TARGETS_OF_FLI1_AND_DAX1_DN	3.902e-35	1.2168e-33	-0.272647	0.00479529	0.230854	0.0655559	-0.175187	-0.35227	-0.228693	-0.162192	-0.446118	-0.478896	-0.356369	-0.340819	0.16402	0.102489	-0.444634	-0.205107	-0.462126	-0.271221	0.0674595	-0.317897	0.0565653	0.0489196	0.204907	-0.0217564	-0.287926	-0.273943	-0.433785	-0.408146	-0.290223	-0.110261	-0.105245	-0.115937	-0.286418	-0.21001	0.0985628	-0.268941	0.0974459	0.100962	-0.112758	-0.260198	-0.26889	-0.190158	-0.0318923	-0.0426413	-0.414494	-0.370368	-0.209945
NUYTTEN_EZH2_TARGETS_DN	4.50638e-35	1.3967e-33	-0.312031	0.235825	0.00221217	0.0850914	-0.341537	-0.192604	-0.122484	-0.143492	-0.392304	-0.448936	-0.309258	-0.38882	0.215929	0.0768879	-0.390477	-0.212074	-0.447809	-0.327866	-0.0249284	-0.343214	0.00802187	-0.0304193	0.029621	-0.058561	-0.159748	-0.0250267	-0.418334	-0.263731	-0.280446	0.0238845	-0.125444	-0.142106	-0.222138	-0.325448	-0.0580949	-0.344779	0.0455843	0.038366	-0.199068	-0.172276	-0.2854	-0.0975756	0.0362251	0.032412	-0.422479	-0.266425	-0.338993
KEGG_LINOLEIC_ACID_METABOLISM	4.66512e-35	1.43714e-33	0.474444	0.0601273	-0.585269	0.12166	-0.344955	0.499347	0.154725	0.397303	0.603034	0.490474	0.61492	0.500045	0.378373	-0.114253	0.518412	0.225385	0.612145	0.360783	-0.189466	0.393467	0.0522602	0.271783	0.235403	-0.068286	0.0146747	0.322863	0.585799	0.448607	0.397575	-0.307335	0.500214	0.286455	0.0713164	0.511216	0.42778	0.330626	0.384863	-0.0349118	0.159247	-0.102005	-0.398953	0.549448	0.380541	0.303835	0.522959	-0.0980349	0.458011
PEART_HDAC_PROLIFERATION_CLUSTER_DN	5.00679e-35	1.5331e-33	-0.212945	0.155036	0.0830112	-0.0810498	-0.0638951	-0.224093	-0.122835	-0.331249	-0.28775	-0.524861	-0.313021	-0.45342	-0.0379447	0.436377	-0.45629	-0.450926	-0.28411	-0.396106	-0.224184	-0.47363	0.0842435	-0.217136	-0.0707154	0.0330243	-0.297384	-0.120622	-0.560695	-0.396988	-0.288558	-0.15333	-0.126202	-0.392145	-0.121812	-0.374959	-0.353917	-0.457247	-0.294147	0.163219	-0.299539	-0.174264	0.204188	-0.044531	-0.200428	0.103326	-0.300952	-0.239634	-0.390137
REACTOME_CDC6_ASSOCIATION_WITH_THE_ORC.ORIGIN_COMPLEX	5.10948e-35	1.55518e-33	-0.696927	0.385778	-0.40277	-0.230423	-0.264009	0.0946792	-0.113094	-0.525201	-0.547042	-0.536686	-0.283372	-0.640362	0.363394	-0.234935	-0.391638	-0.316045	-0.627518	-0.472514	-0.423755	-0.744935	-0.0735726	-0.374291	0.247472	0.144098	0.271915	-0.249614	-0.293163	-0.632988	-0.0191624	-0.563595	-0.482965	-0.405849	-0.509658	-0.553626	-0.0440081	-0.504512	-0.254852	-0.432373	-0.660596	-0.391948	-0.32586	-0.122094	0.329832	-0.00504971	-0.689641	-0.318782	-0.586555
MATZUK_SPERMATOCYTE	5.78481e-35	1.75025e-33	-0.206362	0.208695	0.143236	-0.0961217	-0.124497	0.0813569	-0.234648	-0.274807	-0.34008	-0.540437	-0.274471	-0.32001	0.151478	0.102696	-0.289853	-0.42093	-0.350351	-0.529504	-0.159112	-0.331584	-0.0203114	-0.289661	-0.149422	-0.0696616	-0.119389	0.0797643	-0.4498	-0.258359	-0.21226	0.0409366	-0.213703	-0.113632	-0.0777801	-0.311421	-0.0641987	-0.318597	-0.0369074	-0.000957766	-0.136962	-0.221053	-0.0386011	-0.0451655	0.0519711	-0.0189401	-0.221859	-0.252179	-0.357668
HOSHIDA_LIVER_CANCER_SUBCLASS_S3	6.66408e-35	2.00435e-33	0.55048	0.0908164	-0.298656	0.221933	-0.510291	0.4443	0.0639301	0.483801	0.59842	0.505889	0.598799	0.461441	0.274358	-0.509988	0.644369	0.554314	0.668848	0.424365	0.126666	0.594522	0.0987147	0.298563	0.194481	0.477908	0.334019	-0.331222	0.474575	0.645803	0.534514	-0.189593	0.565973	0.347421	0.282933	0.466537	0.562857	0.486054	0.527578	-0.417202	0.530635	0.0979612	-0.443207	0.0149322	0.469267	0.35002	0.4773	0.071212	0.444665
KEGG_DNA_REPLICATION	8.36227e-35	2.50032e-33	-0.528208	0.415768	-0.0716929	0.259669	-0.560461	-0.295981	-0.0251743	-0.181984	-0.646638	-0.742606	-0.559384	-0.690693	0.207449	-0.391642	-0.622074	-0.498341	-0.62978	-0.406449	-0.309931	-0.510534	-0.16006	0.104404	0.188528	-0.279087	-0.0820737	-0.364307	-0.637629	-0.484434	-0.268225	0.174661	-0.448468	-0.336401	-0.422759	-0.497184	0.244726	-0.537348	0.27784	0.138157	-0.150518	-0.557484	-0.325068	-0.541441	-0.0367318	-0.404359	-0.672034	-0.718705	-0.617361
LINDGREN_BLADDER_CANCER_CLUSTER_3_UP	1.04893e-34	3.11795e-33	-0.41402	0.366584	-0.145836	0.0196379	-0.476534	0.014461	-0.257367	-0.241411	-0.482843	-0.480653	-0.273043	-0.46239	0.202412	0.0140658	-0.392598	-0.216695	-0.473077	-0.412513	-0.178778	-0.442665	0.0876353	0.161091	0.13894	0.00399524	0.0912973	-0.257943	-0.381233	-0.246869	-0.245351	-0.137105	-0.148642	-0.0480771	-0.359731	-0.397697	-0.0697917	-0.359692	-0.0961517	-0.310758	-0.244474	-0.364325	-0.307713	-0.230584	0.0539073	0.0531698	-0.471999	-0.390582	-0.388167
REACTOME_G0_AND_EARLY_G1	1.23964e-34	3.66343e-33	-0.363257	0.231794	-0.220012	0.152541	-0.297762	-0.029345	-0.117535	-0.0591605	-0.543356	-0.523411	-0.401109	-0.544596	0.343388	0.172455	-0.504103	-0.184011	-0.557481	-0.626261	-0.417224	-0.502458	-0.356842	0.167274	0.155253	-0.234813	-0.243749	-0.0595301	-0.478466	-0.568763	-0.354943	-0.171825	-0.30415	-0.197497	-0.380275	-0.458359	-0.090825	-0.603759	-0.194571	-0.369479	-0.589807	-0.375154	-0.433602	-0.255813	0.0214176	0.279383	-0.685783	-0.350698	-0.546982
WU_APOPTOSIS_BY_CDKN1A_NOT_VIA_TP53	2.03962e-34	5.9927e-33	-0.225733	0.080104	-0.305719	0.076644	-0.508291	0.279737	-0.184315	-0.531712	-0.422916	-0.220473	-0.0264761	-0.460696	-0.217468	-0.184834	-0.40501	-0.236996	-0.520679	-0.284605	-0.243613	-0.379027	0.240427	-0.0582889	0.286251	-0.0739614	-0.123261	0.130332	-0.407094	-0.324944	-0.200826	-0.162582	-0.163628	-0.234469	-0.324735	-0.170184	-0.0855829	-0.294035	-0.309385	-0.399536	-0.57309	-0.317518	-0.371855	-0.108215	-0.167964	0.0796807	-0.529993	-0.41056	-0.0880107
REACTOME_E2F_MEDIATED_REGULATION_OF_DNA_REPLICATION	2.93437e-34	8.57208e-33	-0.605346	0.230284	-0.0252702	-0.0863495	-0.485765	-0.131202	-0.132722	-0.220158	-0.556728	-0.690376	-0.226618	-0.491887	0.230733	-0.166649	-0.625589	-0.436793	-0.655184	-0.486025	-0.274754	-0.66796	0.0280315	-0.174425	0.392079	-0.15217	-0.0647244	-0.0844414	-0.412392	-0.562423	-0.278282	-0.339712	-0.481571	-0.483964	-0.530812	-0.623447	-0.100357	-0.556553	0.0698424	-0.0637792	-0.432343	-0.495999	-0.37839	-0.391855	0.010961	0.0710284	-0.683715	-0.322306	-0.677313
BIOCARTA_LECTIN_PATHWAY	3.32575e-34	9.65987e-33	0.732774	-0.188082	-0.384032	-0.243033	-0.607632	0.490626	-0.374313	0.201498	0.680634	0.657729	0.768343	-0.406574	0.455911	-0.537125	0.839922	0.68336	0.758785	0.0837038	-0.205244	0.254348	0.572588	-0.194801	-0.61664	0.805253	-0.413565	-0.441995	0.249109	0.664416	0.801122	-0.0701364	0.636312	0.44811	0.639064	0.780072	0.527378	0.561923	0.48543	-0.155591	0.730632	-0.0134418	0.325653	-0.408528	0.580425	0.257702	0.629477	0.548724	0.604185
SHEPARD_BMYB_TARGETS	3.55273e-34	1.02605e-32	-0.406561	0.25558	-0.313299	-0.271836	-0.0636862	0.281709	-0.227459	-0.403458	-0.422689	-0.436477	-0.380225	-0.484737	0.174616	0.176418	-0.351427	-0.206498	-0.399339	-0.304871	-0.216934	-0.505866	0.0797588	-0.0567777	-0.0309422	-0.219528	-0.0318014	0.107091	-0.033114	-0.183078	-0.358964	0.113525	0.012141	-0.262564	-0.316862	-0.439712	-0.263698	-0.510369	0.068121	-0.25354	-0.449724	-0.175482	-0.154366	0.171172	-0.00608165	0.0623848	-0.361606	-0.119502	-0.318535
RIZ_ERYTHROID_DIFFERENTIATION	4.22651e-34	1.21375e-32	-0.383497	0.369708	0.130592	0.107388	-0.365685	-0.156159	-0.0532312	-0.125718	-0.446103	-0.577203	-0.305128	-0.539668	0.238583	-0.0199364	-0.483482	-0.371459	-0.530389	-0.528647	-0.324157	-0.478118	-0.101253	-0.152087	0.0786032	-0.220752	-0.179205	-0.0960497	-0.456278	-0.358979	-0.159302	0.121987	-0.167905	-0.178153	-0.217259	-0.343339	-0.0458783	-0.534767	0.0705112	0.0489086	-0.301759	-0.271543	-0.158805	-0.125028	-0.0439903	0.22071	-0.516916	-0.412852	-0.433172
WONG_EMBRYONIC_STEM_CELL_CORE	5.40205e-34	1.54262e-32	-0.270575	-0.026425	0.0800088	-0.140985	-0.351177	-0.285149	-0.255698	-0.189733	-0.556377	-0.539185	-0.241978	-0.415643	-0.0251017	-0.057184	-0.535859	-0.0669242	-0.554096	-0.288926	0.227026	-0.393303	0.160848	-0.15297	0.086891	0.205608	-0.0955649	-0.27289	-0.513454	-0.463291	-0.343918	-0.0198485	-0.034522	-0.324423	-0.370891	-0.283688	-0.121964	-0.0987409	-0.100243	0.127987	-0.152316	-0.294149	-0.307439	-0.376708	0.096226	-0.280497	-0.395785	-0.443933	-0.260697
BAELDE_DIABETIC_NEPHROPATHY_UP	8.5261e-34	2.42113e-32	0.470192	0.100384	-0.246917	-0.186997	0.187086	0.0909663	-0.166747	-0.0220341	0.560155	0.485278	0.285756	-0.0518067	-0.0721129	0.352769	0.137846	0.248914	0.46916	0.289317	0.457645	0.330281	0.349166	0.284365	-0.0330148	0.386824	-0.0707397	0.117378	0.464625	0.366418	0.14993	-0.264595	0.375355	-0.24228	0.305534	0.227074	0.188107	0.455505	0.294123	-0.0686548	-0.222749	0.550937	0.320641	0.252898	0.346512	0.0155664	0.501034	0.497975	0.557183
BENPORATH_CYCLING_GENES	8.82976e-34	2.49343e-32	-0.323631	0.20977	-0.0543925	0.00146148	-0.298428	0.0246453	-0.133244	-0.144942	-0.379876	-0.48053	-0.239948	-0.414909	0.266539	0.110957	-0.393881	-0.261725	-0.412373	-0.456833	-0.282837	-0.396295	0.023475	-0.101321	-0.00456313	-0.179763	-0.215844	-0.035067	-0.387304	-0.268264	-0.156027	-0.097956	-0.194066	-0.129129	-0.144914	-0.336301	-0.101033	-0.385536	-0.0580932	-0.148879	-0.295601	-0.23324	-0.18694	-0.0351514	-0.0911878	0.20324	-0.405134	-0.262514	-0.350191
BIOCARTA_SRCRPTP_PATHWAY	9.58374e-34	2.69139e-32	-0.448289	0.525652	-0.0443406	-0.0845734	-0.406467	0.0139775	-0.0496529	-0.380301	-0.495734	-0.505777	-0.253738	-0.601372	0.156377	0.460052	-0.671909	-0.417133	-0.464868	-0.188282	0.0817582	-0.680575	0.460225	0.0353117	0.211841	-0.469915	0.0482988	-0.268107	-0.52948	-0.36024	-0.204935	0.00145037	0.206396	-0.308012	-0.639556	-0.577071	-0.285368	-0.52419	-0.485614	0.242616	-0.677034	-0.603074	-0.0146084	0.0206981	-0.281567	0.213825	-0.621136	-0.508994	-0.493592
SMID_BREAST_CANCER_LUMINAL_A_UP	1.22821e-33	3.43021e-32	0.351709	0.0295331	-0.392875	0.0715408	0.208173	0.12977	0.102484	0.178534	0.564969	0.598435	0.418944	0.13362	-0.271837	0.195176	0.453169	0.365709	0.648817	0.228626	0.290788	0.557647	0.225532	-0.0647601	-0.0805782	0.308514	0.117656	-0.0601751	0.539422	0.569224	0.420472	-0.196954	0.299934	0.201766	0.459021	0.3675	0.239944	0.0415396	0.134684	0.0186022	0.0251661	0.593273	0.209308	0.399591	0.323254	-0.146137	0.646018	0.531185	0.445751
REACTOME_HDR_THROUGH_HOMOLOGOUS_RECOMBINATION_HRR	1.49012e-33	4.13895e-32	-0.332844	0.417117	-0.0664823	0.143317	-0.461042	-0.0776582	-0.164686	-0.0281202	-0.487275	-0.556508	-0.456	-0.615988	0.279985	-0.0946855	-0.420175	-0.381715	-0.515451	-0.399371	-0.404724	-0.475796	-0.178666	0.00032206	0.079845	-0.253647	-0.181339	-0.239782	-0.550078	-0.290488	-0.176951	-0.054577	-0.372209	0.074689	-0.276883	-0.400968	-0.148704	-0.482987	0.090308	-0.270047	-0.205115	-0.358544	-0.247616	-0.290552	-0.0386106	-0.0897145	-0.538836	-0.481841	-0.593567
MINGUEZ_LIVER_CANCER_VASCULAR_INVASION_DN	1.57518e-33	4.35142e-32	0.627947	-0.308459	-0.258495	0.262896	-0.377639	0.111257	-0.364247	0.561546	0.510783	0.628401	0.591571	0.565095	0.319559	-0.541374	0.806839	0.762144	0.756794	0.525595	-0.254573	0.756603	-0.172376	0.373328	0.388357	0.584559	0.47443	-0.493817	0.695935	0.579561	0.657506	-0.504354	0.65579	0.404632	0.384926	0.226016	0.685417	0.57962	0.670696	-0.740392	0.675561	0.416735	-0.456409	0.0255806	0.222756	0.547796	0.58815	0.42913	0.577841
PAL_PRMT5_TARGETS_UP	2.4103e-33	6.62245e-32	-0.157676	0.078946	0.12174	-0.0239857	-0.275404	-0.208658	-0.126054	-0.165237	-0.464506	-0.521817	-0.278813	-0.442377	-0.0929236	0.0168965	-0.409918	-0.236946	-0.508961	-0.381879	0.0139801	-0.324992	0.00953047	-0.0548431	0.0908775	0.0311001	-0.197825	-0.0301211	-0.449988	-0.407874	-0.307149	0.0032176	-0.122662	-0.253653	-0.317801	-0.375274	-0.152804	-0.203538	0.0567921	0.210606	-0.11439	-0.22308	-0.108809	-0.175663	-0.0564331	-0.142373	-0.367758	-0.274109	-0.234334
KIM_GERMINAL_CENTER_T_HELPER_DN	2.44149e-33	6.6721e-32	0.650683	-0.358175	0.442278	0.430351	-0.393885	0.28168	0.466838	0.678019	0.194852	0.539559	0.622744	0.633294	0.535626	-0.38862	0.611481	0.547983	0.582742	-0.228107	-0.145863	0.685569	0.018268	0.0421295	0.282538	-0.215061	0.0163821	-0.0693369	0.538346	0.682327	0.710184	-0.679942	0.0468939	-0.18321	0.490517	0.154562	0.583921	0.175306	0.546432	-0.305384	0.00978417	-0.00458381	-0.0998285	0.193713	0.27816	0.521938	0.504517	0.306494	0.618842
VERHAAK_GLIOBLASTOMA_NEURAL	2.47577e-33	6.72958e-32	0.133688	0.0973665	0.128687	0.185314	-0.173783	0.161336	0.181076	0.204456	0.197689	-0.045247	0.351618	0.0134985	0.248279	0.0952177	0.299505	0.0366348	0.318905	-0.265335	0.0671603	0.334038	0.039964	0.160254	0.225355	0.246858	0.0914151	-0.0402139	0.075689	0.246908	0.278601	0.0381055	0.316211	0.126032	0.180031	0.00598727	0.171313	0.190469	0.282782	0.0432392	0.152983	0.206035	-0.157282	0.244645	0.368009	0.219055	0.145533	0.103358	0.167494
MORI_EMU_MYC_LYMPHOMA_BY_ONSET_TIME_UP	2.54247e-33	6.87413e-32	-0.304915	0.284418	0.136486	0.19988	-0.286235	-0.18526	-0.233488	0.0566349	-0.387038	-0.475162	-0.262204	-0.587412	0.121413	0.0241686	-0.490257	-0.210934	-0.424706	-0.469816	-0.313408	-0.40305	-0.060403	0.182161	0.0278394	-0.262719	-0.0928141	-0.0715301	-0.446879	-0.358716	-0.336699	0.0490521	-0.161843	-0.18691	-0.268493	-0.291048	0.0559855	-0.369256	-0.0200172	-0.0558028	-0.0755023	-0.280817	-0.182956	-0.327857	-0.165603	0.0195739	-0.425574	-0.328013	-0.393168
OHASHI_AURKA_TARGETS	2.87829e-33	7.71068e-32	-0.457454	0.188697	-0.0922886	-0.071548	-0.285875	0.193629	-0.450743	-0.599697	-0.600487	-0.577317	-0.327316	-0.627346	0.0282176	0.349749	-0.425167	-0.322976	-0.521482	-0.0602134	-0.237195	-0.595667	0.142601	-0.155243	-0.149109	0.0969946	0.307303	-0.268258	-0.535537	-0.319569	-0.52623	0.191598	-0.101519	-0.511377	-0.513943	-0.674976	-0.365506	-0.159523	-0.368282	-0.287031	-0.307988	-0.404637	-0.00828486	-0.0521116	-0.624253	-0.0178831	-0.510333	-0.232436	-0.395706
REACTOME_ENDOGENOUS_STEROLS	2.88221e-33	7.71068e-32	0.443848	0.0941677	-0.444124	0.398727	-0.250749	0.214761	-0.384688	0.276436	0.365823	0.788658	0.220917	0.470927	0.647002	-0.282575	0.517273	0.313188	0.679067	0.574008	-0.00662507	0.631735	0.054801	0.270085	0.36453	-0.0951139	0.654415	0.009909	0.554151	0.54736	0.52384	0.0189331	0.653213	0.205922	0.512519	0.138167	0.34322	0.558404	0.59745	-0.229274	0.52774	0.0857317	-0.00697019	0.0560537	0.292035	0.394554	0.246853	0.129755	0.365434
VERNELL_RETINOBLASTOMA_PATHWAY_UP	3.43534e-33	9.14233e-32	-0.487193	0.484239	-0.336633	-0.0443054	-0.513437	-0.233487	-0.206875	-0.186697	-0.513145	-0.523459	-0.459491	-0.624565	0.351262	-0.0201998	-0.40011	-0.435909	-0.534075	-0.574243	-0.536832	-0.509551	-0.196051	0.119116	0.101712	-0.253825	-0.249232	-0.126313	-0.534429	-0.400097	-0.222225	-0.0423241	-0.233597	-0.24782	-0.249969	-0.433302	-0.0236795	-0.589138	0.0572741	-0.289448	-0.408751	-0.440986	-0.314144	-0.0985812	-0.195098	0.116885	-0.548656	-0.463482	-0.546635
LEE_LIVER_CANCER_SURVIVAL_DN	3.50782e-33	9.28659e-32	-0.251512	0.0482621	0.148176	-0.307543	0.0214686	-0.399795	-0.410549	-0.377131	-0.519888	-0.52512	-0.458093	-0.525935	-0.226463	0.403685	-0.497553	-0.248545	-0.488402	-0.382247	0.0637968	-0.444344	0.0068263	-0.328221	-0.219955	0.0913303	-0.270533	0.0452138	-0.542784	-0.413687	-0.533837	0.0363339	-0.285653	-0.466545	-0.157109	-0.356181	-0.425634	-0.251976	-0.234576	0.304561	-0.368288	0.257439	-0.0478527	-0.0497965	-0.239917	-0.346447	-0.0653833	-0.163669	-0.273591
PID_AURORA_B_PATHWAY	3.9923e-33	1.05144e-31	-0.413343	0.117423	-0.242348	0.0274617	-0.381941	0.0735414	-0.319454	-0.296501	-0.623948	-0.59901	-0.141646	-0.435112	0.326611	0.0718997	-0.554176	-0.281437	-0.623825	-0.474072	-0.356998	-0.583672	0.2158	-0.0611085	0.22188	-0.318973	0.115052	-0.312269	-0.528871	-0.25488	-0.343858	-0.0298248	0.0714611	0.237807	-0.505747	-0.533837	-0.169126	-0.619964	0.149592	-0.426762	-0.529626	-0.512699	-0.49551	0.190239	-0.138129	0.285239	-0.683461	-0.474522	-0.709195
LI_WILMS_TUMOR_VS_FETAL_KIDNEY_1_UP	4.83992e-33	1.26811e-31	0.375009	0.143838	-0.0841821	0.197897	-0.0825647	0.127584	0.0139204	0.296795	0.399837	0.159869	0.119933	-0.141704	0.319669	0.207168	0.361035	0.420556	0.459697	-0.286162	0.162671	0.291901	0.145861	0.0717927	0.0342763	0.275977	0.0556547	-0.0597379	0.321687	0.466139	0.0776739	-0.280245	0.174415	0.0440472	0.303278	0.173622	0.213888	0.2034	0.278765	-0.156964	-0.0415732	0.365345	-0.0189914	0.300343	0.229267	0.286528	0.404164	0.329208	0.27656
LEE_LIVER_CANCER_ACOX1_DN	6.01312e-33	1.56742e-31	0.453133	-0.238369	-0.343228	0.280661	-0.519691	0.144589	0.0804642	0.444064	0.523105	0.468203	0.519195	0.304256	0.329303	-0.402115	0.56348	0.448258	0.611642	0.502441	-0.0450672	0.576013	-0.196802	0.177536	0.325456	0.408963	0.262136	-0.191109	0.372947	0.481002	0.343393	0.0319898	0.463737	0.364711	0.172298	0.287345	0.551932	0.461719	0.478854	-0.285175	0.441102	-0.160302	-0.347473	0.0612673	0.0757125	0.354332	0.380007	-0.00165657	0.339903
WOO_LIVER_CANCER_RECURRENCE_DN	6.05442e-33	1.57013e-31	0.638908	-0.22566	-0.040856	0.394224	-0.689625	0.377014	0.380851	0.691467	0.589122	0.513827	0.640516	0.594571	0.409288	-0.631578	0.655208	0.543766	0.739817	0.496364	-0.00350937	0.68386	-0.221658	0.371451	0.544861	0.505865	0.401572	-0.31027	0.650308	0.651728	0.491284	0.0132032	0.561172	0.44151	0.0917347	0.484597	0.728859	0.508041	0.620074	-0.493957	0.591401	-0.150222	-0.493554	-0.118613	0.396773	0.570611	0.484503	-0.0358308	0.434416
SHETH_LIVER_CANCER_VS_TXNIP_LOSS_PAM4	6.28517e-33	1.6217e-31	0.373728	-0.111722	-0.359319	0.0946649	-0.372059	0.318714	-0.0562614	0.327837	0.389635	0.386353	0.424421	0.112781	-0.0420415	-0.239478	0.379777	0.290918	0.503529	0.280624	0.132683	0.400095	-0.00946323	0.246399	0.218942	0.323373	0.305568	-0.154058	0.254612	0.409599	0.376808	-0.0816679	0.397778	0.153177	0.091868	0.149948	0.421376	0.311786	0.382817	-0.166058	0.353148	0.0498373	-0.291538	0.152969	0.221235	0.0828951	0.33274	0.0398052	0.24614
DOANE_BREAST_CANCER_CLASSES_UP	7.79643e-33	2.00148e-31	0.379434	0.0964595	-0.29483	0.111811	-0.193594	0.260839	0.221151	0.256013	0.396058	0.352926	0.243027	0.100043	-0.0537992	-0.219269	0.478639	0.361713	0.549363	0.270764	0.0999545	0.28648	0.207984	0.101086	0.206107	0.350342	0.0473509	-0.136387	0.363923	0.571324	0.309547	0.128794	0.199494	0.155166	0.177282	0.343384	0.374058	0.198428	0.351838	-0.196212	0.275775	0.131957	-0.274852	0.116035	0.131854	0.19665	0.303328	0.220482	0.35265
PUJANA_BRCA_CENTERED_NETWORK	8.64092e-33	2.20611e-31	-0.458759	0.450759	-0.0959865	0.0426204	-0.451867	-0.052159	-0.00222738	-0.180973	-0.497018	-0.605472	-0.310199	-0.586305	0.28171	-0.0887971	-0.534418	-0.390992	-0.59784	-0.592887	-0.420068	-0.514471	-0.054081	0.127325	0.154301	-0.360946	-0.283315	-0.226612	-0.50446	-0.448795	-0.30618	0.168926	-0.189544	-0.186826	-0.336089	-0.463207	-0.0472138	-0.579292	0.112012	-0.250142	-0.371826	-0.360803	-0.314536	-0.19829	-0.21068	0.15262	-0.618125	-0.410415	-0.585046
REACTOME_M_PHASE	8.68033e-33	2.20611e-31	-0.331539	0.114436	0.175919	0.160664	-0.382069	-0.30611	-0.0812979	-0.19039	-0.484741	-0.556001	-0.307748	-0.420337	0.296509	0.0205609	-0.533344	-0.260277	-0.496803	-0.408081	-0.248088	-0.449177	-0.00897322	0.00700513	0.254248	-0.150627	-0.299228	-0.095895	-0.371614	-0.352351	-0.0989826	-0.00389679	-0.219455	-0.0582637	-0.169385	-0.271153	-0.0458168	-0.236608	0.0532568	0.0406833	-0.0919734	-0.341914	-0.224637	-0.264871	0.0308412	0.122568	-0.477244	-0.338939	-0.380548
REACTOME_TP53_REGULATES_TRANSCRIPTION_OF_CELL_CYCLE_GENES	8.91669e-33	2.2549e-31	-0.246817	0.289251	0.11191	0.0622207	-0.303459	0.0551352	-0.089273	-0.190509	-0.39653	-0.455422	-0.255217	-0.291641	0.0124109	0.247345	-0.474425	-0.337457	-0.438736	-0.486782	-0.333228	-0.493549	0.0888059	-0.00450042	-0.11403	-0.360237	-0.236489	-0.126115	-0.462299	-0.303984	-0.418268	-0.00559882	-0.304827	-0.411375	-0.0817362	-0.488992	-0.00170635	-0.613857	-0.197192	-0.150171	-0.480097	-0.325132	-0.214973	-0.0845456	-0.173128	0.164989	-0.408043	-0.269781	-0.466402
REACTOME_RHO_GTPASE_EFFECTORS	1.14928e-32	2.89197e-31	-0.349926	0.157941	0.131593	-0.0539185	-0.196224	-0.26076	-0.152636	-0.295973	-0.318489	-0.458518	-0.295847	-0.411253	0.246289	0.294225	-0.45416	-0.2282	-0.337591	-0.407351	-0.120389	-0.348364	0.109834	-0.15718	0.0487913	-0.223204	-0.251138	0.0760345	-0.377951	-0.263075	-0.180764	-0.0744013	-0.195874	-0.171334	-0.177796	-0.248921	-0.28409	-0.280868	0.0355754	-0.0218507	-0.228689	-0.0576203	-0.12271	0.0754844	-0.148601	0.0931109	-0.269785	-0.0938817	-0.315584
REACTOME_HOMOLOGOUS_DNA_PAIRING_AND_STRAND_EXCHANGE	1.25723e-32	3.14803e-31	-0.39865	0.524617	-0.216151	0.0639385	-0.489671	-0.182513	-0.233086	-0.143348	-0.486341	-0.536514	-0.490227	-0.646525	0.39815	0.0108177	-0.4082	-0.329282	-0.516178	-0.494402	-0.547408	-0.54446	-0.284158	0.115691	0.040709	-0.313485	-0.221865	-0.308959	-0.622097	-0.365613	-0.15758	-0.0508527	-0.485619	0.156034	-0.3311	-0.512358	-0.265408	-0.644643	0.0357775	-0.445009	-0.283152	-0.272823	-0.304269	-0.235033	-0.0062986	0.0858858	-0.558667	-0.421912	-0.650618
REACTOME_AURKA_ACTIVATION_BY_TPX2	1.36247e-32	3.39482e-31	-0.280475	0.206773	0.255555	-0.0548292	-0.153245	-0.368543	-0.232869	-0.150189	-0.386475	-0.529846	-0.305754	-0.480109	0.34459	0.205381	-0.51043	-0.464594	-0.50802	-0.483217	-0.355523	-0.57583	0.0743668	-0.0595654	0.0353091	-0.0241158	-0.324129	0.0408234	-0.494224	-0.408046	-0.193556	-0.163087	-0.310183	-0.130269	-0.0203294	-0.291698	-0.127404	-0.295283	-0.247308	0.0808819	-0.274662	-0.325167	0.030917	-0.188816	-0.153202	0.198085	-0.474493	-0.192655	-0.368572
REACTOME_PHASE_I_FUNCTIONALIZATION_OF_COMPOUNDS	1.43069e-32	3.54741e-31	0.432886	0.0269671	-0.166787	0.331799	-0.532608	0.290062	0.136744	0.407591	0.523042	0.482655	0.366342	0.527825	0.328375	-0.327585	0.503576	0.224492	0.602176	0.45032	0.165822	0.526365	-0.119082	0.240074	0.372971	0.192065	0.357708	-0.266796	0.513924	0.516853	0.430817	-0.193823	0.5626	0.312991	0.143459	0.3307	0.515504	0.388612	0.543341	-0.338363	0.394319	-0.298245	-0.170284	0.196581	0.275972	0.262516	0.438411	-0.227662	0.377175
PID_FANCONI_PATHWAY	1.80869e-32	4.4629e-31	-0.373611	0.298996	-0.0687053	0.212776	-0.4083	-0.226138	-0.130772	-0.210013	-0.443933	-0.60851	-0.502687	-0.604449	0.380497	-0.164589	-0.354505	-0.417641	-0.509672	-0.488653	-0.554842	-0.54979	-0.146451	0.0641493	0.145829	-0.3021	-0.327219	-0.27216	-0.539127	-0.39532	-0.124131	0.111833	-0.340317	-0.0882987	-0.431791	-0.48138	-0.0880158	-0.552879	0.236858	-0.31732	-0.238163	-0.352964	-0.206894	-0.371192	-0.0739023	-0.0142618	-0.521504	-0.386773	-0.659049
KEGG_ARGININE_AND_PROLINE_METABOLISM	1.89573e-32	4.65507e-31	0.436442	0.356996	-0.128283	0.137212	-0.112898	0.364219	-0.0746007	0.220803	0.333532	0.449282	0.478138	0.0360636	0.305387	-0.408813	0.443866	0.492905	0.51363	0.205122	0.405761	0.388408	0.191739	0.428503	0.332588	0.387803	0.33878	-0.0192709	0.349378	0.500748	0.245217	-0.116567	0.210722	0.271127	-0.0617975	0.417806	0.375186	0.426838	0.387658	-0.357942	0.434742	0.289149	-0.412259	0.057809	0.484815	0.256946	0.455761	0.262626	0.315434
REACTOME_TRANSPORT_OF_ORGANIC_ANIONS	2.15653e-32	5.27001e-31	0.233923	0.0984277	-0.783981	0.243716	-0.387308	0.646664	0.43756	0.393982	0.69349	0.590353	0.625915	0.554521	-0.0773671	0.0626104	0.500155	0.61166	0.579797	0.152449	-0.116276	0.400777	0.396501	0.129897	-0.0583613	0.00202708	0.486009	0.199472	0.67988	0.119008	0.499185	0.114275	0.464639	0.256731	-0.0313739	0.0695063	0.524352	0.3195	0.364462	-0.440275	0.0777912	0.437371	0.360281	0.485883	0.424528	-0.153931	0.570104	0.544938	0.38028
PETROVA_PROX1_TARGETS_UP	2.41223e-32	5.86669e-31	-0.486351	0.358571	-0.535563	-0.199423	-0.339885	-0.131599	-0.325908	-0.495503	-0.49286	-0.327327	-0.380312	-0.502765	-0.0475279	0.230847	-0.448448	-0.237276	-0.413063	-0.419332	-0.270537	-0.454325	-0.0233281	0.0793332	0.0154689	-0.0721719	0.112014	0.0760511	-0.11055	-0.193936	-0.363307	0.114863	-0.0615365	-0.226766	-0.36467	-0.449264	-0.420293	-0.594222	-0.136324	-0.0997352	-0.511356	-0.0984392	-0.326429	0.0758085	0.275092	-0.25903	-0.434958	-0.287702	-0.546195
WEST_ADRENOCORTICAL_TUMOR_DN	2.43525e-32	5.89446e-31	0.266733	-0.0837101	0.00236	0.0288699	0.0198013	-0.151077	-0.0529278	0.0834513	0.383337	0.239149	0.167458	0.0874841	-0.0763161	0.193616	0.0983762	0.0808785	0.404361	0.0332025	0.292996	0.255629	-0.00828942	-0.249076	-0.0743886	0.19135	-0.0845081	0.168023	0.235095	0.253327	0.160171	-0.220029	0.302426	-0.17211	0.0923102	0.258927	0.099406	0.147509	0.158237	0.190172	0.128982	0.258536	0.175956	0.213303	0.156756	-0.0159682	0.415936	0.21769	0.368129
KAUFFMANN_DNA_REPLICATION_GENES	2.4586e-32	5.92278e-31	-0.414833	0.356698	0.197685	0.239656	-0.395493	-0.239659	-0.0601954	-0.0967013	-0.410096	-0.524277	-0.411361	-0.48627	0.325313	-0.168146	-0.448063	-0.407445	-0.463802	-0.460131	-0.316081	-0.377875	-0.0204364	-0.151453	0.176949	-0.248914	-0.094895	-0.232189	-0.47856	-0.340122	-0.125188	-0.10697	-0.263879	-0.19646	-0.286012	-0.402509	0.143152	-0.438154	0.188666	0.101681	-0.073927	-0.377643	-0.107697	-0.349047	-0.0699482	0.0934653	-0.484271	-0.35738	-0.445656
CAFFAREL_RESPONSE_TO_THC_DN	2.58027e-32	6.18655e-31	-0.387754	0.294343	-0.140188	0.0365196	-0.249275	-0.123008	-0.135787	-0.521581	-0.667489	-0.433168	-0.328682	-0.548938	0.163288	0.193292	-0.631796	-0.423067	-0.524128	-0.358564	0.0238178	-0.424614	0.147601	0.132621	0.26354	-0.120806	0.00115009	-0.241624	-0.523097	-0.591503	-0.358628	0.21897	-0.104023	-0.501475	-0.471871	-0.517885	0.00434433	-0.473282	0.264715	-0.202561	-0.160186	-0.350636	-0.252786	-0.200766	-0.163852	-0.247945	-0.224109	-0.45068	-0.559812
LEE_LIVER_CANCER_DENA_DN	2.60852e-32	6.22493e-31	0.524385	-0.0152699	-0.269916	0.396159	-0.470643	0.42417	0.0749645	0.543751	0.544359	0.489679	0.587442	0.459614	0.300463	-0.387433	0.589873	0.541353	0.644323	0.455671	-0.00511055	0.649172	-0.0903098	0.322682	0.419795	0.441251	0.320254	-0.277084	0.593526	0.535439	0.433442	-0.109105	0.577935	0.36543	-0.0705047	0.408165	0.571419	0.433234	0.652964	-0.425937	0.479679	0.0739437	-0.534008	0.165122	0.292043	0.435165	0.398706	0.0128439	0.35835
PID_BARD1_PATHWAY	2.8139e-32	6.68367e-31	-0.169876	-0.0477058	-0.0336384	-0.0638784	-0.379442	-0.476292	0.0700795	-0.0807234	-0.501524	-0.580889	-0.452608	-0.636935	0.476053	-0.0233384	-0.434065	-0.304645	-0.514017	-0.659261	-0.448635	-0.44382	-0.078708	-0.083548	-0.0714027	-0.0814732	-0.433553	-0.199369	-0.645404	-0.417867	-0.481535	-0.0856589	-0.391835	-0.294697	-0.285632	-0.512152	-0.182836	-0.296603	0.0180376	-0.203569	-0.257927	-0.352475	-0.403361	-0.211258	-0.187876	0.245538	-0.488276	-0.359464	-0.629913
GENTLES_LEUKEMIC_STEM_CELL_DN	2.87887e-32	6.80618e-31	-0.599261	0.245218	-0.648755	-0.565509	-0.379189	0.30955	-0.498938	-0.63106	-0.620835	-0.292205	-0.635504	-0.70126	-0.344558	0.286824	-0.279209	-0.261899	-0.42999	0.217395	-0.485209	-0.620482	-0.154564	-0.380262	-0.254246	0.224402	0.199721	-0.124627	-0.436362	-0.298991	-0.435845	0.0757511	0.387367	-0.0886419	-0.42719	-0.567987	-0.125816	-0.588952	-0.503819	-0.174842	-0.701983	-0.533744	-0.285623	-0.429565	-0.257483	-0.0991012	-0.419774	-0.481015	-0.686822
STEIN_ESRRA_TARGETS_RESPONSIVE_TO_ESTROGEN_DN	3.36865e-32	7.92724e-31	-0.608924	0.538578	-0.338928	-0.254042	-0.436035	-0.122832	-0.25059	-0.25279	-0.389335	-0.515508	-0.29978	-0.611996	0.346677	0.0516429	-0.378813	-0.335102	-0.468967	-0.550646	-0.462782	-0.440766	-0.245723	0.160907	-0.203193	-0.339617	-0.255906	-0.231568	-0.57088	-0.161698	0.211312	-0.121765	-0.318403	-0.11723	-0.314863	-0.281696	-0.168465	-0.491921	-0.162451	-0.41463	-0.286905	-0.48741	-0.443509	-0.186458	0.183516	-0.0130731	-0.558874	-0.483475	-0.499922
LANDIS_BREAST_CANCER_PROGRESSION_DN	3.9756e-32	9.31243e-31	0.368062	-0.20162	-0.369214	-0.0415888	0.0944847	0.00963998	0.047696	0.289849	0.60341	0.541806	0.388835	0.0709347	-0.267325	0.212368	0.254148	0.446982	0.560775	0.268848	0.233082	0.42576	0.147982	0.077	-0.0418997	0.389348	0.144823	-0.0406991	0.465459	0.490711	0.503922	-0.34459	0.354803	-0.2219	0.220728	0.310674	0.176786	0.288494	0.258181	0.125595	0.0870654	0.436149	0.0529031	0.299927	0.21505	0.020689	0.547022	0.446813	0.465423
REACTOME_MITOTIC_G1_G1_S_PHASES	4.5017e-32	1.04964e-30	-0.302253	-0.0201016	0.183138	0.0700209	-0.404783	-0.408345	-0.0723705	-0.112238	-0.561637	-0.598786	-0.364594	-0.440645	0.238728	-0.087108	-0.492027	-0.199386	-0.485094	-0.236202	-0.154069	-0.448318	-0.317995	0.085717	0.349127	0.0403112	-0.177725	-0.265156	-0.389925	-0.454006	-0.173521	-0.274172	-0.242852	-0.262852	-0.338806	-0.440619	0.0475214	-0.162758	0.0132967	0.194427	-0.0508032	-0.37705	-0.248135	-0.440157	0.0924314	0.0168697	-0.482037	-0.429943	-0.364566
REACTOME_RESOLUTION_OF_ABASIC_SITES_AP_SITES	4.58723e-32	1.0647e-30	-0.451203	0.311913	0.0092976	0.471877	-0.563178	-0.239339	0.111676	-0.0711962	-0.56316	-0.666281	-0.357037	-0.570551	0.206435	-0.352463	-0.641386	-0.500733	-0.640329	-0.479466	-0.32363	-0.307543	0.0554557	0.202291	0.382822	-0.273427	-0.286432	-0.290189	-0.536284	-0.464772	-0.303511	0.0327184	-0.425596	-0.173025	-0.446677	-0.194999	0.352194	-0.502271	0.14079	0.111903	-0.0152681	-0.559273	-0.287497	-0.544365	0.145814	-0.240509	-0.632068	-0.670447	-0.499375
BERENJENO_TRANSFORMED_BY_RHOA_FOREVER_UP	5.04316e-32	1.1652e-30	0.547646	-0.345366	0.154985	-0.213977	-0.0402202	-0.00750437	-0.262725	0.150884	0.596592	0.408345	0.226064	0.595125	-0.0956094	-0.00969785	0.482607	0.0744355	0.609397	0.279216	0.205654	0.461345	-0.102417	0.179605	0.401169	0.693049	0.297616	-0.00258726	0.135364	0.485928	0.682799	-0.18774	0.43849	-0.335311	0.274704	0.523834	0.286798	-0.197651	0.523608	-0.126874	0.291731	0.471654	-0.017418	0.194619	0.587897	-0.197562	0.563396	0.336799	0.356762
KEGG_TRYPTOPHAN_METABOLISM	5.34682e-32	1.22977e-30	0.544654	0.211662	-0.143435	0.295575	-0.401699	0.351177	-0.0737429	0.541667	0.616883	0.599875	0.501564	0.286874	0.427881	-0.197621	0.585775	0.466054	0.678276	0.414421	0.300642	0.543382	-0.0150919	0.232034	0.189541	0.263576	0.215302	-0.383594	0.475126	0.486272	0.39048	-0.048122	0.538712	0.383361	-0.0797809	0.496803	0.431882	0.54706	0.471004	-0.206588	0.527409	0.142153	-0.336718	-0.0581091	0.330262	0.334534	0.477254	0.0782513	0.333731
TOYOTA_TARGETS_OF_MIR34B_AND_MIR34C	5.37313e-32	1.23025e-30	-0.343359	0.261008	0.0021612	0.0440861	-0.301073	-0.0325281	-0.0630072	-0.184225	-0.359172	-0.475242	-0.249036	-0.455266	0.304339	0.0992767	-0.470441	-0.245805	-0.403522	-0.476746	-0.278991	-0.443842	0.0853891	0.027263	-0.00501913	-0.272111	-0.256662	-0.00242986	-0.456217	-0.293715	-0.12896	-0.0220682	-0.29115	-0.119004	-0.188115	-0.306185	-0.0752694	-0.374601	-0.0900142	-0.192428	-0.288704	-0.269387	-0.174505	-0.0103269	-0.0722272	0.0911432	-0.431593	-0.206432	-0.386183
VALK_AML_CLUSTER_8	5.73725e-32	1.30773e-30	0.381915	0.152995	-0.106619	0.229799	-0.0908578	-0.0676188	0.471604	0.114651	0.444374	0.665189	0.219183	-0.215906	0.222844	0.078052	0.305512	0.0459359	0.462004	-0.0478454	-0.0373418	0.394164	0.329698	-0.309317	0.0889317	-0.119423	0.204943	0.015314	0.40334	0.361929	0.451555	0.138996	-0.0372373	0.0363095	0.175798	-0.0605993	-0.168738	-0.0203917	0.295784	-0.229606	0.381827	0.0348472	-0.0422618	0.291999	0.474606	0.25332	0.184613	0.0226771	0.222681
REACTOME_FORMATION_OF_FIBRIN_CLOT_CLOTTING_CASCADE	7.84457e-32	1.78009e-30	0.47664	0.119631	-0.307462	0.127967	-0.522193	0.402957	-0.0789926	0.235863	0.590906	0.692911	0.575719	0.515244	-0.197	-0.360279	0.621073	0.609936	0.670895	0.536872	0.0371685	0.568641	0.233261	-0.0513666	0.0596484	0.545586	0.325109	-0.0954466	0.463527	0.715342	0.635658	0.311231	0.61137	0.106211	0.565159	0.55367	0.61744	0.351704	0.361464	-0.361154	0.468414	0.0748697	-0.16558	-0.0694039	0.143453	0.128308	0.642341	0.00995705	0.383529
REACTOME_COMMON_PATHWAY_OF_FIBRIN_CLOT_FORMATION	9.90515e-32	2.23768e-30	0.465439	0.267555	-0.128065	-0.0981783	-0.514058	0.353331	-0.102924	0.0963538	0.557784	0.674384	0.60756	0.540478	-0.251024	-0.409711	0.600062	0.62352	0.653174	0.466081	-0.0278873	0.551306	0.197843	-0.157166	0.0780735	0.716159	0.123809	0.0687099	0.422786	0.592647	0.463944	0.22487	0.544309	-0.13706	0.550075	0.610651	0.501397	0.368983	0.301609	-0.311684	0.380262	0.0125118	-0.193975	0.0541597	0.337402	0.0705007	0.645126	0.0409923	0.433098
FLECHNER_BIOPSY_KIDNEY_TRANSPLANT_REJECTED_VS_OK_DN	1.11484e-31	2.50741e-30	0.369826	0.077077	-0.0703928	0.247697	-0.29115	0.303656	0.17369	0.383511	0.302968	0.328865	0.442059	0.0974124	0.357036	-0.310519	0.373736	0.386486	0.396546	-0.14526	0.0539076	0.435576	0.186263	0.277089	0.264958	0.227452	0.186449	-0.225529	0.256176	0.418643	0.327563	-0.220111	0.339466	0.230282	0.146422	0.237581	0.368801	0.295752	0.389289	-0.368011	0.226181	0.242395	-0.268192	0.121916	0.310761	0.240671	0.206613	0.200057	0.231935
KEGG_BASE_EXCISION_REPAIR	1.1921e-31	2.66935e-30	-0.502849	0.169551	0.174583	0.437869	-0.605678	-0.137499	0.162336	0.0625837	-0.57122	-0.643336	-0.305277	-0.520282	0.210329	-0.388176	-0.620324	-0.393869	-0.657743	-0.485237	-0.206428	-0.222541	0.0895755	0.0889142	0.290781	-0.182059	-0.437146	-0.25582	-0.569792	-0.524435	-0.399844	0.154255	-0.403257	-0.324454	-0.41153	-0.198023	0.380947	-0.525281	0.114256	0.0556836	-0.0813641	-0.713226	-0.20873	-0.491988	0.0824513	0.0322056	-0.660587	-0.675854	-0.48805
SU_TESTIS	1.24393e-31	2.7732e-30	-0.381584	0.374025	-0.331511	0.14015	-0.377511	0.141468	-0.221868	-0.233632	-0.397374	-0.617815	-0.198089	-0.410131	0.396859	-0.164915	-0.245702	-0.0636834	-0.517423	-0.448853	-0.142915	-0.556588	0.100049	-0.0728341	0.0162813	-0.0190647	0.0238666	-0.0600602	-0.270114	-0.270873	-0.395267	-0.0487229	-0.23125	0.14968	-0.246771	-0.441082	-0.324928	-0.403768	0.100503	-0.285828	-0.291892	-0.385169	-0.395714	-0.0755946	-0.0530709	0.0933161	-0.533748	-0.334143	-0.530442
PID_ATM_PATHWAY	1.26151e-31	2.80011e-30	-0.307749	0.271817	-0.143852	-0.112988	-0.37301	-0.314086	-0.211658	-0.0839321	-0.43533	-0.430898	-0.445697	-0.627719	0.329827	0.216349	-0.572136	-0.427658	-0.388768	-0.568347	-0.40459	-0.576561	-0.127848	0.245172	-0.1002	-0.328606	-0.432101	0.0177596	-0.605936	-0.316806	-0.422314	0.211152	-0.12673	-0.19867	-0.106146	-0.462852	-0.280813	-0.431143	-0.0236508	-0.162655	-0.287024	-0.377403	-0.138827	0.0299302	-0.30057	0.0941245	-0.456341	-0.267984	-0.426877
BIOCARTA_MPR_PATHWAY	1.35626e-31	2.99229e-30	-0.519113	0.0384618	-0.109537	-0.0706776	-0.263211	-0.637409	-0.315472	-0.565866	-0.5439	-0.470969	-0.408271	-0.469886	0.1512	0.348999	-0.525111	-0.387003	-0.462315	-0.253459	-0.0959307	-0.522518	0.074919	0.0409617	0.357791	0.0908474	0.4423	-0.319952	-0.344662	0.0541999	-0.0685761	-0.179376	-0.133329	-0.0290889	-0.480063	-0.457631	-0.253551	-0.0157226	-0.328162	0.0476813	-0.26547	-0.208342	0.0256702	0.0932018	0.0255531	0.220958	-0.449704	-0.109156	-0.247025
BENPORATH_ES_CORE_NINE_CORRELATED	1.35986e-31	2.99229e-30	-0.179047	0.21533	0.0744236	-0.171254	-0.178209	-0.138165	-0.275649	-0.349173	-0.337914	-0.443365	-0.374742	-0.539041	0.112956	0.368215	-0.378027	-0.440509	-0.295053	-0.459586	-0.298824	-0.45847	-0.00274676	-0.269591	-0.425033	-0.175457	-0.244293	-0.0172227	-0.495426	-0.318951	-0.246284	-0.141423	-0.158306	-0.435966	0.176859	-0.203684	-0.388027	-0.320002	-0.261376	0.157508	-0.130209	-0.208936	0.274607	-0.132728	-0.186746	0.00215019	-0.160773	-0.132992	-0.114749
KIM_LIVER_CANCER_POOR_SURVIVAL_DN	1.38504e-31	3.03454e-30	0.664322	-0.475685	0.164186	0.379962	-0.732221	0.38429	0.60173	0.690412	0.596529	0.579093	0.544571	0.682528	0.453245	-0.557598	0.680112	0.477671	0.651397	0.372791	-0.246254	0.699437	-0.332452	0.0988048	0.525148	0.388798	0.469638	-0.153246	0.54294	0.600611	0.519801	0.230683	0.488248	0.274921	0.322472	0.476536	0.763771	0.285307	0.604194	-0.299938	0.557975	-0.448693	-0.41288	0.0838287	0.179991	0.607509	0.329828	-0.422338	0.451596
LINDGREN_BLADDER_CANCER_CLUSTER_1_DN	1.64318e-31	3.58466e-30	-0.300673	0.313476	-0.125051	-0.232562	-0.236534	-0.0626008	-0.322978	-0.335339	-0.320348	-0.413898	-0.242715	-0.380356	0.101733	0.249391	-0.363376	-0.268128	-0.265482	-0.257058	0.0186569	-0.385549	0.0396777	-0.0414005	-0.145181	-0.0550323	-0.109847	-0.016327	-0.25642	0.00140731	-0.139505	-0.103635	-0.134175	-0.257838	-0.17601	-0.19215	-0.185763	-0.236638	-0.164717	-0.0663487	-0.319007	-0.2018	-0.0558287	-0.0367989	0.129475	0.022082	-0.286708	-0.190698	-0.130416
REACTOME_CYTOCHROME_P450_ARRANGED_BY_SUBSTRATE_TYPE	1.69805e-31	3.68853e-30	0.457207	0.136191	-0.444838	0.0881042	-0.544169	0.349109	0.0774457	0.353676	0.578782	0.505334	0.358245	0.466276	0.368049	-0.319636	0.602684	0.103047	0.670188	0.579501	0.0146133	0.51286	-0.105829	0.299961	0.311801	0.240399	0.469489	-0.256124	0.458507	0.60683	0.501627	-0.0701222	0.558812	0.257993	0.28168	0.432059	0.51287	0.418555	0.552555	-0.378632	0.368532	-0.313355	-0.171197	0.237548	0.206091	0.294183	0.499251	-0.301696	0.331325
KEGG_DRUG_METABOLISM_CYTOCHROME_P450	1.71169e-31	3.70235e-30	0.456721	-0.0224427	-0.078841	0.409756	-0.548737	0.409774	0.313668	0.528526	0.615729	0.512049	0.53013	0.626705	0.247452	-0.440381	0.591508	0.480915	0.63549	0.528172	0.146699	0.593624	-0.229383	0.129019	0.38088	0.18888	0.218874	-0.178669	0.559225	0.540904	0.270433	-0.337686	0.59641	0.388572	0.164083	0.241971	0.580009	0.401935	0.512254	-0.264404	0.468335	-0.254769	-0.343942	0.258678	0.268021	0.183091	0.518029	-0.210611	0.377521
CHIANG_LIVER_CANCER_SUBCLASS_UNANNOTATED_UP	1.72618e-31	3.71788e-30	0.497222	-0.144596	-0.440544	0.169406	-0.491539	0.525719	0.0834861	0.244762	0.5486	0.455807	0.505326	0.37759	0.395438	-0.354462	0.625603	0.400609	0.564862	-0.00397951	-0.472493	0.472923	0.0337186	0.174894	-0.161008	0.425942	0.252645	-0.222334	0.413396	0.571577	0.498122	-0.290155	0.362954	0.350953	0.483506	0.411228	0.260175	0.137643	0.26946	-0.506963	0.358596	-0.0295039	-0.156929	0.236036	0.121339	0.36217	0.550775	0.152468	0.424331
KEGG_HISTIDINE_METABOLISM	1.77112e-31	3.79856e-30	0.532522	0.250043	-0.0947896	0.582253	-0.561618	0.182142	0.232697	0.420071	0.565846	0.539779	0.48032	0.485162	0.291356	-0.417281	0.32756	0.129652	0.456445	0.264932	0.114619	0.498974	-0.23923	0.441195	0.37722	0.0959032	0.394473	-0.0242337	0.497462	0.524339	-0.0322394	-0.0441473	0.514131	0.213325	-0.00432414	0.188714	0.506539	0.129557	0.450708	-0.143122	0.471106	-0.0995441	-0.413498	0.166965	0.491403	0.369657	0.384351	-0.0660629	0.108415
REACTOME_DNA_REPLICATION	1.97987e-31	4.22844e-30	-0.38532	0.134472	0.091001	0.0334859	-0.513927	-0.399589	-0.221592	-0.248701	-0.604969	-0.646282	-0.356723	-0.500573	0.110494	-0.178761	-0.548211	-0.330607	-0.575111	-0.17675	-0.109537	-0.536249	-0.238063	0.127979	0.439172	0.124498	-0.0415772	-0.243305	-0.443189	-0.448109	-0.110334	-0.225797	-0.29701	-0.271671	-0.333766	-0.44742	0.0728536	-0.0700964	-0.112938	0.310324	0.0206328	-0.452257	-0.274949	-0.43868	0.143032	-0.108397	-0.556798	-0.516914	-0.392857
WEST_ADRENOCORTICAL_TUMOR_UP	2.23982e-31	4.7636e-30	-0.332192	0.23526	-0.049533	-0.0112399	-0.344134	-0.0635724	0.0368443	-0.299021	-0.472285	-0.420052	-0.185159	-0.421238	0.229163	0.211803	-0.471774	-0.214224	-0.466318	-0.411033	-0.179518	-0.437497	0.289957	0.297753	0.0613364	-0.0439044	-0.0510204	-0.226984	-0.354097	-0.182419	-0.171587	-0.0755381	-0.324968	-0.249955	-0.0927128	-0.191831	-0.1289	-0.0715072	-0.232212	-0.120813	-0.278213	-0.300733	-0.174023	-0.141035	0.140601	0.0355577	-0.43166	-0.13649	-0.228043
WAKASUGI_HAVE_ZNF143_BINDING_SITES	2.38172e-31	5.04427e-30	-0.404016	0.184971	0.10991	0.391556	-0.451193	-0.258036	0.12572	0.0955611	-0.530918	-0.476123	-0.381598	-0.554967	0.341166	-0.208298	-0.554077	-0.53204	-0.648413	-0.49382	-0.457071	-0.403669	-0.253875	0.0468641	-0.0509856	-0.331624	-0.0111952	0.00629583	-0.508186	-0.485015	-0.313312	-0.00206651	-0.327541	-0.0586106	-0.32561	-0.540397	0.262246	-0.552668	0.0556886	-0.264437	-0.0858903	-0.529451	-0.382379	-0.330902	-0.214508	0.0913361	-0.631939	-0.526446	-0.546586
BIOCARTA_SAM68_PATHWAY	4.52087e-31	9.5351e-30	-0.503914	0.00575329	0.370129	-0.140513	-0.369616	-0.765753	-0.356962	-0.365892	-0.649197	-0.562	-0.70154	-0.599341	0.0624024	0.405716	-0.681078	-0.544265	-0.687687	-0.328997	0.0461294	-0.697461	-0.0983979	0.15658	0.0684208	-0.0131987	-0.276584	0.47963	-0.589757	-0.0642075	-0.272496	-0.400307	-0.643415	-0.392002	-0.589087	-0.479468	-0.108523	-0.20486	-0.507155	0.34098	-0.418607	-0.123882	-0.35743	0.11071	-0.161381	0.145203	-0.39795	-0.55291	-0.23278
REACTOME_E2F_ENABLED_INHIBITION_OF_PRE_REPLICATION_COMPLEX_FORMATION	6.08346e-31	1.27763e-29	-0.705143	0.128914	-0.387534	-0.198902	-0.294132	0.354985	-0.208515	-0.402062	-0.455155	-0.696265	-0.0201702	-0.526121	0.0625898	-0.166965	-0.457788	-0.101427	-0.752646	-0.542198	-0.492073	-0.733896	-0.0313777	-0.587007	0.277282	0.144082	0.135056	-0.141205	-0.223437	-0.597994	-0.0683604	-0.493082	-0.590589	-0.283143	-0.538302	-0.524926	-0.20722	-0.531619	-0.0779082	-0.387716	-0.654624	-0.296808	-0.451437	-0.150062	0.078698	0.0569007	-0.713133	-0.0828679	-0.744298
REACTOME_RECRUITMENT_OF_NUMA_TO_MITOTIC_CENTROSOMES	6.1079e-31	1.27763e-29	-0.22959	0.081824	0.308206	-0.0027764	-0.204859	-0.386142	-0.172764	-0.0753975	-0.345492	-0.507899	-0.30577	-0.465132	0.228484	0.216225	-0.514476	-0.474664	-0.424238	-0.465338	-0.241483	-0.498833	0.0438854	-0.0859836	0.120797	0.016622	-0.286399	0.128468	-0.457472	-0.427924	-0.152353	-0.107965	-0.291748	-0.080503	0.0434148	-0.238768	-0.123279	-0.161356	-0.247977	0.0820684	-0.13332	-0.304141	0.0472158	-0.159438	-0.0809943	0.127738	-0.380318	-0.174626	-0.261007
LEE_LIVER_CANCER_SURVIVAL_UP	6.64558e-31	1.3844e-29	0.568678	-0.158533	-0.00317059	0.411485	-0.621079	0.304476	0.254802	0.570894	0.53304	0.494596	0.543914	0.606314	0.355083	-0.525839	0.550281	0.469879	0.655263	0.503648	0.0618844	0.629866	-0.199558	0.394456	0.403182	0.482534	0.423601	-0.335889	0.538125	0.595893	0.608829	-0.181332	0.51934	0.372879	0.0799836	0.421534	0.646406	0.458244	0.534161	-0.428483	0.528321	-0.357251	-0.384128	0.10102	0.338364	0.470392	0.320872	-0.284943	0.477601
REACTOME_G2_M_CHECKPOINTS	6.76748e-31	1.40405e-29	-0.363426	0.13512	-0.0279411	0.0188999	-0.409023	-0.312371	-0.149578	-0.252966	-0.549127	-0.597509	-0.263302	-0.453994	0.256124	-0.238395	-0.486302	-0.0962914	-0.503613	-0.213114	-0.176179	-0.490942	-0.207224	0.170066	0.424683	-0.0446271	-0.223585	-0.228032	-0.343949	-0.39186	-0.0683594	-0.0680294	-0.240269	-0.0596366	-0.300935	-0.291554	-0.122817	-0.103351	0.0789203	0.045931	0.020606	-0.362417	-0.318902	-0.346622	0.185102	-0.0747618	-0.459353	-0.433487	-0.412057
BONOME_OVARIAN_CANCER_POOR_SURVIVAL_UP	6.8245e-31	1.41012e-29	0.426754	0.188375	-0.582265	-0.13193	0.382494	0.441206	0.212595	0.380883	0.640322	0.580265	0.45221	-0.297372	0.157936	0.456187	0.524711	0.687283	0.482367	-0.0561992	0.0754676	0.398549	0.25278	0.182795	-0.153395	0.522617	0.337227	0.293591	0.523956	0.623173	0.619491	-0.350547	0.340976	-0.0746625	0.682781	0.432123	0.479659	0.471973	0.156329	-0.317098	-0.536728	0.748145	0.377673	0.797803	0.41007	0.21848	0.553687	0.72743	0.442166
WANG_METASTASIS_OF_BREAST_CANCER_ESR1_UP	6.90501e-31	1.42098e-29	-0.641242	0.57774	-0.120384	-0.0801535	-0.623786	0.426791	-0.242777	-0.418297	-0.455343	-0.56988	-0.393401	-0.473269	0.450018	0.104434	-0.556682	-0.461275	-0.626747	-0.573409	-0.508196	-0.563441	0.0250602	0.0732344	-0.214385	-0.389738	-0.387923	0.321953	-0.637798	-0.241781	0.0368237	-0.00500809	-0.451067	-0.314351	-0.146947	-0.320392	-0.278585	-0.510127	-0.0366841	-0.472236	-0.49038	-0.633356	-0.120045	-0.107875	0.217532	-0.0432401	-0.633198	-0.563621	-0.473226
REACTOME_KINESINS	7.33622e-31	1.50363e-29	-0.419319	0.0862136	-0.0487118	-0.112586	0.0150777	-0.136663	-0.270913	-0.268449	-0.260276	-0.387478	-0.27402	-0.456624	0.112494	0.238075	-0.451874	-0.286748	-0.303822	-0.364613	0.183475	-0.465369	0.104132	-0.0227417	0.198013	-0.203635	0.102184	0.396402	-0.258348	-0.375438	-0.1955	-0.288919	-0.254587	-0.00611899	-0.18901	-0.0770092	-0.289344	-0.0440837	-0.136054	-0.233314	-0.299713	-0.0671687	-0.011907	0.154816	0.151494	-0.0967173	-0.232615	0.072904	-0.356534
SAENZ_DETOX_PATHWAY_AND_CARCINOGENESIS_DN	7.60887e-31	1.55325e-29	0.372861	-0.159102	-0.199099	-0.105763	-0.764111	0.448856	-0.016862	0.425437	0.459867	0.266168	0.629145	0.730286	0.422321	-0.132968	0.137269	-0.113496	0.59982	0.633451	-0.0503477	0.494362	-0.328315	0.536076	0.360406	0.455921	0.223209	0.263838	0.533139	0.47758	0.719004	-0.658902	0.653917	-0.278878	0.240577	0.327145	0.50833	0.338925	0.662029	-0.0562245	0.434472	-0.275606	-0.236653	0.652428	0.491808	0.305152	0.600946	-0.206082	0.450571
SMID_BREAST_CANCER_RELAPSE_IN_LUNG_DN	8.69608e-31	1.76809e-29	0.350892	0.103435	-0.525192	0.0766501	0.357712	0.111625	0.278233	0.173947	0.506983	0.644549	0.361	0.28203	-0.405782	0.0626273	0.533728	0.403263	0.728694	0.516702	0.268459	0.462871	0.138329	-0.270513	0.0746334	0.475181	0.0812012	0.134678	0.490136	0.520342	0.269146	-0.431299	0.498097	0.287398	0.444893	0.574177	0.4127	0.262111	0.188408	0.0533789	0.0293647	0.540491	0.233643	0.268901	0.39199	-0.184403	0.618996	0.468913	0.440241
LANDIS_ERBB2_BREAST_TUMORS_324_DN	8.84197e-31	1.79059e-29	0.306838	-0.115803	-0.257348	0.152744	-0.0140846	0.047486	0.0969009	0.213543	0.396648	0.451118	0.141101	0.228491	-0.139503	0.0474575	0.258198	0.421282	0.508763	0.182627	0.211229	0.38152	0.00213757	0.0622527	0.162687	0.327438	0.280814	-0.160378	0.375727	0.45506	0.405055	-0.367201	0.346999	-0.108198	0.114975	0.267262	0.234235	0.325731	0.277988	-0.150621	0.114673	0.360815	0.000893497	0.107283	0.188021	-0.0293735	0.464645	0.334733	0.423669
REACTOME_LECTIN_PATHWAY_OF_COMPLEMENT_ACTIVATION	1.01702e-30	2.05139e-29	0.692171	-0.390204	-0.695712	-0.285738	-0.338985	0.0989107	0.0833722	0.544284	0.835938	0.54245	0.525731	-0.222278	0.4826	-0.0632225	0.780843	0.659143	0.881384	0.626895	0.356084	0.51716	-0.216893	-0.121965	-0.390546	0.0572991	-0.266444	-0.513481	0.526451	0.549803	0.803576	0.0432432	0.787725	-0.0742309	-0.271832	0.199218	0.522304	0.170135	0.246351	0.209172	0.189713	-0.135404	-0.397246	-0.146754	-0.0559915	-0.0565596	0.755155	-0.0331573	0.0857814
VILLANUEVA_LIVER_CANCER_KRT19_DN	1.19384e-30	2.39854e-29	0.637817	-0.0233485	-0.118184	0.529293	-0.577125	0.114813	0.260401	0.558049	0.492881	0.494895	0.484591	0.592487	0.485447	-0.549892	0.580408	0.519926	0.666098	0.418668	0.179688	0.712	0.0773159	0.287144	0.472731	0.54849	0.542716	-0.445822	0.578643	0.6309	0.572191	-0.470147	0.551835	0.462386	0.156889	0.31886	0.655141	0.478093	0.593609	-0.580758	0.426807	-0.250736	-0.414463	-0.102928	0.34129	0.462957	0.331103	-0.0704196	0.502271
REACTOME_METABOLIC_DISORDERS_OF_BIOLOGICAL_OXIDATION_ENZYMES	1.268e-30	2.5375e-29	0.484372	-0.0393	-0.296117	0.173303	-0.515481	0.0137872	0.0883047	0.290664	0.43717	0.305998	0.265406	0.254182	0.496095	-0.176913	0.438983	0.265054	0.559096	0.278315	0.250318	0.604546	0.188876	0.16461	0.300977	0.175756	0.227837	-0.185581	0.339297	0.487864	0.165573	0.330278	0.348234	0.0969688	0.291335	0.249791	0.275835	0.485961	0.399943	-0.454669	0.328327	-0.387411	-0.189561	0.355926	0.132986	0.0498336	0.269477	0.0216312	0.464834
HSIAO_LIVER_SPECIFIC_GENES	1.2881e-30	2.56762e-29	0.541065	-0.0491631	-0.347669	-0.0376125	-0.626229	0.417164	-0.04665	0.394737	0.617681	0.561568	0.592301	0.456845	0.102582	-0.566656	0.662661	0.538026	0.691109	0.515279	0.0502439	0.546392	-0.0630291	0.168242	0.209489	0.508217	0.378019	-0.324041	0.397665	0.605219	0.481465	0.0108438	0.568209	0.242023	0.28229	0.538683	0.545998	0.504271	0.482485	-0.345852	0.578399	-0.137355	-0.368857	-0.0553417	0.3437	0.216555	0.542934	-0.176644	0.464151
SA_G1_AND_S_PHASES	1.31133e-30	2.60371e-29	-0.0253332	0.250315	0.167919	0.148492	-0.355541	-0.564789	-0.113126	-0.363089	-0.494079	-0.422993	-0.652697	-0.346333	0.153912	0.115105	-0.426031	-0.0858554	-0.201825	-0.316542	-0.549401	-0.447264	-0.286752	0.100083	-0.226308	-0.504955	0.191219	-0.286812	-0.444391	-0.431366	-0.275891	-0.00460325	-0.450953	-0.39963	-0.460073	-0.462436	0.010661	-0.554228	-0.239344	0.00293708	-0.553633	-0.370555	-0.312284	-0.393285	-0.373504	0.0271555	-0.190458	-0.362738	-0.0648438
MCDOWELL_ACUTE_LUNG_INJURY_DN	1.35593e-30	2.68178e-29	0.450577	0.143745	0.0453479	-0.0357986	0.125292	0.339141	0.214395	0.22265	0.401409	0.348262	0.234918	-0.116719	0.225325	0.377649	0.427368	0.321723	0.33336	-0.0239918	-0.0228697	0.286991	0.30373	-0.199671	-0.144465	0.212998	-0.00743905	-0.0632838	0.457981	0.433515	0.398682	-0.19687	0.383827	-0.333539	0.0224017	0.450116	0.303366	-0.0979775	0.46641	0.0730191	0.190066	0.292426	0.230261	0.18015	0.336002	0.365353	0.307686	0.261892	0.356579
REACTOME_BIOSYNTHESIS_OF_MARESINS	1.52413e-30	3.00277e-29	0.379112	0.0409588	-0.380307	0.430304	-0.553792	0.277405	0.411243	0.465592	0.815638	0.609673	0.502759	0.628696	0.140604	-0.353615	0.687329	0.622776	0.862066	0.571298	-0.434886	0.701128	-0.260361	0.211235	0.274911	0.194395	0.0756409	-0.397167	0.45917	0.606105	0.128147	-0.379449	0.748894	0.375618	-0.179121	0.559511	0.732675	0.598513	0.655376	-0.177099	0.401798	-0.304461	-0.620606	0.257556	0.532524	0.655583	0.683714	-0.372799	0.190139
KAAB_HEART_ATRIUM_VS_VENTRICLE_DN	1.61044e-30	3.16057e-29	0.250791	0.199429	-0.125253	0.197144	-0.152276	0.307881	0.0986014	0.232077	0.327524	0.322632	0.38019	0.093049	0.150062	-0.148252	0.0358266	0.211817	0.332471	0.0411508	0.2364	0.386907	0.367385	0.206804	0.161634	0.245026	0.0861255	-0.0779832	0.167775	0.233252	0.301239	-0.0606917	0.158028	0.0626917	0.118358	0.285154	0.201681	0.380525	0.179043	-0.124376	0.184821	0.216162	-0.242023	-0.106433	0.469089	-0.0177664	0.189261	0.253936	0.266199
CHIANG_LIVER_CANCER_SUBCLASS_CTNNB1_UP	1.65621e-30	3.2379e-29	0.674378	-0.315394	0.569113	0.746935	-0.503899	-0.150198	0.6146	0.784864	0.378622	0.432533	0.317665	0.774007	0.684042	-0.464356	0.553387	0.518098	0.555956	0.307956	-0.297757	0.852754	-0.409644	-0.00549283	0.552748	0.141992	0.337743	-0.415899	0.684307	0.560607	0.325691	-0.361976	0.511705	0.450758	-0.163631	-0.0222914	0.804311	0.226899	0.752373	-0.459664	0.464177	0.0330846	-0.404007	-0.117291	0.0903228	0.720373	0.274446	0.0762832	0.165017
LE_SKI_TARGETS_DN	1.68442e-30	3.28043e-29	0.637525	-0.172857	-0.353915	-0.274362	0.589178	-0.321333	-0.396875	0.0583266	0.781347	0.646718	0.444076	-0.285674	-0.178862	0.513601	0.556563	0.492746	0.775014	-0.244809	-0.00982601	0.746143	0.427996	-0.00635781	-0.396712	0.684852	0.520343	-0.0519517	0.645164	0.680585	0.700061	-0.15771	0.64602	-0.225929	0.514423	0.549449	0.509015	-0.0638203	0.534456	0.0373676	0.477733	0.701243	-0.151082	0.777627	0.231957	0.380184	0.718548	0.420517	0.440897
REACTOME_REGULATION_OF_PLK1_ACTIVITY_AT_G2_M_TRANSITION	1.76208e-30	3.41857e-29	-0.235046	0.126902	0.304245	-0.128994	-0.215232	-0.34595	-0.227069	-0.101431	-0.403825	-0.523779	-0.319018	-0.454271	0.311604	0.196048	-0.511517	-0.482938	-0.501805	-0.435215	-0.255845	-0.539406	0.0784222	0.0136018	0.105793	0.0186724	-0.268826	0.0574707	-0.484725	-0.386991	-0.203448	-0.0786926	-0.264226	-0.187246	0.0167436	-0.295808	-0.182711	-0.256603	-0.215805	0.22705	-0.236388	-0.292346	0.0141839	-0.0869791	-0.192616	0.0838398	-0.474141	-0.235635	-0.376635
REACTOME_TELOMERE_C_STRAND_LAGGING_STRAND_SYNTHESIS	1.84015e-30	3.55645e-29	-0.610261	0.475467	-0.120136	0.427342	-0.594176	-0.195719	0.0768484	-0.12307	-0.550952	-0.719128	-0.506887	-0.714848	0.252891	-0.465344	-0.633792	-0.528226	-0.612921	-0.490987	-0.486925	-0.546039	0.069079	-0.00133604	0.232895	-0.400512	-0.313463	-0.399509	-0.617899	-0.395519	-0.129306	-0.00498657	-0.460073	-0.153494	-0.422382	-0.416184	0.151186	-0.580197	0.344248	0.000493978	-0.0816706	-0.531743	-0.381722	-0.552078	-0.101567	-0.371813	-0.686539	-0.680749	-0.687872
LEE_LIVER_CANCER_CIPROFIBRATE_DN	1.96301e-30	3.77954e-29	0.50657	-0.104488	-0.285585	0.256501	-0.486677	0.25965	-0.0504313	0.503538	0.464598	0.382657	0.493358	0.358906	0.351812	-0.348004	0.572412	0.484492	0.571818	0.44481	0.105207	0.577226	-0.16239	0.217145	0.220633	0.345285	0.185697	-0.260128	0.430897	0.51842	0.397743	0.0331781	0.531031	0.292086	0.183593	0.419298	0.580894	0.354617	0.577161	-0.319891	0.3904	-0.0270925	-0.466402	-0.0653787	0.220053	0.477509	0.278117	-0.0858786	0.297835
ZHENG_GLIOBLASTOMA_PLASTICITY_UP	2.14787e-30	4.11986e-29	-0.332445	0.307583	-0.303088	-0.168106	-0.306268	0.106591	-0.164061	-0.299734	-0.327543	-0.375345	-0.29682	-0.368068	0.172726	0.214646	-0.31801	-0.0955083	-0.244037	-0.343615	-0.216474	-0.279045	0.0380234	-0.102116	-0.153885	-0.0102027	-0.0398864	-0.253758	-0.33947	-0.136276	-0.179588	-0.109671	-0.156338	-0.214016	-0.187299	-0.284059	-0.0995569	-0.360138	-0.0405393	-0.312132	-0.442957	-0.119359	-0.206715	-0.10264	0.154714	-0.000689286	-0.299715	-0.282545	-0.288429
KEGG_COMPLEMENT_AND_COAGULATION_CASCADES	2.33377e-30	4.45961e-29	0.590854	-0.00353405	-0.259823	-0.326883	-0.479382	0.386724	-0.414275	0.113356	0.633291	0.633383	0.603155	0.171597	0.0894487	-0.190257	0.666094	0.489404	0.712673	0.493381	0.0209816	0.455428	0.361105	-0.328855	-0.445827	0.575755	0.00189975	-0.346034	0.283991	0.646843	0.502609	-0.0331994	0.516297	0.183066	0.557995	0.663124	0.242086	0.355579	0.208346	-0.261053	0.49132	0.13211	0.162615	-0.285142	0.176661	0.308675	0.66328	0.247688	0.512058
LE_NEURONAL_DIFFERENTIATION_DN	2.46646e-30	4.69552e-29	-0.382614	0.298465	-0.426573	0.0903198	-0.544486	-0.186941	-0.311765	-0.434016	-0.466538	-0.510064	-0.422573	-0.527806	0.176447	-0.294713	-0.566485	-0.220667	-0.521782	-0.0542258	0.0802248	-0.36584	-0.0699976	0.418155	0.287743	-0.220747	-0.195688	0.0543326	-0.415347	-0.248381	-0.341937	0.32678	0.0426305	0.175423	-0.528381	-0.477244	-0.10311	-0.530488	0.292641	-0.16082	-0.593884	-0.572826	-0.493673	-0.157337	-0.161193	0.0387354	-0.671352	-0.605188	-0.436989
LEE_LIVER_CANCER_MYC_E2F1_DN	3.0602e-30	5.8041e-29	0.48489	0.0260262	-0.222919	0.149769	-0.485236	0.300027	-0.1851	0.39141	0.56183	0.473701	0.522552	0.239514	0.264872	-0.33411	0.657578	0.571321	0.633981	0.385693	0.0199734	0.536449	-0.22195	0.148044	0.177417	0.520951	0.254397	-0.378307	0.446233	0.612479	0.553023	-0.26338	0.512641	0.313677	0.230732	0.479685	0.496391	0.456604	0.549876	-0.451577	0.522112	0.162062	-0.421987	-0.091715	0.296082	0.479363	0.474707	0.09809	0.393302
REACTOME_PASSIVE_TRANSPORT_BY_AQUAPORINS	3.23713e-30	6.11685e-29	0.483916	-0.568997	-0.0512537	0.418461	-0.377031	0.374215	0.427335	0.307689	0.354797	0.313631	0.441362	0.40177	0.402387	-0.14128	0.47258	0.656254	0.714842	0.592737	0.442818	0.606204	-0.0744318	0.28827	0.265812	-0.0262232	0.304747	-0.0603121	0.625183	0.695051	0.215374	0.21321	0.607931	0.57166	0.451873	0.264894	0.278711	0.559197	0.557454	0.0419228	0.22163	0.182375	-0.195177	0.507022	0.448414	-0.200218	0.525715	-0.0336846	0.07835
RICKMAN_HEAD_AND_NECK_CANCER_E	3.96739e-30	7.46898e-29	0.392946	0.217513	-0.0169133	0.155902	-0.1558	0.168089	0.277723	0.142535	0.570352	0.480653	0.315427	0.420599	0.203169	0.0684061	0.494123	0.391089	0.615845	0.378814	0.323328	0.363194	-0.0884492	0.13157	0.0377567	0.418954	0.269954	-0.155503	0.564931	0.50191	0.250138	-0.146479	0.407203	-0.0113442	0.419772	0.413715	0.304467	0.35439	0.15349	-0.274482	0.272966	0.251649	0.0503644	0.303033	0.348246	-0.017504	0.542883	0.00529508	0.390477
KEGG_PHENYLALANINE_METABOLISM	4.39635e-30	8.246e-29	0.489583	0.00653271	-0.197045	0.196161	-0.0153161	0.526639	-0.408613	0.365773	0.619134	0.634872	0.669935	0.436009	0.515854	-0.183251	0.265698	0.403782	0.539786	0.110517	0.276022	0.60519	0.306323	0.205701	0.260078	0.231108	0.414373	-0.333422	0.4261	0.546628	0.419145	-0.115398	0.466487	0.258839	0.19035	0.565202	0.377045	0.585962	0.103468	-0.421963	0.441195	0.371584	-0.35245	0.267483	0.384866	0.23469	0.507861	0.368239	0.529624
KEGG_LIMONENE_AND_PINENE_DEGRADATION	4.4618e-30	8.33798e-29	0.351469	0.376591	-0.0159535	0.747997	-0.73472	0.501114	0.518338	0.787363	0.693048	0.65902	0.482503	0.600246	0.399937	-0.578269	0.56554	0.325946	0.782568	0.19145	-0.151151	0.505534	-0.0258008	0.59177	0.596721	0.0939601	0.333564	0.0349513	0.412495	0.629584	0.538412	0.100893	0.658044	0.557207	-0.243929	0.517061	0.870727	0.103418	0.57172	0.158929	0.59542	-0.442807	-0.601774	0.0164166	0.466636	0.510379	0.424831	-0.192463	-0.298617
IIZUKA_LIVER_CANCER_PROGRESSION_G2_G3_UP	4.55648e-30	8.48374e-29	0.358972	0.26007	-0.191003	0.481265	-0.667853	0.641101	0.179288	0.551028	0.265967	0.412208	0.588625	0.438471	0.348979	-0.474114	0.677649	0.421111	0.54816	0.196226	-0.498879	0.635309	0.214863	0.183068	0.178942	0.212546	0.367316	-0.0461213	0.165426	0.531971	0.570365	-0.0658061	0.537444	0.440512	0.504378	0.530051	0.562569	0.341692	0.580298	-0.338238	0.497538	-0.285191	-0.491922	-0.139615	0.127376	0.526125	0.00985838	-0.19244	0.427171
POOLA_INVASIVE_BREAST_CANCER_DN	5.95421e-30	1.10457e-28	0.0359418	0.153811	-0.138498	0.133482	-0.1437	0.0470593	-0.00421956	0.11933	0.354205	0.233622	0.130154	0.219881	-0.0340195	-0.122219	0.0712123	0.255391	0.438108	0.0456368	0.171688	0.243257	0.0612193	-0.0466004	0.108244	0.20006	0.189905	0.119348	0.208429	0.316871	0.175097	-0.0923122	0.0642978	-0.00081743	-0.00186883	0.257095	0.2522	0.136982	0.258687	-0.0210472	0.222013	0.0801347	-0.0114486	0.105292	0.275272	0.0630136	0.250238	0.111733	0.146847
KEGG_TYROSINE_METABOLISM	6.36276e-30	1.17607e-28	0.517985	-0.0671333	-0.170603	0.389761	-0.243699	0.343561	0.0347448	0.408076	0.604749	0.492119	0.508195	0.520182	0.218632	-0.451992	0.411687	0.41399	0.546102	0.324278	0.122519	0.550071	-0.0769369	0.118697	0.426216	0.278428	0.315653	-0.237068	0.552723	0.449197	0.315251	-0.146734	0.491583	0.345966	-0.025813	0.159592	0.486872	0.454125	0.350284	-0.311521	0.536048	0.134347	-0.307392	0.0277137	0.394378	0.237422	0.427607	0.183128	0.378172
REACTOME_HOMOLOGY_DIRECTED_REPAIR	6.78693e-30	1.24993e-28	-0.393038	0.427496	-0.034276	0.234444	-0.392608	-0.0976828	0.0287976	-0.16063	-0.468943	-0.50603	-0.350172	-0.529506	0.325805	-0.258372	-0.459303	-0.156358	-0.512899	-0.413663	-0.366809	-0.376862	-0.034317	0.0992244	0.32112	-0.295453	-0.281162	-0.213663	-0.379134	-0.302546	-0.0789273	0.165197	-0.302139	0.110937	-0.293464	-0.247435	-0.0221928	-0.431495	0.202343	-0.248646	-0.144129	-0.361232	-0.290592	-0.249183	0.0166372	-0.0772243	-0.490702	-0.452575	-0.538914
NAKAMURA_CANCER_MICROENVIRONMENT_DN	6.97644e-30	1.28019e-28	-0.298845	0.306229	-0.197071	-0.238782	-0.405694	0.0781037	-0.22894	-0.167055	-0.475196	-0.591429	-0.0380876	-0.363777	0.185683	0.0447981	-0.352354	0.0609246	-0.511882	-0.408307	-0.224582	-0.443544	0.222872	0.056779	-0.115223	0.131489	0.0473446	-0.317986	-0.46572	-0.258772	-0.294366	-0.321814	-0.319608	-0.113978	-0.0577613	-0.34305	-0.166487	-0.0757185	-0.177353	-0.273732	-0.329621	-0.348859	-0.346789	0.0314772	0.23903	-0.0088463	-0.478335	-0.354338	-0.318941
MOLENAAR_TARGETS_OF_CCND1_AND_CDK4_UP	7.2437e-30	1.32445e-28	0.372109	-0.124786	-0.101925	0.0936757	-0.0103813	0.189505	0.434684	0.231753	0.242525	0.208361	0.118842	0.006735	0.156433	-0.0718311	0.286853	0.128245	0.302957	-0.146199	-0.01528	0.320299	-0.016031	0.244559	0.0681766	-0.186139	0.220362	0.205305	0.246371	0.464509	0.0986559	0.212424	0.245876	0.158596	0.119207	-0.0236969	0.186068	-0.21991	0.29439	-0.14413	-0.087725	0.42163	-0.135472	0.395278	0.19423	0.092774	0.0608343	0.290476	0.131757
REACTOME_SYNTHESIS_OF_16_20_HYDROXYEICOSATETRAENOIC_ACIDS_HETE	7.59358e-30	1.38345e-28	0.583121	0.600855	-0.502435	0.518132	-0.730352	0.246658	0.0204841	0.756098	0.70231	0.514863	0.413087	0.497018	0.580275	-0.386576	0.690962	0.320109	0.740946	0.475303	0.2113	0.780683	-0.0525016	0.526184	0.526096	-0.116721	-0.0161815	-0.452345	0.649023	0.739427	0.172157	-0.424327	0.783533	0.560472	-0.0711947	0.619047	0.704168	0.528377	0.776077	-0.48851	0.285297	-0.036846	-0.421471	0.383432	-0.0164899	0.335699	0.529095	-0.0173815	0.19099
REACTOME_CHROMOSOME_MAINTENANCE	8.58207e-30	1.55795e-28	-0.493168	0.378498	-0.127111	0.251204	-0.397249	-0.0866808	0.00100985	-0.394893	-0.51904	-0.571888	-0.346982	-0.4861	0.325455	-0.39707	-0.543403	-0.00932643	-0.547163	-0.362486	-0.178447	-0.375917	-0.0704269	0.0341286	0.411417	-0.403824	-0.21556	-0.308549	-0.282748	-0.3717	-0.235327	0.214924	-0.311018	0.0724017	-0.439059	-0.241917	0.136812	-0.417298	0.363079	-0.230025	-0.0542339	-0.299154	-0.450099	-0.432645	-0.0694108	-0.246928	-0.54172	-0.47958	-0.581937
REACTOME_MITOTIC_G2_G2_M_PHASES	8.87464e-30	1.60533e-28	-0.229567	-0.0783909	0.294364	-0.00619192	-0.354676	-0.365336	-0.209957	-0.180733	-0.496785	-0.561638	-0.264526	-0.37021	0.207707	0.0365939	-0.502913	-0.351483	-0.450466	-0.295617	-0.131706	-0.494073	-0.0713306	0.0108876	0.337049	0.134908	-0.145001	0.0173671	-0.384222	-0.354079	-0.147216	-0.196317	-0.2429	-0.0873408	-0.0741392	-0.302178	-0.0663786	0.00241417	-0.228819	0.192806	-0.0152147	-0.358412	-0.0975708	-0.283265	0.103689	0.0961327	-0.427566	-0.332455	-0.197424
REACTOME_LAGGING_STRAND_SYNTHESIS	9.44657e-30	1.70273e-28	-0.639799	0.569804	-0.0123884	0.41837	-0.667352	-0.235723	0.0660828	-0.143123	-0.538138	-0.747794	-0.529141	-0.68285	0.283202	-0.407125	-0.682119	-0.615289	-0.650289	-0.479759	-0.499169	-0.583316	0.0298252	0.0110998	0.26136	-0.440355	-0.0723624	-0.368742	-0.605015	-0.418698	-0.150489	-0.100417	-0.443522	-0.305039	-0.472476	-0.464775	0.161393	-0.644445	0.390596	0.0968204	0.0307715	-0.546657	-0.411013	-0.542366	-0.19176	-0.317542	-0.760871	-0.694496	-0.704573
KEGG_BETA_ALANINE_METABOLISM	9.66023e-30	1.73509e-28	0.605134	-0.0556275	-0.298915	0.375613	-0.483531	0.431641	0.418872	0.681888	0.472258	0.666859	0.512529	0.510047	0.36582	-0.512374	0.425236	0.484358	0.638417	0.104164	0.220213	0.560314	-0.0828205	0.410742	0.518617	0.354287	0.312833	-0.0788197	0.607974	0.592344	0.523124	0.0990285	0.527933	0.475008	0.0642663	0.436466	0.689897	0.513718	0.516034	-0.284452	0.45195	-0.0323092	-0.496852	-0.0521954	0.287969	0.206759	0.52815	-0.00260677	0.380791
FISCHER_G1_S_CELL_CYCLE	1.00685e-29	1.80206e-28	-0.379343	0.489762	-0.177259	0.167519	-0.253422	-0.131964	-0.113092	-0.175313	-0.385325	-0.487887	-0.325059	-0.534563	0.287841	-0.158591	-0.24672	-0.226285	-0.320261	-0.427145	-0.417449	-0.346378	-0.145616	-0.00201537	0.123107	-0.233796	-0.262474	-0.259843	-0.401592	-0.258111	-0.219028	-0.123299	-0.270397	-0.0908441	-0.136352	-0.269342	0.0605185	-0.488126	0.0880006	-0.263674	-0.326125	-0.252783	-0.174342	-0.220985	0.0596719	0.00616348	-0.372069	-0.217455	-0.433382
MATZUK_PREOVULATORY_FOLLICLE	1.08211e-29	1.92995e-28	0.827214	0.619789	0.131978	0.58379	-0.212798	0.473114	0.131607	0.531902	0.481934	0.644302	0.647287	0.489317	0.345756	-0.378673	0.379388	0.0239069	0.540728	-0.0324344	0.119941	0.632722	0.149818	0.237239	-0.0970623	0.245759	0.594521	-0.0764792	0.479873	0.586001	0.513267	-0.671505	0.530422	-0.200372	0.51914	0.441377	0.530601	0.672334	0.447665	-0.348031	0.481839	0.163315	-0.32609	0.332948	0.560695	0.118128	0.304727	0.159419	0.603974
REACTOME_S_PHASE	1.35753e-29	2.41269e-28	-0.335383	0.0478654	0.182087	0.136765	-0.516984	-0.365168	-0.0563625	-0.131162	-0.56292	-0.61669	-0.279748	-0.465763	0.206452	-0.0961926	-0.541494	-0.257962	-0.517692	-0.282598	-0.182868	-0.507151	-0.251204	0.113208	0.381656	0.0239018	-0.0861587	-0.219524	-0.424124	-0.409298	-0.00280584	-0.194759	-0.319053	-0.22359	-0.273824	-0.387736	0.0798	-0.143757	0.0114161	0.226686	0.0285578	-0.409466	-0.301636	-0.382408	0.0785182	0.0235998	-0.549866	-0.468385	-0.400232
REACTOME_BIOLOGICAL_OXIDATIONS	1.36836e-29	2.42347e-28	0.419701	0.0699426	-0.158136	0.258216	-0.501967	0.242618	0.0438008	0.349332	0.444115	0.434875	0.335137	0.443411	0.288351	-0.314316	0.4585	0.304613	0.549701	0.362587	0.286326	0.493342	-0.0787842	0.267246	0.319454	0.23749	0.250602	-0.264817	0.436401	0.470424	0.302123	-0.220684	0.485944	0.244145	0.0762549	0.273647	0.435296	0.404866	0.475418	-0.388345	0.360706	-0.202044	-0.267892	0.251541	0.270764	0.102206	0.411684	-0.158218	0.374233
REACTOME_TP53_REGULATES_TRANSCRIPTION_OF_GENES_INVOLVED_IN_G2_CELL_CYCLE_ARREST	1.44771e-29	2.5551e-28	-0.384203	0.0587558	0.0835369	0.167225	-0.383392	0.192302	-0.247496	-0.25356	-0.445102	-0.454883	0.00455507	-0.48442	-0.185196	0.301009	-0.475347	-0.222765	-0.365332	-0.425183	-0.149365	-0.521111	0.36383	0.4054	-0.131908	-0.312489	-0.100497	-0.223458	-0.497435	-0.131608	-0.434103	-0.0367446	-0.0351075	-0.41453	-0.24765	-0.503486	-0.0625464	-0.619999	-0.459102	-0.343107	-0.37686	-0.33326	-0.419052	-0.410462	-0.0856004	0.361478	-0.553179	-0.36792	-0.561552
REACTOME_EXTENSION_OF_TELOMERES	1.51606e-29	2.66648e-28	-0.493368	0.35657	0.141406	0.372643	-0.575804	-0.313104	0.0335319	-0.0569497	-0.599893	-0.712722	-0.433362	-0.620369	0.261991	-0.415287	-0.644036	-0.486935	-0.583221	-0.424316	-0.186265	-0.498702	0.0259433	-0.114872	0.340546	-0.266781	-0.231056	-0.368094	-0.626911	-0.398309	-0.27777	0.0586698	-0.394055	-0.22076	-0.428404	-0.379624	0.263393	-0.439143	0.314869	0.186419	0.171368	-0.456161	-0.311258	-0.569593	-0.0981946	-0.285637	-0.618787	-0.638842	-0.615078
KEGG_VALINE_LEUCINE_AND_ISOLEUCINE_DEGRADATION	1.75047e-29	3.06816e-28	0.502102	0.512405	-0.465748	0.474994	-0.537683	0.58176	0.538002	0.692077	0.700876	0.741183	0.640623	0.317051	0.299242	-0.566661	0.598851	0.621692	0.683093	0.0904289	0.101655	0.638031	0.115001	0.202603	0.366719	0.379311	0.312931	-0.377815	0.492986	0.543487	0.644684	0.293514	0.510656	0.49776	-0.0884256	0.52483	0.58993	0.557503	0.489987	-0.521309	0.515375	0.283953	-0.461443	-0.173586	0.463949	0.435075	0.437563	0.31307	0.236101
VANHARANTA_UTERINE_FIBROID_DN	1.82773e-29	3.19257e-28	0.337073	0.340759	-0.120407	0.209198	-0.0573508	0.07397	-0.225715	0.0223171	0.331378	0.342857	0.288049	-0.052181	0.122116	0.14365	0.506164	0.131237	0.487573	0.00954669	0.0676108	0.0462572	0.111027	-0.350746	-0.246593	0.165447	-0.130368	-0.039138	0.360089	0.447168	0.352369	-0.191593	0.0407962	0.0134922	0.535012	0.120922	0.0175124	0.15037	0.0439684	-0.0191999	0.101493	0.348394	0.20647	0.188385	0.393503	0.130487	0.51426	0.380611	0.399169
REACTOME_CENTROSOME_MATURATION	1.93735e-29	3.37245e-28	-0.283966	0.091967	0.308889	0.0621719	-0.203772	-0.383254	-0.169464	-0.0627521	-0.376794	-0.522669	-0.322188	-0.436359	0.269203	0.140361	-0.529618	-0.475024	-0.457432	-0.494359	-0.30922	-0.512058	-0.0408084	-0.10121	0.0810051	0.0256012	-0.285978	0.0861574	-0.477481	-0.396709	-0.218219	-0.0746629	-0.345279	-0.0665719	-0.00826139	-0.223952	-0.0521342	-0.251676	-0.249503	0.15391	-0.11884	-0.330141	0.0932071	-0.148307	-0.181081	0.176676	-0.453472	-0.200928	-0.314093
REACTOME_RESOLUTION_OF_D_LOOP_STRUCTURES	2.08833e-29	3.62286e-28	-0.34554	0.497065	-0.2164	-0.144112	-0.304034	0.10259	-0.240671	-0.060873	-0.467533	-0.432904	-0.41678	-0.599886	0.367574	0.233203	-0.370969	-0.325109	-0.477342	-0.504184	-0.531947	-0.478309	-0.328946	-0.0229346	-0.0574881	-0.345177	-0.243352	-0.0745124	-0.544257	-0.211364	-0.132701	-0.221428	-0.391557	0.214786	-0.10718	-0.44843	-0.210338	-0.562119	-0.0847076	-0.558801	-0.316729	-0.329502	-0.25122	-0.0981312	-0.0660377	0.2519	-0.5141	-0.40445	-0.579608
BOYAULT_LIVER_CANCER_SUBCLASS_G123_DN	2.10919e-29	3.6466e-28	0.584079	-0.3528	-0.373788	0.476145	-0.477505	0.386412	0.129756	0.688488	0.61433	0.656026	0.636269	0.652906	0.255822	-0.508527	0.726463	0.672671	0.790075	0.618273	-0.0731982	0.753501	-0.0279412	0.344633	0.472587	0.540595	0.460218	-0.569214	0.646152	0.688345	0.681067	-0.317965	0.590558	0.587601	0.0496487	0.398025	0.742194	0.565318	0.62974	-0.661529	0.494805	0.300975	-0.563459	-0.321417	0.197365	0.581472	0.675421	0.345698	0.420017
NUNODA_RESPONSE_TO_DASATINIB_IMATINIB_UP	2.11959e-29	3.65217e-28	0.154965	0.0450934	-0.0493309	-0.0342446	-0.189152	-0.22188	-0.0960049	-0.358148	-0.445323	-0.350913	-0.316233	-0.608852	0.51848	0.19484	-0.279209	-0.323869	-0.0626152	-0.436239	-0.0399531	-0.37259	-0.0252646	-0.12917	-0.126735	-0.115922	-0.398298	0.0888635	-0.36137	0.0125197	-0.386414	0.103693	-0.286583	-0.338417	-0.0948942	-0.0803653	-0.284169	-0.133508	0.11615	-0.20124	-0.274319	-0.182345	0.100576	-0.12957	-0.197719	0.0333157	-0.0615042	0.132751	0.0163096
CHEN_ETV5_TARGETS_TESTIS	2.19413e-29	3.76782e-28	-0.533412	0.628358	-0.290005	-0.436093	-0.185774	-0.185893	-0.0700348	-0.125975	-0.385548	-0.418578	-0.484173	-0.627285	0.288801	0.0208326	-0.289165	0.00282732	-0.487118	-0.500773	-0.429781	-0.562593	0.0503759	-0.0712732	0.0916022	-0.255118	-0.160885	0.0397839	-0.490376	-0.18144	-0.0645073	0.0395751	-0.0612541	-0.127288	-0.364234	-0.287906	-0.0793818	-0.486002	0.0312147	-0.296404	-0.523818	0.0466715	-0.236849	0.135329	0.256811	0.0438587	-0.570022	-0.133494	-0.552351
GRUETZMANN_PANCREATIC_CANCER_DN	2.30039e-29	3.937e-28	0.294003	-0.0529521	0.0381864	0.140107	-0.374104	0.159897	0.0488562	0.216885	0.293544	0.315015	0.230202	0.114226	0.108145	-0.176338	0.188247	0.319796	0.254728	0.0137879	0.267084	0.283834	0.242881	-0.129686	0.073688	0.248753	-0.048787	-0.304384	-0.0726477	0.210099	0.181382	0.0739964	0.254349	-0.0597525	0.0452133	0.284014	0.156621	0.273571	0.28276	0.074607	0.312819	-0.00200315	-0.230029	0.104075	0.12455	0.115028	0.160339	-0.0457852	0.127206
BIOCARTA_PTC1_PATHWAY	2.33758e-29	3.98723e-28	-0.26699	-0.145954	0.0811851	0.0332579	-0.517071	-0.0940014	-0.0765814	-0.284924	-0.653804	-0.786524	-0.140327	-0.297343	0.459635	-0.105275	-0.396947	-0.153978	-0.557056	-0.252057	-0.107395	-0.596106	-0.14173	-0.147942	0.145952	-0.33938	0.179464	0.284407	-0.629457	-0.322815	-0.380777	0.300858	-0.0532574	-0.221697	-0.410037	-0.524042	-0.29496	-0.560714	0.306569	0.118702	-0.465095	-0.623366	-0.477073	0.0825952	-0.310256	0.0518385	-0.752439	-0.608703	-0.66017
REACTOME_DISEASES_OF_METABOLISM	2.4164e-29	4.10788e-28	0.415032	0.0326786	-0.243578	0.259875	-0.422395	0.156009	0.0993438	0.289119	0.357405	0.190814	0.29182	0.114381	0.314071	-0.0200849	0.232319	0.384391	0.465377	0.18282	0.281012	0.490543	0.189416	0.250131	0.069989	0.262294	0.06606	-0.218293	0.16167	0.39395	0.203503	0.145242	0.273652	-0.0695794	-0.0198675	0.245136	0.351465	0.42999	0.276365	-0.224695	0.369809	-0.0565991	-0.143718	0.0547509	0.0958453	0.078541	0.299043	0.00747478	0.313872
SERVITJA_LIVER_HNF1A_TARGETS_DN	2.74888e-29	4.65752e-28	0.368073	-0.138824	-0.264312	0.0281976	-0.452469	0.31722	-0.0307928	0.29071	0.451729	0.400009	0.369381	0.189636	0.0663721	-0.186088	0.506522	0.203764	0.503039	0.316314	-0.0602129	0.386048	0.00664664	0.0706444	-0.120328	0.253384	0.257512	-0.285413	0.205379	0.449276	0.269632	0.03264	0.463534	0.179784	0.248718	0.317649	0.363387	0.20927	0.315074	-0.222888	0.328122	0.00974429	0.0345653	0.0173672	0.0984039	0.213946	0.393465	0.0174688	0.302575
TSENG_ADIPOGENIC_POTENTIAL_DN	3.17949e-29	5.36922e-28	0.324466	-0.101974	0.0302286	0.153914	0.334179	0.232114	0.300226	0.305197	0.186427	0.255475	-0.00836764	0.0869241	0.094489	0.21462	0.198796	0.358441	0.412683	0.0659836	0.193742	0.511969	0.255487	0.0789613	0.0207453	-0.156675	0.292785	0.0877847	0.319387	0.372279	0.121064	0.028345	0.0999337	-0.0246432	0.291944	0.0272913	0.279639	-0.131447	0.260172	-0.101435	-0.05617	0.532746	0.132344	0.306761	0.0663221	0.117158	0.446371	0.535013	0.368314
KEGG_PROXIMAL_TUBULE_BICARBONATE_RECLAMATION	3.93994e-29	6.6118e-28	0.430345	0.209861	-0.261977	-0.227189	0.034463	0.339604	0.344062	-0.0876997	0.518429	0.525112	0.483557	0.23905	-0.157538	-0.055891	0.465997	0.593695	0.672257	0.015636	0.22491	0.549536	-0.0603382	0.343095	0.270584	0.203399	0.0299446	0.0823518	0.429361	0.499729	0.320093	-0.100331	0.337997	-0.166866	0.136518	0.57343	-0.0259425	0.510022	0.40138	-0.254162	0.0508438	0.528244	-0.277608	0.326769	0.214626	-0.35928	0.532586	0.410328	0.362266
REACTOME_PROCESSIVE_SYNTHESIS_ON_THE_C_STRAND_OF_THE_TELOMERE	3.94133e-29	6.6118e-28	-0.627374	0.591924	0.205973	0.458324	-0.694503	-0.213534	0.195863	0.169087	-0.577023	-0.707797	-0.612079	-0.69047	0.102614	-0.366637	-0.735408	-0.646525	-0.612441	-0.341284	-0.320331	-0.505698	0.191644	-0.150982	0.208545	-0.472522	-0.165185	-0.480429	-0.551995	-0.412912	-0.275696	-0.15865	-0.390917	-0.374824	-0.290215	-0.402339	0.0756379	-0.626973	0.0728467	-0.042395	0.0596955	-0.605812	-0.423671	-0.667005	-0.229234	-0.278838	-0.702332	-0.77611	-0.673411
MATHEW_FANCONI_ANEMIA_GENES	4.21176e-29	7.04223e-28	-0.445733	0.304373	-0.108641	0.314034	-0.555115	-0.165368	0.0404559	-0.0637801	-0.430745	-0.501258	-0.612349	-0.724495	0.34332	-0.178871	-0.48612	-0.377593	-0.42929	-0.485107	-0.567605	-0.703645	-0.235387	0.169949	-0.149188	-0.14431	-0.0603817	-0.183707	-0.719753	-0.370138	-0.0159723	0.0744122	-0.300302	-0.26174	-0.601161	-0.710823	-0.000112848	-0.595869	0.164419	-0.457579	-0.391751	-0.457927	-0.217462	-0.373115	-0.465646	0.181476	-0.545693	-0.514431	-0.768994
REACTOME_DNA_REPAIR	4.43088e-29	7.38432e-28	-0.327957	0.168251	0.14205	0.321517	-0.40064	-0.212484	0.134155	-0.00292186	-0.441581	-0.50448	-0.288098	-0.416447	0.290323	-0.163955	-0.504482	-0.241595	-0.475993	-0.36174	-0.181427	-0.27773	-0.0585636	0.0527639	0.1972	-0.194261	-0.177521	-0.0744111	-0.430245	-0.317707	-0.184284	0.0882818	-0.258188	0.0810749	-0.266027	-0.262985	0.119475	-0.330923	0.177694	-0.124169	0.0520669	-0.340431	-0.283365	-0.269633	-0.0902948	0.0404114	-0.489266	-0.393066	-0.417341
CHIANG_LIVER_CANCER_SUBCLASS_PROLIFERATION_DN	4.52857e-29	7.52246e-28	0.60725	-0.345103	-0.255937	0.360723	-0.639182	0.251155	0.000780517	0.623645	0.592014	0.562248	0.586154	0.643388	0.325647	-0.573314	0.716635	0.508662	0.707352	0.561017	-0.0575325	0.696375	-0.356592	0.370115	0.425404	0.519108	0.499243	-0.40048	0.605437	0.661959	0.648173	-0.398606	0.605974	0.475334	0.243479	0.456829	0.715122	0.496745	0.659763	-0.555925	0.558146	-0.187017	-0.496366	-0.132973	0.341067	0.533261	0.545709	-0.0133352	0.458808
REACTOME_DNA_DOUBLE_STRAND_BREAK_REPAIR	4.85513e-29	8.03864e-28	-0.365263	0.379937	-0.039098	0.242952	-0.395254	-0.0799481	0.068446	-0.0554735	-0.434393	-0.496401	-0.335628	-0.543428	0.33109	-0.236811	-0.486205	-0.18749	-0.488292	-0.435261	-0.347727	-0.364953	-0.0534831	0.0618762	0.215442	-0.275676	-0.233189	-0.195788	-0.413294	-0.291739	-0.09551	0.140685	-0.263842	0.0979476	-0.266689	-0.236677	0.0095384	-0.421951	0.197391	-0.227926	-0.0910466	-0.349036	-0.248497	-0.220037	-0.0482728	0.0367469	-0.475075	-0.401135	-0.535962
BIOCARTA_ATRBRCA_PATHWAY	4.94252e-29	8.15411e-28	-0.144087	0.100478	0.0452798	-0.00265805	-0.40554	-0.388467	-0.308917	-0.3994	-0.466281	-0.388197	-0.571085	-0.657207	0.362006	0.162987	-0.368593	-0.356039	-0.445113	-0.499362	-0.589222	-0.568925	-0.0374409	0.0021987	0.182576	-0.0996311	-0.296516	-0.198119	-0.57329	-0.367578	-0.155371	0.0251625	-0.350293	0.116238	-0.348611	-0.614889	-0.2529	-0.424443	-0.0499897	-0.406977	-0.201901	-0.48798	-0.189248	-0.0462509	-0.1198	0.295314	-0.578065	-0.442533	-0.649785
COULOUARN_TEMPORAL_TGFB1_SIGNATURE_DN	4.95696e-29	8.15411e-28	0.238787	-0.110454	-0.0787943	0.204788	-0.426238	0.128445	0.0438968	0.315778	0.400589	0.139276	0.343556	0.123838	0.28221	-0.266145	0.25275	0.123427	0.507489	0.101603	0.0831926	0.275872	0.167071	0.150672	0.146725	0.158034	0.017968	-0.111265	0.329977	0.428189	0.25354	-0.158129	0.177622	-0.0458979	0.203881	0.374549	0.404074	0.0864525	0.11957	-0.344495	0.471685	-0.188382	-0.193127	-0.115338	0.195007	0.201563	0.334993	-0.084256	0.442821
REACTOME_PROCESSIVE_SYNTHESIS_ON_THE_LAGGING_STRAND	5.13352e-29	8.41732e-28	-0.674475	0.605771	0.27844	0.451853	-0.698509	-0.370541	0.182954	0.140041	-0.598941	-0.715395	-0.599604	-0.696944	0.331178	-0.36851	-0.756482	-0.624988	-0.620932	-0.419207	-0.355962	-0.573362	-0.0148244	-0.142325	0.195503	-0.487079	-0.12443	-0.494223	-0.589085	-0.423131	-0.264976	-0.150854	-0.409025	-0.341621	-0.397556	-0.49035	0.132309	-0.656288	0.344419	0.0481657	-0.0308601	-0.608349	-0.39464	-0.65996	-0.194995	-0.0941118	-0.754232	-0.765048	-0.703584
BENPORATH_ES_1	5.60942e-29	9.16806e-28	-0.13624	0.28794	-0.151497	-0.15115	-0.260899	-0.142576	-0.0268663	-0.205949	-0.279555	-0.407394	-0.119747	-0.315419	0.185984	0.194969	-0.324607	-0.101059	-0.30202	-0.403015	-0.148645	-0.364451	0.00293111	-0.123973	-0.103807	-0.0957386	-0.178242	0.00606297	-0.352912	-0.219244	-0.18162	0.112002	-0.158725	-0.264964	0.0383831	-0.236395	-0.224074	-0.282899	-0.0407376	-0.152828	-0.186802	-0.092466	-0.219856	0.0101707	0.06229	-0.00799857	-0.243526	-0.257145	-0.291474
YAO_TEMPORAL_RESPONSE_TO_PROGESTERONE_CLUSTER_0	6.37268e-29	1.03822e-27	0.351955	0.357401	0.120152	0.279443	-0.135599	-0.00400112	0.333808	0.392834	0.497086	0.186086	0.185672	0.307089	0.201445	-0.0208077	0.329515	0.170516	0.445898	-0.242411	-0.214972	0.346541	-0.117565	-0.187359	0.0258428	0.147629	0.239952	-0.372655	0.431259	0.51225	0.336302	-0.226563	0.355705	0.0483795	0.122004	0.108205	0.296082	-0.109795	0.148423	-0.239187	0.10062	0.188373	-0.256481	0.21841	0.261602	0.359424	0.373247	0.197766	0.219839
PUJANA_CHEK2_PCC_NETWORK	6.61178e-29	1.07373e-27	-0.209248	0.0752135	0.194656	0.0791936	-0.346317	-0.274397	-0.0158074	-0.0699541	-0.508605	-0.57142	-0.238187	-0.432942	0.269403	0.124936	-0.457892	-0.0928954	-0.543057	-0.510546	-0.150882	-0.377482	-0.0270253	-0.0501233	0.012014	-0.0258806	-0.253338	-0.17928	-0.513965	-0.415296	-0.298506	0.108367	-0.133789	-0.219314	-0.139955	-0.271218	-0.145418	-0.310086	-0.023439	0.0546289	-0.147154	-0.246038	-0.209557	-0.23507	-0.0340035	0.0500434	-0.42391	-0.357631	-0.335974
REACTOME_ADRENOCEPTORS	6.95261e-29	1.12548e-27	0.629463	-0.447834	0.327944	0.689943	-0.434687	0.229687	0.18573	0.6986	0.62896	0.85232	-0.00141012	0.484097	0.16641	0.142221	0.699134	0.42181	0.809375	0.136002	0.0272857	0.874725	-0.162627	-0.310563	0.569091	0.624217	0.506099	-0.404846	0.816587	0.771617	0.835283	0.195358	-0.0134807	0.321072	0.520018	0.72479	0.851261	0.0745667	0.622394	-0.449632	0.203979	0.221411	-0.276201	-0.26968	0.140336	0.459074	0.611465	-0.0401678	0.716071
BIOCARTA_AMI_PATHWAY	7.16506e-29	1.15619e-27	0.554156	0.0209603	-0.0822695	0.0872254	-0.518116	0.344868	-0.195158	0.0609123	0.650167	0.675189	0.635236	0.473871	-0.494634	-0.549453	0.621241	0.787696	0.699565	0.53637	0.213749	0.631967	0.143875	-0.213791	0.279962	0.698652	0.330966	0.213798	0.40808	0.703563	0.471053	0.308228	0.422234	-0.183375	0.592321	0.639184	0.68714	0.452837	0.183317	-0.554242	0.548787	0.151742	0.0100393	-0.0687605	0.386433	0.0875747	0.614805	0.233295	0.477227
WILLIAMS_ESR1_TARGETS_UP	8.716e-29	1.40201e-27	-0.593335	0.296414	-0.587571	-0.342424	-0.0332934	0.0952071	-0.361997	-0.397957	-0.435481	-0.325167	-0.450289	-0.368506	0.057756	0.0404838	-0.106137	-0.240905	-0.183738	-0.115163	0.178261	-0.471207	0.108024	-0.0400904	-0.228465	0.144013	0.156011	-0.18709	-0.230139	-0.227514	-0.346437	-0.0934046	0.0390812	-0.262756	-0.439815	-0.164156	-0.203887	-0.288943	-0.372441	-0.44627	-0.403308	-0.0760823	-0.0740313	-0.143372	-0.284159	0.235542	-0.303924	-0.171844	-0.166775
SU_LIVER	9.54669e-29	1.53078e-27	0.601021	-0.212841	-0.447386	-0.1346	-0.544632	0.458106	0.0324737	0.527453	0.642658	0.592506	0.573406	0.498955	0.128453	-0.634776	0.683583	0.564723	0.639097	0.579031	-0.0901495	0.498134	-0.0220024	0.236491	0.127272	0.610038	0.392704	-0.299316	0.388498	0.688165	0.539344	0.0219811	0.587249	0.153446	0.343498	0.577341	0.639373	0.510601	0.462006	-0.373451	0.599069	-0.122789	-0.403869	-0.148354	0.366419	0.35153	0.530263	-0.110281	0.460592
KAUFFMANN_DNA_REPAIR_GENES	1.0541e-28	1.6849e-27	-0.368699	0.147416	0.136247	0.360785	-0.432038	-0.271474	0.0486808	0.0284017	-0.460001	-0.519597	-0.349938	-0.475319	0.330419	-0.092932	-0.518526	-0.374048	-0.512508	-0.458396	-0.369367	-0.358623	-0.145652	-0.0949051	0.064186	-0.151058	-0.0681261	-0.161328	-0.487781	-0.353567	-0.230458	0.0210147	-0.297931	0.00307252	-0.272174	-0.413986	0.188725	-0.441243	0.174131	-0.183751	-0.106352	-0.404179	-0.260062	-0.293148	-0.138179	0.176317	-0.515885	-0.441904	-0.479862
TURASHVILI_BREAST_DUCTAL_CARCINOMA_VS_LOBULAR_NORMAL_DN	1.08309e-28	1.72581e-27	0.325804	0.0619912	-0.237791	0.215454	0.120026	0.0546585	-0.327016	0.0817849	0.543649	0.401475	0.342043	0.0527536	0.159895	0.269067	0.301468	0.275145	0.650137	0.123512	0.18183	0.492742	0.267015	-0.257656	-0.237949	0.148284	0.185717	0.188595	0.521468	0.282064	0.214439	-0.430018	-0.0818376	0.121343	0.295298	0.1781	0.120002	0.152513	0.162185	-0.0121358	-0.125446	0.487693	0.276861	0.398071	0.277815	0.0714606	0.6226	0.510379	0.318562
BIOCARTA_SKP2E2F_PATHWAY	1.1279e-28	1.7916e-27	-0.234666	0.36522	-0.160522	-0.211245	-0.564239	-0.419892	0.178179	0.0702663	-0.584561	-0.540746	-0.295287	-0.264106	-0.0690843	-0.326362	-0.563788	-0.4643	-0.321818	-0.526827	-0.0597346	-0.405374	-0.557311	0.479715	0.593547	-0.22269	0.614932	-0.41023	-0.480358	-0.0417068	0.216688	0.3816	-0.538863	-0.575413	-0.456689	-0.704465	0.305313	-0.426282	-0.22835	0.279855	-0.504884	-0.54071	-0.406031	0.00638884	-0.590918	-0.362171	-0.648306	-0.533184	-0.387628
YAO_TEMPORAL_RESPONSE_TO_PROGESTERONE_CLUSTER_1	1.20653e-28	1.91053e-27	0.331125	0.00613685	0.147255	0.157272	0.164493	-0.145753	0.142945	0.116715	0.426859	0.441687	0.089024	0.0934261	0.182415	0.341638	0.244247	-0.130644	0.413039	-0.160312	0.191741	0.362878	-0.0742913	-0.185679	-0.158952	-0.0805624	0.00604207	0.170762	0.3124	0.410797	0.32317	-0.291966	0.188522	-0.19437	0.276122	0.264871	0.197112	-0.247073	0.0282413	0.173452	0.16027	0.415636	0.275232	0.30885	0.217871	0.15697	0.251514	0.250145	0.319019
GOLDRATH_ANTIGEN_RESPONSE	1.30689e-28	2.06301e-27	-0.2527	0.260157	-0.253312	-0.345187	-0.135017	-0.221709	-0.300683	-0.380875	-0.341664	-0.297644	-0.403776	-0.410141	-0.112482	0.369191	-0.213728	-0.253618	-0.171823	-0.18754	0.0170281	-0.343981	-0.195504	-0.22878	-0.137478	0.0615515	-0.0618876	-0.224686	-0.360646	-0.220013	-0.209135	-0.103291	0.0418796	-0.278713	-0.294753	-0.379401	-0.254814	-0.330339	-0.226115	-0.0268936	-0.331588	-0.123432	-0.0772514	0.0322398	-0.125208	0.0464701	-0.144533	-0.17012	-0.290001
SERVITJA_ISLET_HNF1A_TARGETS_DN	1.32547e-28	2.08388e-27	0.182823	0.0976232	-0.212844	0.088979	-0.29714	0.412156	0.0283078	0.239226	0.466985	0.432893	0.4187	0.102562	0.206857	-0.241614	0.440583	0.170796	0.496471	0.286217	0.0904955	0.422751	0.192363	0.119987	-0.0841047	0.130563	0.0547718	0.0318008	0.236374	0.404958	0.227463	0.129605	0.20201	-0.0152023	0.236003	0.220831	0.274195	0.110753	0.316154	-0.0654452	0.211005	-0.147962	-0.236138	0.308894	0.344716	0.327861	0.291542	-0.128145	0.234858
REACTOME_INHIBITION_OF_THE_PROTEOLYTIC_ACTIVITY_OF_APC_C_REQUIRED_FOR_THE_ONSET_OF_ANAPHASE_BY_MITOTIC_SPINDLE_CHECKPOINT_COMPONENTS	1.32831e-28	2.08388e-27	-0.385274	0.251986	0.129328	0.0705186	-0.566373	-0.445726	-0.223604	-0.291139	-0.626969	-0.683652	-0.303027	-0.561908	0.176279	0.437402	-0.663118	-0.361153	-0.686611	-0.47199	0.0161456	-0.613958	-0.412174	0.178284	0.518266	0.074718	-0.347003	-0.0749236	-0.546719	-0.552775	-0.374737	0.386936	-0.18594	-0.115964	-0.162675	-0.378245	-0.09077	-0.187923	-0.251305	0.320752	-0.491637	-0.311846	-0.166269	-0.146225	-0.0141592	0.279538	-0.697993	-0.366677	-0.451772
REACTOME_RESOLUTION_OF_D_LOOP_STRUCTURES_THROUGH_SYNTHESIS_DEPENDENT_STRAND_ANNEALING_SDSA	1.61019e-28	2.51833e-27	-0.362624	0.57578	-0.372676	-0.13489	-0.397854	-0.0179629	-0.110333	0.0104936	-0.500117	-0.449092	-0.494637	-0.653323	0.386071	0.256611	-0.362149	-0.248929	-0.494041	-0.526747	-0.518172	-0.484761	-0.342708	0.0378204	-0.035692	-0.359643	-0.223109	-0.262872	-0.661401	-0.330429	-0.174014	-0.109999	-0.514738	0.168188	-0.168784	-0.478771	-0.262286	-0.657822	-0.0599876	-0.591705	-0.310977	-0.216764	-0.318772	-0.0475209	-0.0679041	0.350896	-0.557401	-0.400701	-0.651353
YAO_HOXA10_TARGETS_VIA_PROGESTERONE_UP	1.93477e-28	3.0167e-27	0.0862966	0.098709	-0.0489166	0.0820138	0.205616	-0.130443	-0.0119985	0.315558	0.401542	0.408912	0.203393	0.17702	-0.0323192	0.322378	0.267271	-0.0403626	0.496712	0.0411618	-0.0158203	0.423181	0.0623248	-0.217404	-0.264387	0.249581	-0.129448	0.330904	0.357758	0.314742	0.268776	-0.185546	0.240176	-0.03373	0.346486	0.416056	0.0249824	-0.0701477	-0.0170211	0.0862246	0.0395865	0.490683	0.330104	0.383857	0.1984	-0.104947	0.559327	0.423457	0.467425
REACTOME_FANCONI_ANEMIA_PATHWAY	2.01821e-28	3.13718e-27	-0.135956	0.213903	0.372836	0.299672	-0.316304	-0.18118	0.179352	0.0393889	-0.456688	-0.523692	-0.303666	-0.399676	0.226492	-0.110035	-0.464095	-0.410419	-0.43852	-0.0987608	-0.20237	-0.39258	-0.137799	-0.104079	0.203474	-0.0585067	-0.164455	-0.204984	-0.374994	-0.438581	-0.174008	0.0946945	0.00717985	-0.141459	-0.464287	-0.475601	0.179457	-0.356451	0.162726	-0.0880296	-0.0147548	-0.340114	-0.256973	-0.424057	-0.15734	-0.0764725	-0.48954	-0.401112	-0.520209
REACTOME_INTRINSIC_PATHWAY_OF_FIBRIN_CLOT_FORMATION	2.03068e-28	3.14693e-27	0.493066	-0.369585	-0.409008	0.282055	-0.645955	0.466952	-0.0423448	0.363847	0.630348	0.707818	0.549159	0.545642	-0.306644	-0.369319	0.675876	0.563421	0.663663	0.607783	0.051021	0.582762	0.262861	0.0152438	0.0445866	0.381686	0.595877	-0.157284	0.393456	0.740565	0.717114	0.353104	0.701017	0.392037	0.515632	0.533181	0.70942	0.156707	0.393028	-0.31236	0.477834	-0.107405	-0.249582	-0.121488	-0.202004	0.0837583	0.621408	-0.362761	0.303862
GLINSKY_CANCER_DEATH_UP	2.84032e-28	4.38825e-27	-0.535996	0.642861	0.0586664	0.109061	-0.0994621	0.345018	-0.0938383	-0.196706	-0.534532	-0.579509	0.17752	-0.673057	0.540882	0.121	-0.77655	0.0303492	-0.687466	-0.638128	-0.415485	-0.566598	0.396075	-0.190952	-0.473558	-0.50436	-0.214382	0.0160107	-0.368067	-0.272973	-0.0443956	0.373567	-0.516628	0.0110002	-0.0882893	-0.593245	-0.494649	-0.585355	-0.324917	-0.461294	-0.71988	-0.179311	-0.276063	0.313644	-0.134597	0.0217098	-0.815185	-0.227756	-0.467153
REACTOME_RELEASE_OF_HH_NP_FROM_THE_SECRETING_CELL	3.00344e-28	4.62621e-27	0.484662	0.115916	0.0756066	0.415526	-0.224293	0.593055	0.636095	0.605368	0.591506	0.530757	0.590011	0.45915	0.113158	0.0813276	-0.0771617	0.673924	0.468554	0.11133	-0.0877301	0.304133	0.481416	0.103549	0.467511	0.546924	-0.0695724	0.434265	0.298332	0.479267	0.173273	0.175847	0.430285	0.00208698	0.343177	0.690648	0.469775	0.25103	0.548421	-0.453244	0.16276	0.431198	0.598434	0.639922	-0.196365	0.103266	0.348036	0.385949	0.430925
CHICAS_RB1_TARGETS_GROWING	3.27553e-28	5.03006e-27	-0.302215	0.441348	-0.388065	-0.213017	-0.222477	0.0556417	-0.257136	-0.275909	-0.21689	-0.391311	-0.301117	-0.541468	0.0777533	0.188864	-0.285282	-0.329215	-0.268931	-0.474393	-0.349142	-0.45638	-0.0735081	-0.090464	-0.2578	-0.109502	-0.137504	-0.0145943	-0.377127	-0.119363	-0.210919	0.0274377	-0.0487977	-0.273028	-0.116648	-0.330738	-0.223568	-0.488768	0.0631839	-0.217911	-0.382029	-0.0571705	-0.183203	0.116375	0.0246016	-0.12104	-0.225011	-0.158024	-0.45774
RODRIGUES_THYROID_CARCINOMA_ANAPLASTIC_DN	3.42786e-28	5.24813e-27	0.214029	0.116325	-0.0186388	0.152859	-0.0131893	0.158247	0.083693	0.136251	0.365512	0.273179	0.194116	-0.00990847	0.240399	0.166137	0.189506	0.155484	0.357987	-0.245591	-0.0761437	0.18796	0.271028	0.00936192	-0.087758	0.00423616	0.012699	0.153999	0.139606	0.336325	0.285168	-0.124327	0.136565	0.0330633	0.310462	0.113306	0.0796284	-0.120486	0.0791942	0.00322059	-0.0258105	0.382243	0.065836	0.322933	0.19507	0.201028	0.254715	0.322805	0.0770337
REACTOME_SYNTHESIS_OF_EPOXY_EET_AND_DIHYDROXYEICOSATRIENOIC_ACIDS_DHET	3.45351e-28	5.27153e-27	0.412488	0.161658	-0.507442	0.339815	-0.785912	0.286611	0.591547	0.723717	0.799432	0.619067	0.433867	0.537087	0.637401	-0.526616	0.785837	0.554368	0.755412	0.50856	0.138338	0.744965	-0.277255	0.402446	0.449525	0.0245882	0.160262	-0.522467	0.607995	0.791116	0.358374	-0.478679	0.76313	0.442148	-0.103645	0.693293	0.746479	0.486488	0.763588	-0.614959	0.574745	-0.165126	-0.559635	-0.0257294	0.251819	0.540329	0.600191	-0.144582	0.122954
KEGG_FATTY_ACID_METABOLISM	3.95055e-28	6.01217e-27	0.415054	-0.115079	-0.295786	0.61149	-0.680965	0.553512	0.444443	0.688214	0.668511	0.66455	0.585001	0.540384	-0.0105001	-0.60381	0.594278	0.607058	0.711928	0.302699	0.000398725	0.686911	-0.0262751	0.257029	0.489322	0.434464	0.0557953	-0.217135	0.634161	0.613178	0.449619	-0.00455884	0.506054	0.36671	-0.250615	0.3897	0.658286	0.552415	0.4711	-0.452206	0.578211	-0.226456	-0.452801	0.0246237	0.414817	0.239215	0.516968	-0.281299	0.37472
CASORELLI_ACUTE_PROMYELOCYTIC_LEUKEMIA_DN	3.97132e-28	6.02574e-27	-0.172252	0.0991862	0.0769566	0.0194785	-0.313248	-0.193361	-0.174586	-0.163811	-0.381723	-0.375227	-0.186807	-0.342033	0.195397	0.147232	-0.46212	-0.175529	-0.377006	-0.299475	0.0382928	-0.296722	0.0685946	-0.044234	0.00423517	0.124739	-0.103598	-0.0740917	-0.373078	-0.203739	-0.139844	-0.056768	-0.124369	-0.23077	-0.175874	-0.190139	-0.0481576	-0.044548	-0.0227982	0.0173761	-0.067992	-0.248599	-0.16231	-0.183975	0.148913	-0.0666091	-0.303002	-0.310238	-0.0994842
KAPOSI_LIVER_CANCER_MET_DN	4.14141e-28	6.26511e-27	0.498608	0.269259	0.167045	0.500644	-0.806362	0.671565	0.494963	0.776813	0.672692	0.579164	0.82958	0.711659	0.453481	-0.615782	0.745348	0.736496	0.636698	0.403746	0.120066	0.728242	0.255537	0.293308	0.555445	0.695765	0.672632	-0.596142	0.355259	0.666328	0.779741	-0.00545719	0.649228	0.526239	0.470697	0.505501	0.720402	0.097127	0.697274	-0.649896	0.56447	-0.652507	-0.697614	-0.0912009	0.584791	0.658194	0.467949	-0.465442	-0.154061
KEGG_PRIMARY_BILE_ACID_BIOSYNTHESIS	4.26978e-28	6.44015e-27	0.622246	-0.317341	-0.368734	0.66223	-0.593602	0.332896	0.207337	0.58675	0.479859	0.752307	0.500913	0.661047	0.487537	-0.463125	0.684268	0.374761	0.810144	0.565053	-0.0142088	0.764893	-0.14621	0.275179	0.57245	0.278911	0.612141	-0.392404	0.698678	0.623915	0.546947	-0.449984	0.540734	0.302731	-0.0704229	0.109225	0.723341	0.546222	0.682053	-0.647476	0.529391	-0.190629	-0.355612	0.259232	-0.102869	0.594808	0.392789	-0.34738	0.443382
REACTOME_RECYCLING_OF_BILE_ACIDS_AND_SALTS	4.55694e-28	6.85294e-27	0.546943	-0.334126	-0.434451	0.683588	-0.411025	0.550794	0.0124664	0.471395	0.653603	0.533793	0.539799	0.646838	0.53531	-0.562228	0.585197	0.489504	0.678854	0.370392	-0.0568188	0.567306	-0.150987	-0.0705991	0.223209	0.534857	0.517527	-0.497912	0.631042	0.597442	0.604057	-0.42721	0.414953	0.234829	0.431064	0.400535	0.733598	0.696548	0.520174	-0.580924	0.525005	-0.22043	0.124598	-0.0774497	0.145398	0.247787	0.239548	0.38284	0.426418
SENGUPTA_NASOPHARYNGEAL_CARCINOMA_WITH_LMP1_DN	4.70363e-28	7.05267e-27	0.359622	0.249428	-0.137866	0.0425334	0.0843153	0.0189744	0.180247	0.0535317	0.540299	0.486823	0.196014	0.180956	-0.00343997	0.126654	0.46771	0.296473	0.581526	0.367565	0.181107	0.293448	0.00425987	0.018089	-0.198356	0.0385748	0.343969	-0.193943	0.33215	0.322621	0.207178	-0.148294	0.184105	0.241506	0.302778	0.116154	0.115938	0.181278	0.304102	-0.0379829	0.0502692	0.401882	0.0187818	0.136789	0.272125	0.105578	0.501303	0.183015	0.288052
WHITFIELD_CELL_CYCLE_G1_S	5.41837e-28	8.10046e-27	-0.413428	0.27309	-0.091059	0.080153	-0.191454	0.0304084	-0.0471154	0.13037	-0.414198	-0.450539	-0.382828	-0.428632	0.249005	0.00633673	-0.358847	-0.344251	-0.436448	-0.529909	-0.351174	-0.262594	-0.190254	-0.0571294	0.146559	-0.317892	-0.284312	0.0584461	-0.385947	-0.309003	-0.175773	-0.0753875	-0.355203	-0.157894	-0.0352763	-0.304328	0.0992002	-0.425685	-0.0689934	-0.136739	-0.274945	-0.24702	-0.0342935	-0.170919	-0.097787	0.118473	-0.505748	-0.245745	-0.377861
CHEN_HOXA5_TARGETS_9HR_DN	5.94845e-28	8.86685e-27	-0.202381	0.187711	-0.0330484	0.169436	-0.0399302	-0.00689475	-0.116016	-0.337732	-0.15373	-0.440379	-0.307296	-0.351231	-0.130233	0.286536	-0.54229	-0.271987	-0.000951466	-0.241431	0.479253	-0.397082	0.343193	-0.307982	-0.113465	-0.462225	-0.28213	0.119469	-0.450508	-0.292915	-0.312315	0.240268	-0.349258	-0.509751	-0.270528	-0.351833	-0.248691	0.0122249	-0.275995	-0.000176047	-0.118147	-0.0416335	-0.0212032	-0.232306	0.104689	-0.151976	-0.233352	-0.0949272	-0.165086
LEE_LIVER_CANCER_MYC_TGFA_DN	6.75108e-28	1.00338e-26	0.485997	-0.0928694	-0.154182	0.0344546	-0.413689	0.400828	-0.0371902	0.323983	0.491933	0.434226	0.438474	0.264586	0.21255	-0.296843	0.660291	0.561097	0.607269	0.499479	0.2671	0.517346	-0.141876	0.29588	0.325926	0.567857	0.162715	-0.408202	0.465434	0.561698	0.516238	-0.250234	0.548029	0.373997	0.125616	0.483665	0.431402	0.46651	0.444419	-0.536846	0.480935	0.187534	-0.436022	0.0655031	0.277512	0.443677	0.470785	0.147205	0.412136
REACTOME_TRANSCRIPTION_OF_E2F_TARGETS_UNDER_NEGATIVE_CONTROL_BY_P107_RBL1_AND_P130_RBL2_IN_COMPLEX_WITH_HDAC1	7.25668e-28	1.07539e-26	-0.357522	0.056531	-0.0587654	0.158554	-0.304824	0.0547275	-0.0374944	0.0146813	-0.438097	-0.50594	-0.276931	-0.51062	0.27983	0.0773225	-0.523596	0.00751689	-0.567545	-0.634139	-0.419351	-0.466017	-0.45631	0.242736	0.265532	-0.154311	-0.200349	-0.139632	-0.409	-0.547743	-0.345353	-0.133822	-0.167333	-0.018036	-0.331392	-0.424082	-0.15576	-0.631582	-0.203992	-0.463209	-0.531105	-0.263633	-0.362173	-0.35799	0.106773	0.3138	-0.725427	-0.243989	-0.583984
REACTOME_PCNA_DEPENDENT_LONG_PATCH_BASE_EXCISION_REPAIR	7.37307e-28	1.08946e-26	-0.543284	0.395858	-0.0899011	0.466061	-0.566828	-0.166494	0.11601	-0.0270024	-0.582152	-0.733473	-0.517081	-0.726642	0.0795255	-0.462689	-0.593962	-0.469477	-0.618971	-0.431629	-0.49548	-0.493732	0.1771	0.106204	0.285686	-0.29375	-0.315387	-0.401766	-0.612222	-0.429174	-0.168087	0.0934735	-0.46944	-0.149603	-0.49888	-0.354594	0.302668	-0.520217	0.230625	0.150071	0.0849546	-0.507667	-0.300638	-0.582775	-0.100304	-0.445233	-0.573819	-0.697025	-0.64995
WEST_ADRENOCORTICAL_TUMOR_MARKERS_DN	7.93955e-28	1.16976e-26	0.490991	-0.173269	-0.359888	0.219352	-0.229026	0.259812	-0.0859678	0.238573	0.661566	0.542362	0.534988	0.0889093	-0.0694838	-0.225207	0.675271	0.501358	0.707594	0.341494	0.118849	0.471112	-0.219835	-0.279246	-0.377066	0.452907	0.0122441	-0.326927	0.284478	0.593921	0.291189	-0.261632	0.491435	-0.0624048	0.598025	0.452687	0.355234	-0.189069	0.361115	0.544155	0.468437	0.322042	0.541946	0.152198	0.0236621	0.0408493	0.685074	0.526733	0.532256
REACTOME_G2_M_DNA_DAMAGE_CHECKPOINT	1.07221e-27	1.57516e-26	-0.40488	0.374583	-0.111856	0.0722586	-0.362431	-0.144001	-0.0596326	-0.326997	-0.417389	-0.506712	-0.259962	-0.473756	0.374303	-0.191519	-0.41883	-0.0496549	-0.458094	-0.442504	-0.336737	-0.418269	-0.0108934	0.248	0.327953	-0.368149	-0.318312	-0.177889	-0.322958	-0.336268	-0.136877	0.195007	-0.259581	0.163709	-0.291259	-0.232628	-0.230223	-0.37829	0.272408	-0.295881	-0.17428	-0.266974	-0.403461	-0.106096	0.0320178	-0.0880092	-0.402605	-0.344987	-0.52067
REACTOME_NEUROTRANSMITTER_RELEASE_CYCLE	1.07809e-27	1.57923e-26	0.327134	0.00505955	-0.276059	0.0743541	-0.169571	0.154524	-0.0109419	0.188315	0.234532	0.433441	0.358502	0.405933	-0.108606	-0.266234	0.486131	0.444344	0.515433	0.235664	0.109761	0.348772	0.386673	0.277648	0.0683182	0.205277	0.405832	-0.296813	0.35787	0.531311	0.415532	-0.0771371	0.340682	0.226488	0.335246	0.314682	0.271345	0.346093	0.227813	-0.379015	0.293932	0.146406	-0.234338	-0.0725627	0.34249	-0.0367779	0.366669	0.240365	0.413446
OHGUCHI_LIVER_HNF4A_TARGETS_DN	1.14619e-27	1.67416e-26	0.435503	-0.192357	-0.421532	-0.0994265	-0.582252	0.355009	-0.0284583	0.388507	0.531958	0.381339	0.541703	0.3881	0.0556531	-0.407755	0.58218	0.411659	0.629332	0.5426	0.0143461	0.422065	-0.0458975	0.290357	0.257356	0.494307	0.367167	-0.210634	0.400394	0.613244	0.448723	-0.00985164	0.474907	0.20635	0.17993	0.46097	0.455652	0.412969	0.398153	-0.373366	0.402838	-0.229518	-0.380681	0.0484017	0.211776	0.144882	0.491218	-0.11192	0.369322
RHODES_CANCER_META_SIGNATURE	1.1793e-27	1.71759e-26	-0.257359	0.219631	0.367519	-0.128264	-0.247299	0.0073292	-0.249079	-0.341537	-0.635629	-0.662345	-0.126481	-0.465416	0.137882	0.116542	-0.500861	-0.0476366	-0.645119	-0.533232	0.0972218	-0.462566	0.285977	-0.170252	-0.0536721	0.316325	-0.33355	-0.0723279	-0.64569	-0.380956	-0.426896	-0.0514531	-0.338915	-0.430467	-0.186141	-0.121978	-0.320287	0.00730929	-0.20838	0.189614	-0.183703	-0.338079	-0.247025	-0.275102	0.257472	-0.257793	-0.469574	-0.449618	-0.206038
DAIRKEE_CANCER_PRONE_RESPONSE_BPA_E2	1.19102e-27	1.72971e-26	-0.13961	-0.156323	0.189151	-0.138012	-0.152144	-0.174039	-0.102046	-0.282083	-0.417686	-0.40915	-0.295057	-0.20359	-0.0607358	0.131022	-0.392231	-0.301295	-0.385367	-0.190143	0.124832	-0.305378	0.07057	-0.10751	0.153653	0.0805888	-0.240819	-0.0685081	-0.423811	-0.339808	-0.280648	-0.0690064	-0.0191409	-0.236682	-0.224406	0.0603654	-0.21692	-0.106603	0.0444663	0.229603	0.118119	-0.134188	0.0389671	-0.267985	-0.0218934	-0.101787	-0.114048	-0.260333	-0.074744
REACTOME_XENOBIOTICS	1.4593e-27	2.11328e-26	0.519982	0.158393	-0.2285	0.037751	-0.75598	0.381115	0.406339	0.426755	0.70343	0.437442	0.472552	0.549213	0.239387	-0.475163	0.725676	0.287058	0.726087	0.574463	-0.35908	0.549086	-0.426256	0.254777	0.445105	0.295427	0.294642	-0.428526	0.572298	0.582521	0.452778	-0.247452	0.63526	0.308932	0.155696	0.489649	0.651433	0.400326	0.61871	-0.35615	0.279628	-0.51793	-0.41585	0.300937	0.39438	0.359222	0.631387	-0.516646	0.204592
REACTOME_BILE_ACID_AND_BILE_SALT_METABOLISM	1.54772e-27	2.23496e-26	0.413154	-0.185416	-0.445998	0.481084	-0.470915	0.369952	0.0495112	0.36003	0.512044	0.558349	0.515247	0.476876	0.412591	-0.441593	0.444708	0.230344	0.656767	0.242331	-0.0128605	0.463693	0.00697863	0.323868	0.298068	0.361686	0.473707	-0.394789	0.494981	0.525696	0.452477	-0.424013	0.41837	0.160832	0.198891	0.31956	0.553123	0.575957	0.453366	-0.535747	0.444965	-0.177287	0.0731781	0.172687	0.309254	0.358391	0.205126	0.079015	0.42693
MANALO_HYPOXIA_DN	1.77298e-27	2.55299e-26	-0.239574	0.160798	0.0625734	0.134674	-0.334413	-0.248103	-0.1286	-0.155342	-0.530023	-0.576293	-0.214273	-0.440622	0.350167	-0.10183	-0.545288	-0.00376461	-0.522564	-0.411225	-0.0783954	-0.403551	0.0700284	0.0508163	0.0735512	0.137915	-0.24478	-0.231468	-0.477732	-0.444795	-0.272918	0.0233268	-0.183669	-0.174435	-0.209803	-0.230393	0.198732	-0.103058	-0.054301	-0.236787	0.00958277	-0.371188	-0.265081	-0.371188	0.0769349	-0.0543607	-0.414239	-0.433023	-0.27144
LOPEZ_MESOTHELIOMA_SURVIVAL_OVERALL_UP	1.80537e-27	2.59229e-26	0.854663	-0.271187	0.149942	0.279329	-0.801603	0.58903	-0.0185316	0.657835	0.59903	0.798782	0.66142	0.680284	0.243434	-0.600013	0.708467	0.419748	0.7097	0.265357	-0.0676165	0.79136	-0.0618399	-0.267213	0.253983	0.3223	0.347452	-0.619056	0.517492	0.708713	0.703013	0.399381	0.696337	-0.305677	0.376072	0.176392	0.758602	0.378236	0.490935	-0.550232	0.656666	-0.269202	-0.205588	0.0515435	0.0449643	0.5323	0.458436	0.321858	0.507817
ACEVEDO_LIVER_CANCER_DN	1.90396e-27	2.72616e-26	0.263659	-0.292761	-0.333686	0.00211544	-0.444364	0.162285	-0.0149901	0.164115	0.40801	0.395776	0.381081	0.296792	0.0385573	-0.26039	0.384139	0.272273	0.581947	0.391607	0.0850731	0.335426	0.060729	0.0551889	-0.0635259	0.385416	0.153605	-0.208673	0.15827	0.467783	0.344112	-0.146634	0.302269	-0.0130021	0.043945	0.384442	0.320629	0.405353	0.113401	-0.13107	0.380599	-0.138019	-0.107886	-0.174859	0.0811541	0.0723024	0.459472	-0.0640317	0.415318
KEGG_PROPANOATE_METABOLISM	2.18199e-27	3.11546e-26	0.552888	0.269246	-0.206539	0.393161	-0.688396	0.481189	0.535881	0.598829	0.705195	0.783195	0.500673	0.209334	0.310163	-0.593149	0.525645	0.575787	0.642414	-0.032307	0.246827	0.656319	-0.253503	0.332924	0.39328	0.361399	0.17656	-0.22786	0.540646	0.611473	0.629097	0.079433	0.309327	0.206033	-0.205307	0.417452	0.581709	0.603719	0.450952	-0.423832	0.595922	-0.0424232	-0.357352	0.00244737	0.430495	0.415316	0.374314	0.172677	0.353111
REACTOME_INHIBITION_OF_REPLICATION_INITIATION_OF_DAMAGED_DNA_BY_RB1_E2F1	2.19918e-27	3.13121e-26	-0.568245	0.324179	0.297471	0.0181782	-0.577659	-0.500339	-0.06652	-0.0566231	-0.671294	-0.690037	-0.371962	-0.469898	0.308395	-0.100791	-0.806593	-0.600723	-0.616111	-0.508036	-0.137237	-0.616099	0.0804084	0.261792	0.477557	-0.327909	-0.144975	-0.125396	-0.531104	-0.55026	-0.473686	-0.194566	-0.383766	-0.550806	-0.512274	-0.693297	0.00236967	-0.579025	0.0736716	0.256181	-0.0811234	-0.574874	-0.365131	-0.518555	0.00406336	0.194708	-0.725264	-0.543728	-0.638744
LEE_LIVER_CANCER_E2F1_DN	2.24452e-27	3.18684e-26	0.484297	-0.0799606	-0.21551	0.107604	-0.484661	0.408681	-0.342365	0.343606	0.448936	0.323195	0.457365	0.350098	0.183934	-0.309836	0.630815	0.601578	0.572046	0.474159	0.144323	0.543465	-0.215898	0.104434	0.261299	0.532183	0.192041	-0.490293	0.251328	0.608717	0.468429	-0.177984	0.567523	0.247225	0.114663	0.483416	0.375952	0.336074	0.515608	-0.310408	0.425319	0.192823	-0.437539	-0.169713	0.376267	0.231928	0.439261	0.0790831	0.390308
REACTOME_ABACAVIR_TRANSPORT_AND_METABOLISM	2.49469e-27	3.53218e-26	0.545682	-0.278628	-0.405466	0.485093	-0.28075	0.55549	-0.183113	0.403556	0.786612	0.65882	0.544595	0.751827	0.206249	-0.597157	0.823002	0.830687	0.721417	0.639671	-0.217676	0.655348	-0.355068	-0.115706	0.292714	0.270058	0.582405	-0.59682	0.845311	0.658002	-0.126335	-0.463887	0.772843	0.224998	0.197529	0.188626	0.599075	0.511395	0.730305	-0.582127	0.751615	0.477172	-0.116194	-0.368307	0.0895318	0.193805	0.613353	0.665675	0.57902
REACTOME_SIGNALING_BY_RETINOIC_ACID	2.52247e-27	3.56159e-26	0.299927	0.0892415	-0.3243	0.257349	-0.254733	0.444358	-0.00367033	0.136241	0.58542	0.483316	0.350319	0.260471	-0.186435	-0.201942	0.425478	0.223435	0.549072	0.214438	-0.02446	0.471077	0.317832	-0.0319351	0.144332	0.412817	0.510483	-0.484011	0.407788	0.519112	0.44673	-0.262446	0.495442	0.262926	0.198203	0.102269	0.411891	0.440407	0.155416	-0.339526	0.31982	0.124249	0.0225085	-0.0298768	0.476665	0.173786	0.323945	0.0840573	0.436091
BENPORATH_ES_2	2.59535e-27	3.65434e-26	-0.35098	0.113585	-0.325216	0.0163879	-0.0494078	-0.0157032	-0.0478807	-0.197826	-0.164201	-0.283349	-0.152475	-0.296763	0.074854	0.131985	-0.336425	-0.0630211	-0.350359	-0.260522	-0.141176	-0.399132	0.0638104	0.0523763	-0.00789472	-0.00207515	-0.0606364	0.243478	-0.166142	-0.280451	-0.278071	0.226904	0.021888	0.072363	-0.230661	-0.312991	-0.0409574	-0.335633	0.103128	0.0243297	-0.157303	-0.159421	-0.151705	0.0187392	-0.326827	-0.0863831	-0.300436	-0.101778	-0.374738
REACTOME_PHOSPHORYLATION_OF_THE_APC_C	3.30832e-27	4.64536e-26	-0.401773	0.280347	0.185889	-0.0448384	-0.55418	-0.399991	-0.229138	-0.406326	-0.618819	-0.67577	-0.253288	-0.572082	0.162323	0.439319	-0.6391	-0.395954	-0.677971	-0.478753	0.0714748	-0.609078	-0.408888	0.197892	0.486597	0.268093	-0.233215	-0.0228944	-0.545236	-0.576585	-0.392859	0.427858	-0.201349	-0.124624	-0.23348	-0.387036	-0.189874	-0.158605	-0.290293	0.372123	-0.497744	-0.379979	-0.133467	-0.175371	0.00643995	0.319512	-0.683012	-0.431094	-0.541411
MITSIADES_RESPONSE_TO_APLIDIN_DN	3.3687e-27	4.71711e-26	-0.412032	0.47985	-0.0177222	0.00923318	-0.428627	0.16148	0.135319	-0.138276	-0.361155	-0.490297	-0.172055	-0.559168	0.410316	0.153577	-0.495561	-0.195122	-0.509594	-0.590869	-0.361235	-0.44514	0.16525	-0.0144134	-0.0739324	-0.342326	-0.251898	-0.164072	-0.471606	-0.290401	-0.133675	0.12578	-0.292159	-0.157777	-0.055035	-0.453152	-0.200033	-0.488822	-0.0455611	-0.272905	-0.369426	-0.298101	-0.201404	0.0213612	-0.0946263	0.377861	-0.54721	-0.229146	-0.485456
CHIARETTI_T_ALL_RELAPSE_PROGNOSIS	3.52363e-27	4.92011e-26	-0.426922	0.400607	-0.480048	-0.305058	-0.247877	0.285464	-0.0649162	-0.178579	-0.423837	-0.273014	-0.498961	-0.604312	-0.236364	0.269524	-0.349185	-0.525745	-0.451009	-0.421818	-0.640794	-0.525776	-0.493156	-0.109098	-0.000448448	-0.398591	-0.391972	-0.327715	-0.0645924	-0.344893	-0.211372	0.252727	0.517895	-0.0929383	-0.21931	-0.597016	-0.0829744	-0.610342	-0.0950614	-0.254352	-0.547403	-0.531996	0.104038	0.00423866	-0.284713	0.19763	-0.385246	-0.529556	-0.615164
LEE_BMP2_TARGETS_UP	3.53303e-27	4.92011e-26	0.249992	0.131697	-0.145808	0.00931946	-0.00540389	-0.0325192	-0.057618	0.000958724	0.454499	0.258941	0.105367	0.0285658	-0.0545064	0.309004	0.135917	0.0479968	0.463045	0.041509	0.194011	0.197365	0.133618	-0.117906	-0.190188	0.243669	0.0503092	0.196508	0.218859	0.363616	0.221293	-0.136899	0.237258	-0.190205	0.267848	0.20213	0.0575689	0.139618	0.104008	0.204192	-0.0782745	0.32448	0.11164	0.33503	0.304068	-0.0273285	0.356159	0.270894	0.312375
CHEN_LVAD_SUPPORT_OF_FAILING_HEART_UP	3.7492e-27	5.20688e-26	0.3485	-0.244689	-0.166449	0.223948	0.063758	-0.310266	0.0221899	0.156288	0.270307	0.308368	-0.0398759	0.223129	0.176562	0.35379	0.416799	0.383808	0.533544	-0.308265	-0.0706878	0.661845	0.0864684	-0.185408	-0.329008	0.300267	2.44516e-05	-0.135258	0.441334	0.54874	0.51346	-0.328623	-0.090666	-0.18205	0.520172	0.0231466	0.304739	-0.147277	0.283221	-0.236787	0.275845	0.568706	0.0437546	0.171336	0.102725	0.270851	0.540183	0.479712	0.587112
REACTOME_BIOSYNTHESIS_OF_MARESIN_LIKE_SPMS	3.76343e-27	5.21239e-26	0.438878	0.0131987	-0.367387	0.494462	-0.828425	0.299057	0.453356	0.705056	0.813177	0.456011	0.553414	0.708723	0.487212	-0.55984	0.698883	0.742103	0.860189	0.532949	-0.641229	0.739105	-0.243566	0.443614	0.430526	-0.138099	0.00949634	-0.334684	0.595381	0.655291	-0.031752	-0.427434	0.817182	0.484022	-0.373467	0.595222	0.857683	0.644235	0.75581	-0.202488	0.549347	-0.364256	-0.688743	0.424344	0.518713	0.633071	0.630999	-0.474018	0.210306
BOQUEST_STEM_CELL_CULTURED_VS_FRESH_DN	4.04397e-27	5.58386e-26	0.528253	-0.237339	-0.346657	-0.0955242	0.231108	-0.0136365	0.111054	0.0328948	0.675916	0.574427	0.472096	0.107664	-0.353326	0.237291	0.527518	0.41138	0.699212	0.404586	0.446126	0.499249	0.114494	-0.399305	-0.302719	0.29939	0.0126809	-0.234164	0.280615	0.510505	0.419458	-0.228337	0.491974	0.0754614	0.492143	0.636137	0.134428	-0.263414	0.110461	0.549119	0.459963	0.573889	0.418163	0.337158	0.0440444	-0.198737	0.717696	0.608538	0.464191
BIOCARTA_NPC_PATHWAY	4.0536e-27	5.58386e-26	-0.0607651	-0.196002	0.396189	0.163477	-0.384437	-0.408336	-0.152511	-0.480658	-0.557728	-0.746051	-0.437417	-0.582264	0.567388	0.311104	-0.721508	-0.0687966	-0.637368	-0.632141	-0.284669	-0.689366	0.377697	0.0630783	-0.164136	-0.347405	-0.538986	-0.337671	-0.664058	-0.361083	-0.151323	-0.318861	-0.351804	-0.220264	-0.340902	-0.0723914	-0.0145565	0.454297	-0.368724	-0.166684	-0.222118	-0.522465	-0.307402	-0.527077	0.169117	0.0110884	-0.495243	-0.503875	-0.15527
REACTOME_TERMINAL_PATHWAY_OF_COMPLEMENT	4.4867e-27	6.16376e-26	0.698148	-0.251953	-0.697128	-0.549558	-0.586953	0.513731	-0.858117	0.458305	0.727803	0.774808	0.736929	0.173673	-0.578228	-0.431585	0.852541	0.719016	0.814238	0.500653	0.326879	0.563773	0.591035	-0.256731	-0.626649	0.828146	-0.149417	-0.657966	-0.0848423	0.857212	0.72209	-0.099717	0.63801	0.358897	0.69459	0.791222	0.387584	0.69055	0.352015	0.200089	0.716298	0.57408	-0.25894	-0.455043	0.622892	-0.00995112	0.681351	0.776498	0.669602
TARTE_PLASMA_CELL_VS_PLASMABLAST_DN	4.49895e-27	6.16392e-26	-0.128936	0.1817	0.00397628	-0.158094	-0.269586	-0.174424	-0.140915	-0.282874	-0.434911	-0.49141	-0.226515	-0.397809	0.19754	0.232656	-0.420003	-0.0974408	-0.408046	-0.398101	0.0080631	-0.377521	0.138635	-0.128628	0.0624936	0.133496	-0.116097	-0.273587	-0.443286	-0.251379	-0.177569	-0.163717	-0.132586	-0.241853	-0.127035	-0.265134	-0.11329	-0.0382284	-0.0594723	0.0121769	-0.19862	-0.179216	-0.192011	-0.165394	0.0867551	0.0236445	-0.308537	-0.288534	-0.195401
KEGG_BUTANOATE_METABOLISM	4.7743e-27	6.5236e-26	0.414242	0.262297	-0.468575	0.298873	-0.596981	0.49432	0.418651	0.54862	0.643523	0.753803	0.612327	0.422742	0.232596	-0.56538	0.526158	0.532288	0.67396	0.369701	0.273382	0.622091	-0.216059	0.47046	0.367608	0.471768	0.310038	-0.353489	0.551104	0.44327	0.404394	-0.0226476	0.524723	0.384713	-0.293849	0.613914	0.513596	0.412033	0.474405	-0.410214	0.543547	-0.159333	-0.478005	0.147359	0.417894	0.255086	0.453711	-0.128989	0.405041
SABATES_COLORECTAL_ADENOMA_DN	4.97609e-27	6.78109e-26	0.341102	0.134257	-0.268922	-0.145498	0.184298	0.25751	-0.0850164	0.0543526	0.522312	0.518484	0.339249	0.0552953	-0.0963833	0.343584	0.453016	0.0927555	0.647932	0.371569	0.242282	0.346194	0.0778681	0.0658687	-0.31781	0.305081	0.150356	-0.242946	0.331596	0.471849	0.341002	-0.05615	0.386666	0.185492	0.33729	0.242297	-0.0109063	0.0869278	0.129192	0.108114	0.0225856	0.460121	0.175196	0.477177	0.169183	-0.0470383	0.538442	0.354909	0.213816
KEGG_METABOLISM_OF_XENOBIOTICS_BY_CYTOCHROME_P450	5.62698e-27	7.64758e-26	0.457727	0.198623	-0.0735787	0.408678	-0.538463	0.398039	0.316832	0.535553	0.587665	0.446866	0.482508	0.618871	0.276677	-0.320613	0.543244	0.455136	0.602967	0.5459	0.376634	0.565145	-0.291639	0.0545942	0.412807	0.0806191	0.104879	-0.189808	0.552599	0.482106	0.0752929	-0.302226	0.593304	0.303903	0.0136552	0.177599	0.456248	0.426054	0.449086	-0.290683	0.475219	-0.197235	-0.274933	0.203327	0.281225	0.112081	0.447598	-0.183204	0.336461
TURASHVILI_BREAST_LOBULAR_CARCINOMA_VS_LOBULAR_NORMAL_UP	5.64215e-27	7.64775e-26	0.450898	0.260592	-0.123121	0.0996475	-0.0052557	0.160949	0.0822226	0.243979	0.358566	0.365953	0.0292216	0.319083	0.254945	0.111332	0.360461	0.354761	0.433976	-0.220721	-0.156732	0.352969	-0.108397	0.0996497	0.021028	0.36145	0.291796	-0.077305	0.210739	0.428015	0.289616	-0.22208	0.102922	0.17166	0.401104	-0.000704083	0.340535	0.117122	0.320381	-0.251592	-0.0996498	0.452157	-0.0515133	0.372887	0.0863849	0.305365	0.305158	0.386484	0.232067
REACTOME_HISTIDINE_CATABOLISM	5.7029e-27	7.70954e-26	0.608517	0.303742	-0.749569	0.0533412	-0.559937	0.422533	0.493269	-0.387547	0.769447	0.599008	0.731907	0.172124	-0.196834	-0.660665	0.730163	0.791725	0.748192	0.397156	-0.576272	0.486918	-0.583726	0.286595	-0.111425	0.661182	0.604796	-0.496934	0.46877	0.691793	0.394356	0.42925	0.860334	-0.164564	-0.438804	0.629959	0.545884	0.325002	0.435973	-0.176162	0.392174	0.447308	-0.510395	0.292544	0.582613	0.08794	0.572781	0.490467	0.459386
REACTOME_TRANSCRIPTION_OF_E2F_TARGETS_UNDER_NEGATIVE_CONTROL_BY_DREAM_COMPLEX	5.8474e-27	7.88257e-26	-0.284816	0.00260202	-0.133397	0.253053	-0.263497	-0.149884	0.0710858	0.0523829	-0.459366	-0.53587	-0.362233	-0.562637	0.402514	0.226909	-0.46573	-0.0400448	-0.522306	-0.607005	-0.339435	-0.459596	-0.536286	0.191852	0.102064	-0.146407	-0.266818	-0.18671	-0.553019	-0.564308	-0.311238	-0.197917	-0.199951	-0.0415288	-0.242335	-0.324518	-0.0728523	-0.588455	-0.195245	-0.421152	-0.492501	-0.308679	-0.382555	-0.381883	0.11101	0.316404	-0.68136	-0.373255	-0.501885
LE_EGR2_TARGETS_DN	5.86191e-27	7.88257e-26	0.139749	-0.0918213	-0.0377811	0.147638	-0.184998	-0.181242	0.122408	0.245558	0.276765	0.382717	0.108884	0.257671	0.0696031	0.206103	0.110218	0.0671602	0.385273	-0.223999	0.137918	0.505931	0.00503499	-0.0811799	-0.212176	0.267847	0.306509	-0.18105	0.443955	0.525003	0.309236	-0.0884656	0.0185847	-0.333007	0.317764	0.0946167	0.250118	0.0628674	0.0226923	-0.107603	0.176049	0.1221	0.0113201	0.177224	0.363367	0.191702	0.318141	0.233412	0.421769
RODWELL_AGING_KIDNEY_NO_BLOOD_DN	6.06571e-27	8.13509e-26	0.175641	0.272184	0.0380633	0.316828	-0.131482	0.391827	0.191466	0.264589	0.254403	0.372718	0.467165	-0.0238099	0.318098	-0.315538	0.375764	0.37858	0.322743	-0.185753	-0.120349	0.433269	0.279467	0.261438	0.236934	0.176619	0.260117	-0.171088	0.193521	0.415267	0.450936	-0.076995	0.162205	0.0946918	0.28667	0.226748	0.375131	0.0402079	0.335723	-0.312082	0.00118352	0.292013	-0.334563	0.297487	0.41283	0.312189	0.13985	0.123115	-0.0467165
YAMASHITA_LIVER_CANCER_STEM_CELL_DN	6.89473e-27	9.22261e-26	0.413334	-0.273778	-0.283353	0.0554851	-0.633253	0.219668	-0.122362	0.466639	0.551073	0.56605	0.510388	0.483544	0.225219	-0.362212	0.601481	0.370979	0.656249	0.40757	0.0573182	0.570578	-0.0428622	0.24552	-0.00454375	0.438855	0.425599	-0.331464	0.468729	0.588756	0.500373	-0.470746	0.522627	0.299693	0.351346	0.3335	0.458338	0.44794	0.458842	-0.483074	0.443821	-0.298378	-0.388157	-0.166771	0.353488	0.365655	0.556045	-0.284118	0.433012
REACTOME_BRANCHED_CHAIN_AMINO_ACID_CATABOLISM	6.94944e-27	9.27139e-26	0.632582	0.62941	-0.523021	0.525457	-0.339459	0.608331	0.446912	0.79412	0.727741	0.738454	0.699295	-0.0447781	0.565417	-0.596998	0.687812	0.75003	0.627902	-0.302131	-0.185964	0.654183	0.380082	0.0803459	0.23513	-0.0130871	0.1617	-0.314569	0.529843	0.513285	0.763491	0.484313	0.498957	0.664274	0.0840578	0.32528	0.572975	0.667453	0.602505	-0.745844	0.475735	0.475665	-0.42063	-0.27658	0.459164	0.495934	0.316614	0.639365	0.101172
REACTOME_NEURODEGENERATIVE_DISEASES	7.13223e-27	9.49035e-26	0.00631286	0.319573	0.0330686	-0.177301	-0.373285	-0.33966	-0.236591	-0.228213	-0.326711	-0.355172	-0.309113	-0.507023	-0.00920695	0.0496642	-0.491652	-0.509848	-0.306571	-0.103087	0.351226	-0.576945	0.0258071	-0.19322	-0.0729992	-0.308136	0.192174	0.118913	-0.414907	-0.0367139	-0.328906	-0.198199	-0.164172	-0.559512	-0.011602	-0.416686	-0.449595	-0.0995666	-0.379898	0.204426	-0.195229	-0.295923	0.272871	-0.416187	0.137082	-0.242088	-0.366844	-0.114577	0.0951149
BIOCARTA_P27_PATHWAY	7.32716e-27	9.72427e-26	0.00159451	0.117218	0.00731313	-0.10565	-0.564839	-0.320713	-0.0830207	-0.196336	-0.652484	-0.741474	-0.449806	-0.064785	-0.294095	-0.148959	-0.44275	-0.438765	-0.576799	-0.256353	0.0627377	-0.395259	-0.302638	-0.321229	0.0544743	-0.0910366	0.228658	-0.437736	-0.322137	-0.352125	-0.0829763	0.0855117	-0.499571	-0.576276	-0.500955	-0.645262	0.0701633	-0.375738	-0.370955	0.429134	-0.350044	-0.444402	-0.420608	-0.119056	-0.156301	-0.442973	-0.598377	-0.514291	-0.481887
REACTOME_AFLATOXIN_ACTIVATION_AND_DETOXIFICATION	7.56909e-27	1.00192e-25	0.366819	0.212556	-0.202946	0.0824085	-0.475024	0.0783335	-0.188888	0.290671	0.608464	0.202696	0.429205	0.630739	0.0334521	-0.503119	0.44647	0.0796154	0.691841	0.593944	0.510868	0.568443	-0.0968333	0.0900918	0.479371	0.229625	0.248542	-0.0255654	0.590256	0.561146	0.258738	-0.295709	0.549092	-0.188283	0.0315211	0.445112	0.502999	0.280695	0.520284	-0.164311	0.435597	-0.225671	-0.421156	0.23401	0.555908	-0.278686	0.556923	-0.185167	0.38488
REACTOME_FICOLINS_BIND_TO_REPETITIVE_CARBOHYDRATE_STRUCTURES_ON_THE_TARGET_CELL_SURFACE	8.06694e-27	1.06505e-25	0.818464	-0.292486	-0.797637	-0.0788473	-0.448964	0.562555	0.654893	0.519724	0.895638	0.530007	0.606187	0.130803	0.344091	-0.0988577	0.780755	0.699757	0.843092	0.721033	0.353527	0.393281	0.0158771	0.0226551	-0.403804	0.0619086	0.0765799	-0.619042	0.468214	0.499503	0.800214	0.268221	0.781488	0.0559448	-0.181502	0.16172	0.464017	0.091955	0.0995944	0.0405518	0.0287828	0.0418716	-0.465249	-0.394134	-0.0723916	0.0668805	0.758768	0.0315965	0.101283
REACTOME_RESOLUTION_OF_AP_SITES_VIA_THE_MULTIPLE_NUCLEOTIDE_PATCH_REPLACEMENT_PATHWAY	8.19012e-27	1.07851e-25	-0.477278	0.396981	-0.00547801	0.478329	-0.5587	-0.129799	0.156314	-0.0259014	-0.547536	-0.698272	-0.370673	-0.670697	0.267316	-0.390408	-0.634635	-0.460508	-0.602398	-0.49474	-0.464913	-0.414425	0.126929	0.217421	0.26806	-0.263501	-0.314879	-0.381302	-0.560111	-0.454333	-0.234442	0.0644834	-0.465656	-0.0543665	-0.451906	-0.271815	0.327421	-0.475771	0.201397	0.0865367	0.108994	-0.52644	-0.261499	-0.566808	0.0987636	-0.343738	-0.587404	-0.690569	-0.570084
REACTOME_LYSINE_CATABOLISM	8.92665e-27	1.17246e-25	0.725878	0.0568572	-0.501312	0.200179	-0.330995	0.505144	0.43174	0.561026	0.602138	0.424321	0.804443	0.345281	0.361223	-0.781704	0.640792	0.464595	0.698041	0.542388	0.103642	0.575331	0.352723	0.29195	0.458541	0.470863	0.533976	-0.424552	0.219004	0.605342	0.660199	0.256758	0.605378	0.584713	0.566637	0.492784	0.536186	0.665995	0.490221	-0.508762	0.746381	0.308222	-0.632623	-0.377381	0.637348	0.297948	0.21909	0.177627	0.212313
PUJANA_BREAST_CANCER_LIT_INT_NETWORK	1.07574e-26	1.40928e-25	-0.248965	0.193571	0.00062506	0.228648	-0.421319	-0.195516	0.0552492	0.125015	-0.375102	-0.480518	-0.310395	-0.550551	0.443953	0.113063	-0.526847	-0.254278	-0.357546	-0.544755	-0.408619	-0.360959	0.120846	-0.00407017	-0.0266795	-0.196735	-0.240947	-0.231838	-0.50635	-0.297439	-0.158553	0.0224809	-0.298973	-0.173908	-0.276649	-0.365502	0.0594067	-0.444924	0.184666	-0.135184	-0.227177	-0.329427	-0.238518	-0.153455	-0.191592	0.346877	-0.402273	-0.289987	-0.459824
REACTOME_ANCHORING_OF_THE_BASAL_BODY_TO_THE_PLASMA_MEMBRANE	1.1456e-26	1.49693e-25	-0.169455	0.0533188	0.319624	0.0417161	0.00335714	-0.382885	-0.197909	0.0878562	-0.336174	-0.475192	-0.376912	-0.418046	0.316554	0.214374	-0.474027	-0.434501	-0.423294	-0.437219	-0.348091	-0.502121	0.0317199	-0.178405	0.0781819	-0.122436	-0.328192	0.103912	-0.474038	-0.405205	-0.194682	-0.119258	-0.399188	0.0441481	-0.0209402	-0.328185	-0.103009	-0.340164	-0.269007	0.143963	-0.254813	0.00235234	0.0947892	-0.180138	-0.222758	0.281428	-0.373243	0.131028	-0.410769
REACTOME_TRANSCRIPTIONAL_REGULATION_BY_TP53	1.20021e-26	1.56428e-25	-0.165775	0.109657	0.217647	0.212195	-0.271835	-0.220295	-0.105581	-0.01372	-0.362082	-0.412502	-0.186574	-0.332849	0.208006	0.122332	-0.425079	-0.123422	-0.400295	-0.310883	-0.185725	-0.319042	0.142667	0.074156	0.0994311	-0.0997129	-0.0883842	-0.166135	-0.434707	-0.255023	-0.199751	-0.0970342	-0.191057	-0.163162	-0.113018	-0.259924	0.00387924	-0.210177	0.0558138	-0.00967913	-0.0746601	-0.165009	-0.137211	-0.26824	0.0138421	0.0732812	-0.390267	-0.227411	-0.262259
CAIRO_HEPATOBLASTOMA_CLASSES_UP	1.32164e-26	1.71606e-25	-0.174167	-0.0424408	0.33458	0.11122	-0.352197	-0.334037	0.0530806	-0.272257	-0.558951	-0.591263	-0.253231	-0.418528	0.247726	0.146242	-0.589541	-0.0490662	-0.606991	-0.44855	0.200447	-0.415069	0.216252	-0.217753	0.0221761	0.160138	-0.264194	-0.0419641	-0.55374	-0.434528	-0.357929	0.118623	-0.278222	-0.318036	-0.341914	-0.188595	-0.124565	-0.048558	0.0178074	0.0653851	-0.0982438	-0.316447	-0.262332	-0.253822	0.00711322	-0.157593	-0.501483	-0.45324	-0.246647
REACTOME_NAPLUS_CL_DEPENDENT_NEUROTRANSMITTER_TRANSPORTERS	1.32343e-26	1.71606e-25	0.058138	0.111786	-0.53385	0.158477	-0.2964	0.6058	0.43356	0.331333	0.617501	0.494856	0.632057	0.497661	0.57148	0.198864	0.419194	0.391701	0.652732	0.531939	0.262891	0.682821	0.535159	0.448353	0.152295	-0.0840053	0.185763	-0.0948118	0.758047	0.564778	0.0787094	-0.108275	0.399631	0.16707	0.0925247	-0.155004	0.556142	0.257641	0.629897	-0.270819	0.178503	0.18083	-0.0774659	0.387073	0.202718	0.0396268	0.446289	0.169891	0.550087
REACTOME_BIOSYNTHESIS_OF_SPECIALIZED_PRORESOLVING_MEDIATORS_SPMS	1.39701e-26	1.80688e-25	0.394742	0.121727	-0.0759916	0.311676	-0.593062	-0.0661737	0.408575	0.492602	0.660764	0.424144	0.321608	0.498187	0.16171	0.000278291	0.612563	0.456435	0.623465	0.553028	-0.351386	0.509817	-0.449131	0.245941	0.147439	0.0986033	-0.0439437	-0.471	0.333002	0.435837	0.0874376	-0.437904	0.754004	0.31405	-0.36345	0.555346	0.620429	0.449841	0.519033	-0.120615	0.251202	-0.280577	-0.544905	0.188277	0.194444	0.654361	0.631872	-0.32295	0.00628184
CAIRO_LIVER_DEVELOPMENT_DN	1.45359e-26	1.87528e-25	0.469558	0.086506	-0.410359	-0.0940426	-0.511132	0.41899	0.123917	0.296585	0.576426	0.469396	0.505616	0.309688	-0.0306285	-0.386434	0.517273	0.366927	0.618323	0.41772	-0.0964503	0.403927	0.0786768	-0.0263951	-0.0045253	0.374406	0.294135	-0.233259	0.184977	0.551327	0.328735	0.21335	0.418786	0.00162416	0.217948	0.364885	0.325352	0.41369	0.282677	-0.204451	0.462246	-0.15749	-0.263329	0.0399899	0.238202	0.128476	0.459701	-0.031883	0.343465
BOYAULT_LIVER_CANCER_SUBCLASS_G12_DN	1.97136e-26	2.53682e-25	0.652894	-0.286098	0.306149	0.754422	-0.714508	0.00762265	0.351946	0.76116	0.602726	0.512352	0.43549	0.813595	0.68629	-0.590019	0.685774	0.739237	0.748745	0.686016	0.472703	0.863697	-0.322175	0.4655	0.593188	0.68952	0.541123	-0.644064	0.6746	0.649232	0.105129	-0.625851	0.767003	0.621374	-0.263226	-0.180227	0.764908	0.53262	0.708423	-0.703947	0.563461	-0.190468	-0.453854	0.0474525	0.392581	0.700183	0.52149	0.126368	0.44153
NADERI_BREAST_CANCER_PROGNOSIS_DN	2.05903e-26	2.64295e-25	0.241309	-0.167423	-0.00126724	-0.125568	-0.101716	0.0590077	-0.0155638	0.271029	0.397123	0.545065	0.0798626	0.173635	-0.323402	0.231693	0.631721	0.321499	0.43932	-0.290833	0.212806	0.417402	0.126183	-0.0729833	-0.354392	0.437623	-0.19904	0.10514	0.284791	0.62922	0.46409	0.0307727	0.184489	-0.191242	0.53379	0.434843	0.265431	-0.221355	0.0269983	0.461567	-0.0816158	0.461874	-0.11823	0.222471	0.129733	-0.12404	0.603875	0.350613	0.585085
CAFFAREL_RESPONSE_TO_THC_24HR_5_DN	2.13168e-26	2.72931e-25	-0.253467	-0.0482688	-0.150814	-0.127995	-0.211441	-0.0528567	-0.16618	-0.355268	-0.436825	-0.439282	-0.202753	-0.275351	0.00296901	0.194525	-0.320579	0.0146194	-0.386887	-0.299006	0.0232075	-0.354596	0.0692028	-0.195878	0.0102073	0.0747556	-0.17517	-0.0294728	-0.306547	-0.228302	-0.226193	-0.155735	-0.306681	0.134862	-0.24126	-0.298232	-0.151714	-0.233	0.149694	0.146213	-0.346458	-0.137931	-0.185273	-0.184298	-0.0379175	-0.25757	-0.253385	-0.316846	-0.246388
CAIRO_HEPATOBLASTOMA_DN	2.97114e-26	3.79455e-25	0.515113	-0.0397107	-0.566354	-0.144299	-0.479269	0.364858	-0.429181	0.223996	0.597376	0.605427	0.548858	0.276113	-0.00190331	-0.506149	0.747831	0.449362	0.737989	0.499849	0.0786364	0.49945	-0.0437518	0.307129	-0.0746833	0.556319	0.379967	-0.459423	0.414106	0.666209	0.617427	-0.304934	0.565587	0.307591	0.337137	0.565103	0.405123	0.527495	0.33096	-0.480742	0.479947	0.133961	-0.34161	-0.122416	0.368346	0.0616388	0.676036	0.175701	0.502755
BIOCARTA_INTRINSIC_PATHWAY	3.05512e-26	3.89202e-25	0.570317	-0.0992708	-0.283571	0.151711	-0.58142	0.459745	-0.266322	0.191424	0.618032	0.70678	0.656083	0.549903	-0.140761	-0.645656	0.687044	0.667002	0.68887	0.572759	0.0342024	0.650822	0.312596	-0.351281	0.115345	0.607806	0.367379	-0.24049	0.367556	0.711968	0.659244	0.417622	0.569008	0.228787	0.658842	0.659356	0.700274	0.396978	0.357317	-0.534936	0.54498	0.00298036	-0.292294	-0.277884	0.309494	0.160367	0.601847	-0.0428492	0.493173
REACTOME_SYNTHESIS_OF_BILE_ACIDS_AND_BILE_SALTS	3.22095e-26	4.09303e-25	0.419376	-0.151252	-0.378014	0.423474	-0.503418	0.233051	0.0400682	0.359334	0.479174	0.625596	0.536746	0.425476	0.369217	-0.434434	0.415922	0.230129	0.640373	0.300248	0.0351508	0.484194	0.0625867	0.396006	0.39387	0.368216	0.503175	-0.429088	0.43726	0.525093	0.457276	-0.415952	0.443814	0.150049	0.169821	0.352604	0.502269	0.570336	0.480936	-0.547975	0.422196	-0.162053	-0.118078	0.147839	0.347752	0.450518	0.12718	-0.024976	0.454677
BIOCARTA_PLK3_PATHWAY	3.718e-26	4.71287e-25	-0.276285	-0.0617138	-0.449539	-0.488977	-0.359741	-0.435481	-0.609091	-0.454967	-0.41324	-0.0524573	-0.305128	-0.108772	0.320657	0.58254	-0.557573	-0.229554	-0.20954	-0.484081	-0.580989	-0.529815	-0.0638108	-0.149608	-0.458857	-0.153851	-0.199648	-0.0371749	-0.515534	-0.188157	-0.687507	-0.491128	-0.128601	-0.168569	-0.334465	-0.426172	-0.514627	-0.47299	-0.187962	-0.193883	-0.0637378	-0.359586	-0.0817573	0.147515	-0.35341	0.639656	-0.0377439	0.0844816	-0.503217
ZHANG_GATA6_TARGETS_UP	3.79628e-26	4.80012e-25	0.52268	0.100518	-0.0983502	0.007254	-0.387819	0.0413698	-0.0126676	0.37763	0.447829	0.523793	0.340809	0.479994	0.120205	0.254704	0.175233	0.371021	0.611864	0.364155	0.124957	0.648908	-0.14936	0.391826	0.271975	0.16558	0.542612	-0.501798	0.515366	0.621927	0.396302	-0.171087	0.506676	-0.0827295	0.292796	-0.00693718	0.123357	0.0536549	0.335354	0.0480597	0.111459	0.196578	-0.313949	0.533873	-0.147599	-0.155476	0.592141	-0.213584	0.19305
SU_KIDNEY	3.80898e-26	4.80423e-25	0.103038	-0.220224	-0.611154	0.555364	0.308971	0.604585	-0.110425	0.590396	0.596356	0.377393	0.62423	0.109176	0.527527	-0.0779419	0.472035	0.680546	0.551386	0.577188	0.397119	0.544239	0.457227	0.530769	-0.0016619	-0.0251108	-0.0276268	-0.261072	0.705641	0.796172	0.077155	-0.188918	0.531719	0.547937	0.207188	0.297322	0.311116	0.574261	0.54072	-0.24383	-0.00462597	0.715546	-0.296519	0.283286	0.0408505	0.272553	0.451012	0.47848	-0.0257539
REACTOME_HDR_THROUGH_SINGLE_STRAND_ANNEALING_SSA	3.9791e-26	5.00638e-25	-0.32539	0.547288	-0.123251	0.0754486	-0.441928	-0.0950471	-0.19735	-0.0458861	-0.402458	-0.545134	-0.419393	-0.639279	0.442224	-0.0455114	-0.347258	-0.279692	-0.499441	-0.494287	-0.532862	-0.543558	-0.188726	0.0563576	0.0210966	-0.377682	-0.280292	-0.273554	-0.583208	-0.317402	-0.0880267	0.0777619	-0.450797	0.108647	-0.219039	-0.476921	-0.350733	-0.595729	0.000597146	-0.410148	-0.279867	-0.212633	-0.236564	-0.213635	0.166162	0.0287976	-0.539768	-0.277107	-0.655121
HOLLERN_MICROACINAR_BREAST_TUMOR_UP	4.05343e-26	5.0873e-25	0.321548	0.345246	-0.123105	0.211944	-0.287273	0.298836	0.234638	0.0807736	0.356426	0.345171	0.428196	0.00778082	0.303242	-0.275118	0.248036	0.314359	0.478154	-0.0743798	0.259556	0.321111	0.24444	-0.0170488	-0.10737	0.16566	0.00529075	0.0602633	0.278118	0.44627	0.340209	-0.047655	0.024083	0.0978967	0.0716991	0.280889	0.194866	0.218569	0.085265	-0.0546893	0.12318	-0.0243207	-0.194935	0.304702	0.46739	0.298575	-0.085	0.111648	0.315641
INGRAM_SHH_TARGETS	4.36121e-26	5.4601e-25	-0.0782385	0.614075	0.0165954	0.353248	0.0253052	0.457781	0.0808326	-0.234993	0.503186	0.295041	0.595707	0.544543	-0.128621	0.013905	0.362775	0.561333	0.694692	0.0981781	0.384289	0.183268	0.612772	-0.227789	0.247146	0.712195	-0.0353042	0.230796	0.406039	0.714795	0.389453	-0.687058	0.109927	0.0821917	-0.120519	0.478545	0.359743	0.406634	0.313544	0.0263989	0.223181	0.390875	0.462434	0.456886	0.440151	0.267192	0.331489	0.529468	0.399308
MIZUKAMI_HYPOXIA_UP	5.45101e-26	6.80774e-25	0.445391	-0.149685	0.0873745	-0.104829	0.440627	-0.0172083	-0.230715	-0.0154833	0.574335	0.342149	0.409622	0.404691	0.117543	-0.0643267	0.628029	-0.152371	0.418209	-0.0795505	0.175987	0.382846	0.363292	-0.333641	-0.306009	0.08233	-0.245973	0.136847	0.466891	0.622095	0.512098	-0.282633	0.393614	0.0773424	0.515462	0.379896	-0.177632	0.385034	0.0930963	-0.0409365	0.00354365	0.441557	0.372273	0.149817	0.253427	0.489568	0.62024	0.17639	0.718017
SANDERSON_PPARA_TARGETS	6.09021e-26	7.58738e-25	0.319787	0.26871	-0.250859	0.563054	-0.59855	0.594763	0.546306	0.594525	0.6165	0.780534	0.571145	0.611713	0.116023	-0.438539	0.449001	0.462884	0.645167	0.0673225	-0.1435	0.821621	0.0188791	0.213548	0.479987	0.351897	0.134752	-0.253844	0.685109	0.690433	0.555909	-0.289565	0.566157	0.490482	0.0465318	0.465545	0.60955	0.5867	0.438534	-0.54864	0.310356	-0.163387	-0.540514	-0.0533317	0.529016	0.188483	0.191252	-0.361243	0.533851
KEGG_OOCYTE_MEIOSIS	6.38327e-26	7.93305e-25	-0.33061	0.233529	-0.0368864	-0.0186092	-0.317546	-0.019542	-0.183921	-0.262541	-0.216211	-0.417508	-0.0117588	-0.320426	0.250091	0.278794	-0.363301	-0.292385	-0.312143	-0.378055	-0.0127285	-0.273541	0.160752	0.0635444	0.0357936	-0.217781	-0.0382676	0.103911	-0.315802	0.00893952	-0.00766679	-0.174819	-0.157342	-0.222102	-0.150987	-0.326892	-0.161451	-0.255969	0.0826532	-0.0471537	-0.244949	-0.225918	-0.182313	0.104389	0.060763	0.190462	-0.339424	-0.126341	-0.331842
BURTON_ADIPOGENESIS_6	6.44634e-26	7.99189e-25	0.388615	0.0399943	-0.187288	0.230335	-0.339997	0.33	0.242017	0.401348	0.23612	0.338	0.349027	0.326141	0.20087	-0.152423	0.198969	0.295841	0.421151	0.23734	0.271715	0.474416	0.20125	0.0739564	0.207238	0.317543	0.297731	-0.34842	0.305006	0.414923	0.35762	-0.0920882	0.256616	0.119534	0.0426171	0.0243413	0.383993	0.415804	0.289853	-0.309705	0.166046	0.0857834	-0.354279	0.0208268	0.382456	-0.0325121	0.0842025	0.0336221	0.309223
TSENG_IRS1_TARGETS_DN	7.90573e-26	9.77732e-25	0.228208	0.0372602	0.0195601	0.212604	0.0717239	0.0816558	0.0551316	0.126865	0.279468	0.0985715	0.186745	-0.0409521	0.12096	0.143477	0.121587	0.175229	0.372382	0.00610366	0.108387	0.188128	0.318218	0.192727	-0.0862149	0.0761099	0.0172382	0.04885	0.163209	0.370264	0.177182	-0.00258051	0.10165	-0.0447577	0.252101	-0.101899	0.199096	-0.131384	0.0201083	0.0138423	0.13555	0.312985	0.0248327	0.168245	0.243711	0.0621517	0.347661	0.301131	0.304744
PATIL_LIVER_CANCER	8.54098e-26	1.05373e-24	-0.382019	0.302166	0.281617	0.079974	-0.370158	-0.164538	-0.0531454	-0.280435	-0.446125	-0.563103	-0.324124	-0.358389	0.338241	0.186421	-0.549463	-0.341581	-0.577633	-0.502012	0.07697	-0.336228	0.150256	0.0420108	0.056653	-0.221985	-0.241084	0.19314	-0.414321	-0.241153	-0.282708	0.0939985	-0.312228	-0.315645	-0.0954645	-0.186369	-0.228765	-0.217394	0.0644733	0.0614146	-0.211743	-0.363573	-0.223347	0.0192711	0.226492	0.0637748	-0.605558	-0.320749	-0.214246
PIONTEK_PKD1_TARGETS_DN	9.28022e-26	1.14216e-24	-0.597724	0.0336285	0.145544	-0.0960057	-0.156182	-0.232012	-0.347432	-0.0556144	-0.434478	-0.557278	-0.548237	-0.638961	0.0205912	0.149089	-0.639338	-0.425696	-0.585768	-0.298512	0.0738414	-0.472475	0.267643	-0.49975	-0.0207255	-0.46836	-0.732137	0.0499358	-0.599171	-0.711738	-0.518354	0.082819	0.173083	-0.371452	-0.541086	-0.298671	-0.0239761	-0.567531	0.189214	0.186532	-0.393914	-0.270041	-0.0312972	-0.202938	-0.38456	-0.305175	-0.118438	-0.351082	-0.599185
KOKKINAKIS_METHIONINE_DEPRIVATION_96HR_DN	1.30848e-25	1.60652e-24	-0.223149	-0.0139395	-0.0177133	-0.0867278	-0.302932	-0.140371	-0.216889	-0.242361	-0.351495	-0.313127	-0.21876	-0.126917	0.259862	0.143559	-0.386818	-0.115935	-0.378981	-0.182531	-0.0359811	-0.248409	-0.134273	-0.130962	-0.018758	0.30174	-0.189759	-0.0679715	-0.271973	-0.131411	-0.215711	-0.252963	-0.141164	-0.357077	-0.254102	-0.161847	-0.0864706	-0.157303	0.16537	-0.0493761	-0.103968	-0.330767	-0.0778478	-0.212224	-0.0654495	-0.116117	-0.312488	-0.337077	-0.172743
SANSOM_APC_TARGETS_REQUIRE_MYC	1.55037e-25	1.89893e-24	-0.103826	-0.0388727	0.229187	0.0782342	-0.301345	-0.338131	-0.141547	-0.0785402	-0.410532	-0.477912	-0.289874	-0.149223	0.0394934	0.171389	-0.547134	-0.364734	-0.397394	-0.104636	0.237681	-0.26235	-0.0218749	-0.0330431	0.102391	-0.00199105	-0.17684	0.0635446	-0.405339	-0.319934	-0.362381	0.0160657	-0.103379	-0.258477	-0.233963	-0.0424922	0.039412	0.0730318	-0.141441	0.138159	0.165654	-0.349807	0.0706514	-0.343263	0.0545924	-0.223261	-0.230063	-0.377806	0.166448
DELPUECH_FOXO3_TARGETS_DN	1.72169e-25	2.10369e-24	-0.416496	0.34316	-0.222437	-0.128072	-0.316115	0.104127	-0.0568816	-0.16218	-0.574532	-0.409717	-0.00543003	-0.352148	0.253969	0.102646	-0.509845	0.094974	-0.552158	-0.407902	0.18177	-0.452058	0.192418	0.128402	-0.00381539	0.0367955	-0.352669	-0.0968232	-0.352424	-0.118389	-0.227831	-0.0730455	-0.0703224	-0.0797354	-0.209476	-9.06354e-05	-0.124298	-0.209394	0.210562	-0.298611	-0.221181	-0.298707	-0.201903	-0.181386	0.225026	-0.154063	-0.432896	-0.387398	-0.300593
SUNG_METASTASIS_STROMA_DN	1.73821e-25	2.11879e-24	-0.296044	0.344774	-0.14131	0.149198	-0.359452	-0.352429	-0.351143	-0.254995	-0.443665	-0.521076	-0.402024	-0.596351	0.33881	0.237822	-0.414072	-0.2438	-0.303899	-0.409019	-0.198509	-0.392887	-0.0229611	-0.0983287	-0.204306	0.253782	-0.252288	-0.0431893	-0.497418	-0.394315	-0.269065	-0.206742	-0.00375055	-0.121424	-0.336236	-0.490379	0.0235406	-0.506482	0.140833	-0.180562	-0.113733	-0.374882	-0.125878	-0.22696	-0.0362279	-0.245965	-0.120558	-0.415117	-0.373891
SLEBOS_HEAD_AND_NECK_CANCER_WITH_HPV_UP	1.7859e-25	2.1717e-24	-0.390945	0.200357	-0.153262	0.218877	-0.289152	-0.0865874	-0.176841	0.0998058	-0.293691	-0.541878	-0.256644	-0.304367	0.1439	-0.146457	-0.317838	-0.209351	-0.332432	-0.31887	-0.467279	-0.295422	-0.286506	0.154317	-0.026424	-0.262551	0.159079	-0.0158928	-0.474273	-0.366882	-0.134833	-0.127341	-0.197417	-0.0997498	-0.397667	-0.379642	0.123123	-0.520556	0.016085	-0.141547	-0.0631279	-0.237844	-0.304213	-0.18427	0.148438	-0.113987	-0.427022	-0.30543	-0.52057
ICHIBA_GRAFT_VERSUS_HOST_DISEASE_D7_DN	1.89686e-25	2.30113e-24	0.165723	-0.173836	-0.474283	0.0283945	-0.581179	0.538494	-0.0136834	0.521298	0.512333	0.477059	0.342904	0.0580838	-0.00720635	-0.352482	0.411189	0.0641684	0.575012	0.429246	0.0354743	0.535774	0.226929	0.332653	0.024298	0.543275	0.158857	-0.532316	0.356386	0.549386	0.237776	0.278175	0.493016	0.0214137	0.0720367	0.390681	0.467966	0.266986	0.559384	-0.119852	0.515665	-0.177471	-0.36457	0.384749	0.0121679	-0.0547143	0.300153	-0.374638	0.312443
REACTOME_NITRIC_OXIDE_STIMULATES_GUANYLATE_CYCLASE	1.9299e-25	2.33564e-24	0.536756	0.321128	-0.148872	-0.159821	0.670295	0.301552	-0.230778	-0.0966808	0.563926	0.556165	0.100773	-0.0422785	0.166931	0.427339	0.189371	0.320905	0.622821	-0.00284882	0.252116	0.291449	0.529588	-0.075515	-0.228535	0.418324	-0.10968	0.171641	0.512301	0.399657	0.481831	-0.331682	0.107449	0.198733	0.344448	0.0182376	0.282982	-0.0575523	0.00360128	-0.022487	-0.674959	0.859523	0.407044	0.402575	0.419448	0.0137333	0.591398	0.730862	0.569636
BIOCARTA_FBW7_PATHWAY	2.04877e-25	2.47361e-24	-0.261704	0.37715	-0.190512	-0.38499	-0.544772	-0.45026	-0.0863042	0.0123661	-0.62576	-0.558228	-0.361512	-0.204569	-0.0517261	-0.237658	-0.439093	-0.581025	-0.36315	-0.556221	0.135879	-0.471279	-0.50386	0.488879	0.591786	0.217791	0.618268	-0.237944	-0.616187	-0.0438695	-0.0370074	0.134251	-0.499372	-0.65497	-0.425468	-0.517753	0.211043	-0.439097	-0.308412	0.464166	-0.397135	-0.579113	-0.369538	-0.0102277	-0.504486	-0.363382	-0.603222	-0.554699	-0.26589
WANG_MLL_TARGETS	2.07963e-25	2.50492e-24	0.316391	0.233707	-0.167967	-0.0988036	0.206908	0.224742	0.0357116	0.0194681	0.488133	0.339172	0.185797	0.127791	-0.0844094	0.228627	0.275433	0.0966673	0.512034	0.126493	0.0358602	0.195485	0.221196	-0.0900316	-0.19346	0.126999	0.105083	-0.0370197	0.328913	0.350312	0.218658	0.0812533	0.335586	-0.201527	0.294867	0.26226	0.0766935	-0.0323536	0.111724	0.154702	-0.132382	0.433692	0.25559	0.317101	0.178412	0.0487229	0.490285	0.361708	0.164792
KEGG_RETINOL_METABOLISM	2.20324e-25	2.64754e-24	0.402563	-0.0838556	-0.360831	0.42251	-0.685487	0.542284	0.347514	0.409304	0.648636	0.532952	0.583613	0.696636	0.161563	-0.486629	0.649499	0.47698	0.67402	0.551289	0.191871	0.594041	-0.222047	0.166888	0.559161	0.332506	0.161361	-0.367088	0.562137	0.586347	0.411501	-0.293329	0.652913	0.383272	-0.0281719	0.41991	0.582755	0.49151	0.601689	-0.472668	0.481063	-0.517304	-0.220659	0.115059	0.188515	0.199318	0.507141	-0.315291	0.403568
REACTOME_PLASMA_LIPOPROTEIN_REMODELING	2.43356e-25	2.91741e-24	0.408869	-0.205675	-0.409942	-0.121468	-0.215255	0.334221	0.18148	-0.0693463	0.599265	0.568257	0.50819	0.370751	-0.127693	-0.309567	0.594615	0.499971	0.685593	0.532823	-0.19623	0.532058	0.503032	0.0178992	-0.054342	0.481106	0.134355	-0.227366	0.416042	0.690681	0.406953	-0.415678	0.530856	-0.0683146	0.156541	0.42979	0.162931	0.198083	0.135655	-0.0895953	0.150662	0.0463117	-0.144991	-0.0898276	0.0145996	-0.175976	0.642077	-0.127514	0.407756
HERNANDEZ_MITOTIC_ARREST_BY_DOCETAXEL_1_DN	2.63392e-25	3.15017e-24	-0.166882	0.426769	-0.25899	-0.279234	-0.00571733	-0.408495	-0.408497	-0.31851	-0.424388	-0.479431	-0.389066	-0.556344	-0.00167545	0.188797	-0.157844	-0.0411582	-0.0550503	-0.23146	0.0139401	-0.267931	-0.110209	-0.324873	-0.358076	0.249709	-0.261336	0.00287504	-0.222918	0.0248244	-0.337515	-0.294936	-0.2223	-0.436921	-0.239164	0.0238009	-0.105797	-0.300981	-0.15306	0.116719	-0.339998	0.0605158	-0.31156	0.2701	-0.288089	-0.209182	-0.132386	-0.130402	-0.143257
BHATI_G2M_ARREST_BY_2METHOXYESTRADIOL_UP	2.78109e-25	3.31837e-24	-0.354161	0.258178	-0.292242	-0.0839905	-0.120141	0.242545	-0.220999	-0.421141	-0.199752	-0.389255	-0.0567772	-0.432791	0.0318421	0.240919	-0.211646	0.0126888	-0.286041	-0.419484	-0.0918873	-0.373061	0.155863	-0.192794	-0.305892	-0.0835365	0.0628777	0.0546988	-0.350233	-0.19316	-0.184899	-0.0348516	-0.173679	-0.022825	-0.0692658	-0.228544	-0.219491	-0.142015	-0.166828	0.0554915	-0.242594	-0.110997	0.0299642	0.18917	-0.00252108	-0.118244	-0.179883	-0.0573701	-0.176046
REACTOME_DNA_REPLICATION_INITIATION	3.07825e-25	3.66434e-24	-0.618635	0.2308	-0.0296875	0.400725	-0.51016	-0.347076	0.199304	-0.148313	-0.655349	-0.712831	-0.566487	-0.815607	0.367496	-0.448173	-0.598992	-0.368137	-0.5956	-0.517807	-0.493592	-0.589498	-0.0603446	-0.116474	0.17731	-0.374555	-0.538498	-0.529975	-0.709997	-0.293019	-0.0281277	0.0517308	-0.478882	0.138798	-0.410009	-0.439066	0.135684	-0.475068	0.430902	-0.0431005	-0.25849	-0.660935	-0.324777	-0.591655	-0.0131039	-0.257258	-0.626521	-0.724463	-0.774419
BIOCARTA_EXTRINSIC_PATHWAY	3.191e-25	3.78968e-24	0.63923	0.440453	0.0942849	-0.172867	-0.679868	0.410302	-0.191041	0.166597	0.619969	0.559703	0.668304	0.53635	-0.302103	-0.702254	0.644945	0.771519	0.652099	0.59308	0.150755	0.599999	0.110011	-0.0245024	0.438209	0.760165	0.155914	-0.0113406	0.395309	0.696178	0.629646	0.617215	0.502918	-0.287273	0.738208	0.741854	0.683987	0.355948	0.315719	-0.564691	0.583773	-0.0368527	-0.303033	-0.305796	0.340993	0.368413	0.544227	-0.062394	0.50701
GOLUB_ALL_VS_AML_UP	3.5329e-25	4.18595e-24	-0.163471	0.0495743	0.0276466	0.0299759	-0.284014	-0.233511	0.105085	-0.123927	-0.408634	-0.284567	-0.270285	-0.371819	-0.323795	0.224709	-0.44631	-0.326142	-0.321805	-0.427067	-0.154323	-0.382636	-0.325831	-0.210868	-0.0245086	-0.00520336	0.00165765	-0.0130219	-0.387513	-0.0141639	-0.449511	0.105533	-0.277652	-0.316647	-0.126445	-0.33072	-0.209278	-0.424619	-0.169708	0.290835	0.131639	0.00752329	-0.0667848	-0.0720489	0.208139	-0.0627436	-0.297173	-0.262732	-0.339626
KEGG_ALANINE_ASPARTATE_AND_GLUTAMATE_METABOLISM	4.89637e-25	5.78797e-24	0.513293	0.252878	-0.131797	0.0375203	-0.240152	0.429382	0.196736	0.268005	0.478317	0.512839	0.572508	-0.194412	0.161612	-0.521335	0.573569	0.473879	0.499297	0.0688372	0.181854	0.463893	0.0620101	0.481644	0.082322	0.447443	0.0650139	0.015048	0.112369	0.538831	0.250372	-0.0545237	0.273107	0.218493	0.234268	0.431195	0.208586	0.372127	0.196452	-0.513273	0.401725	0.320311	-0.485449	-0.194243	0.543661	0.0936649	0.371687	0.249631	0.287532
BOCHKIS_FOXA2_TARGETS	5.18916e-25	6.11984e-24	0.240203	-0.13787	-0.0894952	0.14792	-0.410168	0.00867917	-0.0967232	0.268339	0.0994618	0.0355417	0.199616	0.139785	0.19028	-0.17944	0.199551	0.161186	0.299794	0.0249493	-0.006822	0.285736	0.00208017	0.159911	0.0887238	0.283636	0.13178	-0.219847	0.147751	0.365731	0.227845	-0.0626664	0.146817	0.0389562	0.0884203	0.204168	0.362303	0.21441	0.236783	-0.0820817	0.278996	-0.0649996	-0.217347	-0.0184381	0.107318	0.162998	0.142051	-0.120149	0.30332
VANTVEER_BREAST_CANCER_METASTASIS_UP	5.49307e-25	6.46326e-24	0.365665	0.10737	-0.0386701	0.360747	-0.285475	0.0395145	0.112987	0.353719	0.37917	0.248572	0.222638	0.132323	0.125434	-0.102517	0.139964	0.28382	0.337907	0.170592	0.093727	0.26528	0.167199	0.276948	0.0984696	0.249131	0.0871983	0.0320825	0.00247875	0.226549	0.204572	-0.238469	0.290048	0.259075	-0.284901	0.30609	0.38868	0.00093876	0.126787	-0.116901	0.0836689	0.0505977	-0.35244	0.0416924	0.423032	0.209455	0.354033	-0.0311205	-0.0726355
LOPEZ_MESOTELIOMA_SURVIVAL_TIME_DN	5.50983e-25	6.46801e-24	0.826015	-0.34284	-0.54852	0.245706	-0.533147	0.294962	-0.656009	0.107278	0.648768	0.744113	0.661346	0.627577	0.407875	-0.596057	0.79824	0.707417	0.784179	-0.0580831	0.413897	0.417693	0.490405	-0.236202	0.035214	0.567866	-0.348044	-0.636058	0.527453	0.742054	0.665407	-0.173211	0.795254	-0.0329968	0.563561	0.728637	0.558965	0.5537	0.187761	-0.50433	0.7485	-0.117479	0.109827	-0.422536	0.594817	0.461673	0.723168	0.608215	0.64046
KEGG_STEROID_HORMONE_BIOSYNTHESIS	5.7245e-25	6.70452e-24	0.459578	0.248721	-0.311643	0.391177	-0.634458	0.388081	0.185467	0.454537	0.472346	0.48727	0.477999	0.544133	0.49868	-0.378558	0.611514	0.403975	0.531829	0.494714	0.275193	0.51893	-0.0130479	0.34682	0.369815	0.244094	0.23392	-0.310215	0.50612	0.498112	0.277879	-0.283775	0.555966	0.341929	0.361959	0.253096	0.4993	0.404126	0.564889	-0.539561	0.61593	-0.382609	-0.249779	0.27739	0.16963	0.305283	0.303528	-0.258281	0.387678
REACTOME_ASSEMBLY_OF_ACTIVE_LPL_AND_LIPC_LIPASE_COMPLEXES	5.73896e-25	6.70601e-24	0.358072	-0.30023	-0.214557	0.54115	-0.166473	0.257064	0.535417	0.0835709	0.506622	0.352697	0.658455	0.624008	-0.0773595	-0.534099	0.419994	0.597474	0.586632	0.345558	-0.325704	0.655144	0.749055	0.132654	0.00423572	0.314494	0.421509	-0.284051	0.361073	0.74181	0.218462	-0.331192	0.472852	0.42475	0.16184	0.488235	0.380887	0.40575	0.370457	-0.299306	0.46309	-0.115847	-0.366467	-0.149004	0.0367508	0.0294677	0.545871	-0.0179376	0.537701
REACTOME_SIGNALING_BY_RHO_GTPASES	6.9871e-25	8.14574e-24	-0.285164	0.200277	0.0773747	-0.12105	-0.0742019	-0.208934	-0.120872	-0.259116	-0.176422	-0.381085	-0.298206	-0.409194	0.214985	0.328304	-0.411566	-0.274446	-0.214924	-0.404032	-0.163657	-0.328984	0.122177	-0.134557	-0.0454868	-0.238903	-0.289595	0.105003	-0.335648	-0.166659	-0.139664	-0.0811912	-0.131175	-0.219675	-0.0665516	-0.218622	-0.270734	-0.267756	-0.0457749	0.0336319	-0.200947	0.0344	0.0106862	0.171098	-0.145712	0.152731	-0.18526	0.0249689	-0.264272
REACTOME_LEADING_STRAND_SYNTHESIS	7.04491e-25	8.19434e-24	-0.608203	0.583005	-0.165274	0.444624	-0.722178	-0.243517	-0.107564	-0.233167	-0.574207	-0.747941	-0.555287	-0.739474	0.394203	-0.383214	-0.658773	-0.623773	-0.694719	-0.560911	-0.527696	-0.608227	0.0781109	0.0703154	0.223745	-0.18855	-0.0538698	-0.236399	-0.624588	-0.306095	-0.157582	-0.105678	-0.490489	-0.376576	-0.539227	-0.393091	0.374196	-0.677546	0.533389	0.236886	0.0449139	-0.606347	-0.344391	-0.474967	-0.135073	-0.259127	-0.837679	-0.682951	-0.707154
REACTOME_PROCESSING_OF_DNA_DOUBLE_STRAND_BREAK_ENDS	7.76733e-25	9.014e-24	-0.342932	0.458462	-0.0849418	0.153402	-0.35096	-0.21396	0.0520558	-0.2226	-0.45134	-0.524656	-0.311022	-0.468314	0.33282	-0.3052	-0.412182	-0.0109236	-0.490157	-0.38987	-0.296308	-0.381799	-0.101725	0.203921	0.423072	-0.359411	-0.283894	-0.279353	-0.287619	-0.352455	-0.101018	0.241165	-0.269969	0.111748	-0.312756	-0.16168	-0.14176	-0.396167	0.293883	-0.199054	-0.167906	-0.263783	-0.368653	-0.198887	0.08307	-0.118211	-0.470151	-0.387463	-0.536079
PID_P73PATHWAY	8.33961e-25	9.65609e-24	-0.0681565	0.278453	0.0626374	0.0847234	-0.292485	-0.219514	-0.263725	-0.266461	-0.416891	-0.381541	-0.186523	-0.232619	0.328686	0.203538	-0.499917	-0.197762	-0.315275	-0.327146	0.113322	-0.293338	-0.0283962	-0.210879	-0.179952	-0.121405	-0.169812	-0.0231642	-0.218735	0.0256225	-0.246846	-0.0927282	-0.347758	-0.335665	0.0574787	-0.228946	-0.0842579	-0.178169	0.0224515	-0.0734797	-0.0611174	-0.219616	-0.247783	-0.0958394	0.28698	0.0357829	-0.177448	-0.216843	-0.0534213
SWEET_LUNG_CANCER_KRAS_DN	8.57916e-25	9.89497e-24	0.339207	0.194822	-0.121628	-0.0496252	0.372725	-0.112367	-0.0670266	0.0305097	0.44623	0.363973	0.108409	-0.043085	-0.00450884	0.436246	0.250192	0.210052	0.501518	0.0192257	0.140936	0.33047	0.178818	-0.195897	-0.197202	0.304281	-0.0962892	0.26621	0.331631	0.360565	0.341371	-0.200793	0.308208	-0.131151	0.412934	0.182331	0.0381081	-0.064022	0.231484	0.0529801	-0.206694	0.575946	0.311472	0.415996	0.181686	0.092333	0.556607	0.483239	0.379747
KEGG_MISMATCH_REPAIR	8.58486e-25	9.89497e-24	-0.432926	0.526368	-0.0993013	0.399989	-0.62426	0.0129353	-0.0188764	0.138396	-0.466873	-0.736163	-0.323046	-0.732903	0.274672	-0.339463	-0.582353	-0.363828	-0.617897	-0.464873	-0.436789	-0.432138	-0.00172853	-0.023914	0.226296	-0.189869	-0.155473	-0.221927	-0.558628	-0.341378	-0.261228	0.0181371	-0.455202	-0.327576	-0.234602	-0.413229	0.252887	-0.46844	0.245367	0.126995	0.0445692	-0.494953	-0.376563	-0.513366	-0.0692775	-0.331032	-0.592367	-0.585372	-0.518364
HOSHIDA_LIVER_CANCER_LATE_RECURRENCE_DN	8.8629e-25	1.01702e-23	0.238782	0.102524	-0.163599	0.309972	-0.443587	0.168348	-0.11862	0.139116	0.287956	0.342185	0.223926	0.193519	-0.0937377	-0.134343	0.310055	0.199283	0.460346	0.145095	0.0334369	0.37339	0.133545	0.271014	0.187437	0.14287	-0.0392642	-0.130384	0.403672	0.37909	0.34935	0.0482193	0.443501	0.165524	0.218019	0.350335	0.249006	0.352935	0.226728	-0.0922855	0.223739	-0.120936	-0.266986	-0.153505	0.332217	0.14035	0.301728	0.0543818	0.371342
REACTOME_PEROXISOMAL_PROTEIN_IMPORT	8.86369e-25	1.01702e-23	0.552457	-0.357094	-0.176937	0.486494	-0.612409	0.23989	0.321296	0.433512	0.270092	0.414934	0.592973	0.40066	0.141292	-0.466482	0.324591	0.326599	0.482059	0.245376	0.261442	0.569346	0.160726	0.4018	0.460549	0.540143	0.516806	-0.329833	0.414808	0.462895	0.440678	-0.187445	0.373428	0.293145	-0.0521876	0.366383	0.658698	0.437444	0.466153	-0.281336	0.429351	-0.196621	-0.477466	-0.0445277	0.497649	0.174019	0.154204	-0.407963	0.286177
CAIRO_PML_TARGETS_BOUND_BY_MYC_UP	9.25878e-25	1.05996e-23	-0.0337695	-0.11117	0.410259	-0.0387951	0.0811396	-0.418366	-0.230958	-0.217373	-0.677655	-0.430503	-0.5187	-0.585885	0.134572	0.32947	-0.369886	0.410378	-0.593646	-0.585187	0.130259	-0.491466	0.0409519	-0.480197	-0.303222	0.237049	-0.622475	-0.197576	-0.534195	-0.491521	-0.461005	-0.108732	-0.521596	-0.181287	-0.0655798	-0.0838056	-0.313624	-0.407078	-0.236051	-0.332675	-0.430413	0.191595	-0.098764	-0.247219	-0.0486837	-0.0340619	-0.090407	-0.0539796	-0.418225
MIKKELSEN_ES_HCP_WITH_H3_UNMETHYLATED	9.56493e-25	1.09255e-23	0.0189755	0.359152	0.00815305	0.172389	0.129748	0.326912	0.187404	0.334688	0.458877	0.421378	0.374565	0.0400138	0.310042	0.124114	0.27975	0.441092	0.408569	0.0693511	-0.0338796	0.374061	0.310632	0.0102256	-0.0867625	-0.0900077	0.0410308	0.269321	0.391822	0.460628	0.498162	-0.00255478	0.0427636	0.100645	0.480913	0.14136	0.091147	0.22925	0.0705906	-0.099721	0.0815536	0.379932	-0.205293	0.363145	0.233162	0.217004	0.186843	0.49868	-0.168921
ICHIBA_GRAFT_VERSUS_HOST_DISEASE_35D_DN	1.00726e-24	1.14796e-23	0.0470304	-0.174052	-0.220182	0.145157	-0.499798	0.378043	0.185157	0.203959	0.303966	0.30656	0.435856	0.133784	-0.0806466	-0.101884	0.371956	0.146731	0.533659	0.077133	0.0881277	0.486665	0.169444	0.321805	0.146617	0.0702796	0.0817188	-0.227905	0.339828	0.524139	0.37596	-0.1754	0.398386	0.27464	-0.0994658	0.257598	0.285646	0.105182	0.301639	-0.234414	0.184595	-0.0136945	-0.310057	0.327892	0.34369	0.19544	0.220486	-0.0983172	0.138614
REACTOME_FATTY_ACID_METABOLISM	1.03304e-24	1.17471e-23	0.264751	0.0738993	-0.274842	0.276949	-0.517128	0.216349	0.22882	0.388119	0.422348	0.376677	0.310162	0.195904	0.127923	-0.178779	0.303073	0.275922	0.47566	0.149263	0.242789	0.427157	-0.0180821	0.268917	0.182822	0.288683	0.205291	-0.283675	0.260542	0.518198	0.32976	-0.183932	0.27721	0.0963834	-0.104711	0.323922	0.344413	0.376138	0.321905	-0.321615	0.353453	-0.187217	-0.319828	0.0470608	0.349983	0.130636	0.189315	-0.138845	0.340783
KEGG_NITROGEN_METABOLISM	1.04209e-24	1.18235e-23	0.406668	0.0104197	-0.150261	0.03404	0.00777811	0.363448	0.394464	0.374994	0.430158	0.494886	0.388239	0.115937	-0.23133	-0.428705	0.635333	0.446284	0.608857	0.0584749	0.0813106	0.543538	-0.232752	0.486305	0.326817	0.285172	0.361413	-0.0135725	0.539983	0.701787	0.395318	-0.172062	0.355072	0.277296	0.0922657	0.260713	0.331025	0.51577	0.481328	-0.476762	0.355186	0.372581	-0.604999	-0.109636	0.450545	0.144518	0.473809	0.352332	0.0345211
REACTOME_APC_CDC20_MEDIATED_DEGRADATION_OF_NEK2A	1.04557e-24	1.18366e-23	-0.322459	0.211911	0.229354	-0.000916601	-0.556442	-0.427409	-0.21372	-0.187305	-0.643718	-0.695111	-0.295266	-0.505495	0.00388078	0.328472	-0.658152	-0.399104	-0.671164	-0.297287	0.282473	-0.538123	-0.37067	0.227197	0.478307	0.163457	-0.190209	-0.0488516	-0.515513	-0.551534	-0.515305	0.444113	-0.0228584	-0.261269	-0.237823	-0.339037	-0.133571	-0.128025	-0.110596	0.428625	-0.353799	-0.324839	-0.252802	-0.101898	-0.000959747	-0.0241212	-0.670933	-0.499365	-0.560061
AMIT_SERUM_RESPONSE_480_MCF10A	1.05691e-24	1.19384e-23	-0.174787	0.0463213	-0.169543	-0.304986	-0.0387472	-0.336153	-0.218635	-0.259501	-0.532749	-0.545795	-0.20874	-0.162907	-0.232322	0.0674287	-0.426223	-0.0863586	-0.40824	-0.32085	0.251306	-0.429975	0.380388	-0.169372	0.0801459	0.0973431	0.12539	0.139165	-0.419505	-0.102173	-0.390481	-0.148467	-0.385888	0.0406245	0.156062	-0.170755	-0.352243	0.0913878	-0.471866	0.10385	0.00286623	-0.117241	0.124619	-0.280211	0.0913042	-0.156341	-0.210178	-0.267195	0.260072
REACTOME_REGULATION_OF_TP53_ACTIVITY_THROUGH_PHOSPHORYLATION	1.17478e-24	1.32404e-23	-0.179299	0.13287	0.126642	0.123846	-0.366281	-0.273889	-0.168287	0.0592845	-0.445976	-0.478631	-0.337231	-0.466164	0.331077	0.00643517	-0.406929	-0.133343	-0.476863	-0.390333	-0.402937	-0.411737	-0.0283812	0.239179	0.114623	-0.238652	-0.0487307	-0.289737	-0.482771	-0.316369	-0.19944	-0.0103466	-0.153946	0.0460583	-0.20489	-0.333049	-0.030181	-0.352588	0.237025	-0.207805	-0.104027	-0.226579	-0.135061	-0.227183	-0.114954	0.101962	-0.463201	-0.259362	-0.418736
BOYAULT_LIVER_CANCER_SUBCLASS_G6_UP	1.19554e-24	1.34446e-23	0.611097	0.0579047	0.744932	0.769121	-0.449699	0.015958	0.701911	0.793726	-0.0112605	-0.0901308	0.094481	0.807056	0.736565	-0.219048	0.412137	0.180675	0.0455799	-0.239875	-0.346728	0.868419	-0.101796	-0.0705286	0.635719	0.0705769	-0.00838368	-0.272422	0.578341	0.34575	0.226349	-0.459666	0.170602	0.380614	-0.11438	-0.387079	0.757502	0.181589	0.721164	-0.35052	0.23529	-0.209518	-0.339278	0.073677	0.180396	0.768863	-0.246621	-0.0599912	0.294619
BOYAULT_LIVER_CANCER_SUBCLASS_G3_UP	1.211e-24	1.35883e-23	-0.266864	0.155151	0.35074	-0.0591498	-0.24846	-0.416371	-0.243252	-0.307369	-0.572476	-0.617673	-0.347408	-0.367657	0.41545	0.295903	-0.510185	0.154522	-0.631067	-0.566712	-0.0579862	-0.376994	-0.0708048	-0.112746	0.161342	0.252706	-0.117153	-0.159004	-0.522372	-0.417733	-0.335153	-0.20356	-0.412171	-0.269034	-0.178067	-0.246536	-0.262018	0.0398103	-0.06005	-0.183541	-0.224527	-0.080958	-0.0350858	-0.0565315	0.0435807	0.116835	-0.480161	-0.29807	-0.144091
BIDUS_METASTASIS_UP	1.2304e-24	1.37756e-23	-0.409236	0.240676	0.00679805	0.0163629	-0.409149	-0.0622988	-0.000839336	-0.194811	-0.475875	-0.536783	-0.193221	-0.512164	0.373235	0.0719524	-0.416278	-0.254702	-0.542249	-0.59539	-0.414235	-0.442719	0.125689	0.176838	0.0974742	-0.279795	-0.185569	-0.100371	-0.499402	-0.290688	-0.0834542	0.0278232	-0.27704	-0.157809	-0.201663	-0.413687	-0.199343	-0.459054	0.043206	-0.245453	-0.332128	-0.275251	-0.247217	0.0336725	-0.145535	0.28688	-0.458513	-0.292695	-0.398879
TSUNODA_CISPLATIN_RESISTANCE_DN	1.37765e-24	1.53904e-23	0.501487	0.302359	-0.238361	-0.161249	-0.0436459	-0.101523	-0.245803	-0.0826976	0.433509	0.28135	0.373029	0.156941	0.0705693	-0.0670075	0.577182	0.320889	0.539533	0.340351	0.252026	0.115454	0.184905	-0.00207883	-0.188019	0.337509	0.0810249	-0.184029	0.24785	0.611266	0.4436	-0.17129	0.297858	0.180509	0.335252	0.467232	0.0283654	0.312874	0.0622155	-0.0744115	0.19351	0.334096	0.0590598	-0.0711959	0.434497	0.246264	0.61627	0.307938	0.473309
REACTOME_METABOLISM_OF_ANGIOTENSINOGEN_TO_ANGIOTENSINS	1.7494e-24	1.95004e-23	0.517174	-0.464588	-0.0579193	0.146062	-0.470434	0.0111083	0.0851961	0.337002	0.290845	0.664422	0.0160306	0.519609	0.242572	0.0388144	0.693192	0.713611	0.483764	0.495554	-0.141373	0.650694	-0.0892222	0.239584	0.369551	0.389307	0.656702	-0.470385	0.496882	0.548857	0.652836	-0.522111	0.706146	0.233578	0.29304	-0.0159296	0.711676	0.0529081	0.341339	-0.30984	0.356232	0.277061	-0.375545	0.122231	0.228886	0.486385	0.449779	0.315701	-0.0586389
REACTOME_EARLY_PHASE_OF_HIV_LIFE_CYCLE	1.90912e-24	2.12343e-23	-0.364472	-0.289619	0.11113	-0.379053	-0.3222	-0.482008	-0.169462	-0.439368	-0.262145	-0.657177	-0.323854	-0.665673	-0.342167	0.499148	-0.537408	-0.363379	-0.138961	-0.257565	0.0408266	-0.433588	-0.0251179	-0.308655	-0.399243	-0.261525	-0.149676	-0.128245	-0.76527	-0.28473	-0.599286	-0.0445411	0.298887	-0.509324	-0.284744	-0.516865	-0.597749	-0.41762	-0.355886	0.480214	0.283874	-0.207734	0.0889237	-0.0378905	-0.558769	-0.416703	0.00589123	-0.194029	-0.392497
PUJANA_BRCA1_PCC_NETWORK	2.09292e-24	2.32277e-23	-0.0825641	0.0399609	0.280045	0.0503251	-0.252685	-0.267025	0.00880704	-0.0493566	-0.414334	-0.500854	-0.190408	-0.401864	0.244041	0.19568	-0.440253	-0.167284	-0.4535	-0.441766	-0.0996217	-0.332623	0.0154407	-0.129902	-0.0524019	-0.0156748	-0.268731	-0.173618	-0.460794	-0.363778	-0.240929	0.00160015	-0.100171	-0.216837	-0.0568815	-0.170131	-0.0878245	-0.200519	-0.0171309	0.123247	-0.041923	-0.116636	-0.0443994	-0.19987	-0.0416755	0.100876	-0.319028	-0.279679	-0.235888
BHATTACHARYA_EMBRYONIC_STEM_CELL	2.19194e-24	2.42737e-23	-0.0863483	-0.00625606	-0.01999	-0.289445	-0.0109601	-0.426561	-0.20838	-0.348733	-0.440243	-0.485733	-0.232038	-0.240026	-0.0755226	0.188978	-0.384188	-0.2202	-0.432823	-0.386557	0.139168	-0.319376	-0.173994	-0.199613	0.00434521	0.0461096	-0.164798	0.075542	-0.34757	-0.282431	-0.402876	-0.0140131	0.0569582	-0.395306	-0.0961856	-0.204296	-0.222351	-0.0720236	0.0804206	0.114166	-0.197737	0.0100366	-0.159268	-0.129606	-0.010789	-0.319984	-0.107976	-0.350875	-0.0194033
ZHAN_EARLY_DIFFERENTIATION_GENES_DN	2.21358e-24	2.446e-23	-0.257009	0.262191	0.202585	-0.422724	-0.0133002	-0.364127	-0.185036	-0.350791	-0.0782723	-0.392067	-0.380976	-0.389118	-0.194311	0.537354	-0.554726	-0.476304	-0.211863	-0.229076	0.123169	-0.569357	-0.135145	-0.317167	-0.308625	-0.235901	-0.450757	-0.0988315	-0.566769	-0.43067	-0.413157	0.189394	0.106643	-0.316811	-0.0769714	-0.417581	-0.490165	-0.380322	-0.428399	0.238807	-0.35592	-0.187147	0.435071	0.109139	-0.259551	0.121784	-0.0810384	-0.109258	-0.348076
LOPEZ_MESOTHELIOMA_SURVIVAL_WORST_VS_BEST_UP	2.33259e-24	2.57192e-23	-0.519386	-0.000388293	-0.154136	-0.202449	-0.242123	-0.557091	0.0815833	-0.320793	-0.435058	-0.669283	-0.366578	-0.0593307	-0.148976	0.113945	-0.452305	-0.198198	-0.441086	0.253905	0.126552	-0.362329	-0.104446	0.0460605	-0.0786726	-0.409496	0.0897125	-0.0901602	-0.447473	0.348587	-0.372478	-0.151581	-0.461336	-0.259444	-0.466645	-0.182149	-0.232122	0.0165423	-0.199582	-0.239562	-0.658095	-0.398824	-0.257821	-0.192522	0.134651	-0.180053	-0.519679	-0.356031	-0.0301763
MARKEY_RB1_CHRONIC_LOF_UP	2.46436e-24	2.71133e-23	-0.202669	0.37663	-0.090918	-0.11077	-0.138428	-0.273678	-0.0857335	-0.170017	-0.142992	-0.205004	-0.335624	-0.360463	-0.0519311	0.279283	-0.340026	-0.222846	-0.10729	-0.397214	-0.180614	-0.265017	-0.146591	-0.0711332	-0.276441	-0.150113	0.0977881	0.000959728	-0.201454	-0.0298466	-0.080254	-0.0832569	-0.150076	-0.327444	-0.113153	-0.231932	-0.197038	-0.36274	-0.102357	-0.139852	-0.0744647	0.0833881	0.00332302	0.0905436	6.66765e-05	0.100664	-0.137776	-0.0163548	-0.122263
KHETCHOUMIAN_TRIM24_TARGETS_DN	2.69074e-24	2.954e-23	0.453225	-0.0999456	0.0652951	0.463711	-0.795803	0.282043	0.195558	0.34548	0.604218	0.606747	0.142326	0.475556	0.369437	-0.17402	0.696362	-0.171662	0.761906	0.484266	0.115806	0.768559	0.166715	0.491909	0.367398	0.542315	0.504056	-0.387073	0.671062	0.759647	0.540947	-0.370104	0.814861	0.127696	0.404762	0.0585514	0.720232	0.0404086	0.87861	-0.387695	0.370318	-0.712049	-0.00143645	-0.0254237	0.353093	0.577047	-0.150258	-0.671705	0.37769
REACTOME_METABOLISM_OF_VITAMINS_AND_COFACTORS	2.8247e-24	3.09438e-23	0.343681	0.250789	-0.201142	0.0532349	-0.192039	0.255713	-0.0061057	0.243819	0.293041	0.228468	0.416414	0.0658677	0.281457	-0.0405506	0.27581	0.442503	0.374201	0.072274	0.185368	0.219549	0.257237	0.109356	-0.0270928	0.31848	0.0709879	-0.213252	0.0854826	0.418506	0.252842	-0.142082	0.195117	-0.00630579	0.160507	0.283693	0.185936	0.491968	0.0174949	-0.309459	0.23308	0.107405	-0.147684	-0.0797561	0.341556	0.149944	0.251854	0.118874	0.404287
KEGG_TAURINE_AND_HYPOTAURINE_METABOLISM	3.17252e-24	3.46794e-23	0.157674	-0.0511075	0.0111939	0.100918	-0.265311	-0.458386	0.246908	0.087002	0.512403	0.167578	0.135732	0.347189	-0.0835974	-0.0970344	0.323468	0.137241	0.690053	-0.0464771	0.216729	0.599462	-0.152498	-0.186193	0.351026	0.149987	-0.166092	0.175374	0.534881	0.300796	-0.111577	0.145673	0.252308	-0.408649	0.175253	0.621704	0.255281	0.416403	0.164419	0.189665	0.369523	-0.0175145	-0.444328	0.263987	0.274406	-0.389118	0.472707	0.177913	0.423764
KEGG_PEROXISOME	3.32143e-24	3.62292e-23	0.418266	-0.33804	-0.197567	0.522776	-0.616926	0.311822	0.329065	0.378912	0.366663	0.508498	0.599806	0.398078	0.095505	-0.467909	0.359312	0.406867	0.53622	0.240855	0.136316	0.563799	0.2648	0.433419	0.406926	0.516596	0.469384	-0.328002	0.435544	0.619658	0.474198	-0.280577	0.382336	0.272302	-0.0519429	0.221121	0.570708	0.362619	0.357237	-0.528197	0.342517	-0.32042	-0.431435	0.0433245	0.489383	0.309951	0.151925	-0.343729	0.379901
KEGG_PPAR_SIGNALING_PATHWAY	3.84165e-24	4.1814e-23	0.2711	-0.254897	-0.364163	0.264793	-0.501765	0.278203	0.146526	0.465476	0.531952	0.536574	0.441249	0.372934	0.0344881	-0.140709	0.539933	0.373454	0.667548	0.229111	-0.0753567	0.596522	-0.19649	0.200494	0.196933	0.374331	0.382133	-0.489425	0.558289	0.659827	0.35373	-0.153315	0.484944	0.242184	-0.130086	0.196879	0.405101	0.376838	0.239046	-0.519316	0.276051	-0.0981789	-0.28703	0.144399	0.257223	0.169865	0.50168	-0.265258	0.350984
SASSON_FSH_RESPONSE	3.98834e-24	4.33178e-23	0.53811	-0.500012	-0.496489	0.0940338	0.631247	-0.201511	0.125155	0.0237933	0.5696	0.574283	-0.330559	0.498038	-0.0875408	0.0432963	0.764467	0.471373	0.589367	0.220204	0.306955	0.195095	-0.424172	-0.332415	-0.258643	0.314851	-0.364706	-0.166846	0.62571	0.540401	0.348927	-0.794315	0.268408	0.489391	0.736881	-0.10691	0.488331	0.121146	0.505772	0.0126965	-0.143488	0.411974	-0.243632	-0.146363	0.123393	0.0600395	0.778846	0.601845	0.661043
WU_SILENCED_BY_METHYLATION_IN_BLADDER_CANCER	4.28132e-24	4.64007e-23	0.268438	-0.056503	-0.10929	0.145511	0.0262081	-0.0586034	0.149154	0.21018	0.546092	0.454175	0.236018	-0.0678027	-0.0391774	0.32791	0.447879	0.20947	0.650254	0.196681	0.125305	0.394874	0.366327	-0.0614203	-0.218556	0.416221	0.0702719	-0.122105	0.119595	0.29076	0.390784	-0.319308	0.277387	0.117384	0.269591	0.328953	0.155687	-0.340438	0.0564556	0.288331	-0.0220684	0.430766	0.311628	0.431298	0.282024	0.288866	0.497024	0.451675	0.229122
RODWELL_AGING_KIDNEY_DN	4.36788e-24	4.72381e-23	0.0859824	0.216939	0.0842652	0.354876	-0.196816	0.339208	0.212454	0.30408	0.17146	0.230514	0.42209	0.0265625	0.34562	-0.288618	0.306341	0.264843	0.274947	-0.172264	-0.246338	0.44715	0.19908	0.1853	0.139554	0.158335	0.243514	-0.209624	0.119132	0.400423	0.459952	-0.103359	0.122438	0.163139	0.253442	0.171261	0.383	-0.102189	0.334773	-0.257221	0.0766343	0.138916	-0.279414	0.245077	0.260599	0.363622	-0.125159	0.101827	-0.058207
REACTOME_TRANSCRIPTIONAL_REGULATION_BY_E2F6	4.97664e-24	5.37076e-23	-0.309543	0.372482	-0.0877084	0.308669	-0.363904	-0.291632	0.138565	0.0231897	-0.483428	-0.524837	-0.303665	-0.531293	0.412579	0.0573418	-0.533964	-0.370662	-0.527917	-0.625297	-0.544041	-0.460278	-0.21684	0.11307	0.202241	-0.267409	-0.166002	-0.0878428	-0.472538	-0.403513	-0.31788	0.164479	-0.362487	-0.178171	-0.271284	-0.467233	-0.129137	-0.627307	-0.109334	-0.135535	-0.28639	-0.246585	-0.213501	-0.155013	-0.103394	0.243299	-0.545924	-0.178574	-0.579439
PYEON_HPV_POSITIVE_TUMORS_UP	5.73447e-24	6.17549e-23	-0.351674	0.428647	-0.340634	-0.0898641	-0.127776	0.106341	-0.229704	0.0825074	-0.22674	-0.454154	-0.262142	-0.490235	0.193887	-0.180798	-0.345767	-0.36402	-0.424924	-0.501384	-0.595247	-0.440513	-0.346446	0.1459	-0.0558617	-0.341365	-0.240161	-0.0135815	-0.345492	-0.33081	-0.198319	-0.0186416	-0.191469	-0.0440923	-0.0768688	-0.445056	0.0892443	-0.625776	0.112079	-0.196133	-0.434557	-0.112667	-0.183989	0.0573743	-0.104643	0.115857	-0.466363	-0.29296	-0.560273
BHAT_ESR1_TARGETS_NOT_VIA_AKT1_DN	6.42101e-24	6.90021e-23	0.442275	0.239334	0.144753	0.361036	-0.00976079	0.0789273	0.333269	0.374605	0.393876	0.0405005	0.2352	0.0827624	0.341461	0.110286	-0.0835108	0.0709473	0.379816	-0.290544	-0.310402	0.378843	0.289815	-0.0697866	-0.0632628	-0.0496247	-0.135925	-0.177273	0.421967	0.428805	0.358376	-0.13082	0.0219299	-0.125114	0.406798	-0.0377259	0.153671	-0.195835	0.398912	-0.139301	0.0649735	0.288556	0.142611	0.359176	0.0957505	0.436542	0.180635	0.391283	0.1375
FERRANDO_HOX11_NEIGHBORS	6.89109e-24	7.38975e-23	-0.256484	0.47491	-0.120054	-0.0568124	-0.511487	-0.0946316	-0.0315142	-0.195923	-0.366772	-0.328841	-0.379932	-0.411036	0.055427	0.0419257	-0.325539	-0.169507	-0.495586	-0.500582	0.0205929	-0.00584384	-0.294866	-0.198729	0.109141	-0.157068	0.317766	-0.370147	-0.464452	-0.366342	-0.0982601	0.33042	0.149592	-0.377248	-0.478572	-0.356188	-0.0103449	-0.545243	-0.0179541	-0.295872	-0.157222	-0.439396	-0.321761	-0.293073	-0.0222385	0.379253	-0.508504	-0.436428	-0.560079
IZADPANAH_STEM_CELL_ADIPOSE_VS_BONE_DN	7.85726e-24	8.4081e-23	0.150759	0.161831	-0.209526	0.131764	0.251557	-0.0542692	0.120095	0.235746	0.444802	0.241593	0.112757	-0.235744	-0.0469048	0.275245	0.30985	0.231798	0.473692	-0.110117	-0.0551164	0.369195	0.0511959	0.15459	-0.149158	0.266733	0.0228508	0.00130225	0.324463	0.439338	0.302102	-0.0331419	0.292767	-0.0689589	0.397929	0.292301	0.130934	0.0702439	0.1417	0.0629893	-0.0296085	0.510886	0.235533	0.318652	0.169202	0.174861	0.518319	0.53275	0.23834
DUTERTRE_ESTRADIOL_RESPONSE_6HR_UP	8.32733e-24	8.8924e-23	-0.21216	0.327211	0.00387751	0.0322042	-0.255311	-0.300699	-0.206155	-0.157216	-0.355074	-0.46956	-0.149898	-0.431625	0.333946	0.109059	-0.310778	-0.00179931	-0.302692	-0.372576	-0.018779	-0.184386	0.06707	0.0182869	-0.171021	0.0352861	-0.244403	-0.0649811	-0.407883	-0.171791	-0.153262	-0.124585	-0.247657	-0.227284	-0.124887	-0.22084	-0.112853	-0.220475	-0.0560205	-0.179145	0.050926	-0.129259	-0.200467	-0.214316	0.0635767	0.00992483	-0.172392	-0.231397	-0.0744924
REACTOME_GLYOXYLATE_METABOLISM_AND_GLYCINE_DEGRADATION	8.37383e-24	8.92331e-23	0.651528	0.00401452	-0.628886	0.427851	-0.535864	0.575654	0.251013	0.588866	0.626763	0.617132	0.682433	-0.0826465	0.235014	-0.611921	0.602602	0.719115	0.704377	0.405908	-0.0581287	0.560056	0.477647	0.46662	0.107796	0.556342	0.42129	-0.413457	0.210287	0.528864	0.438252	0.256831	0.293394	0.473136	-0.0238599	0.27985	0.698751	0.640406	0.443168	-0.593523	0.302734	0.228697	-0.596285	-0.34212	0.267158	0.405856	0.217792	0.259648	0.305802
REACTOME_MISMATCH_REPAIR	8.84645e-24	9.40722e-23	-0.598717	0.647569	0.161344	0.511935	-0.678807	-0.0534368	0.243073	0.23475	-0.546364	-0.731344	-0.3753	-0.760816	0.31942	-0.259757	-0.617072	-0.547497	-0.554824	-0.467362	-0.328427	-0.492095	0.255727	-0.138811	0.240512	-0.290254	-0.119335	-0.470378	-0.611208	-0.383288	-0.207042	-0.195331	-0.439548	-0.320432	-0.438054	-0.369251	0.134904	-0.560796	0.190209	0.0900084	-0.123117	-0.574985	-0.459973	-0.658841	-0.0996329	-0.0717748	-0.641834	-0.602774	-0.643625
SCHAEFFER_PROSTATE_DEVELOPMENT_12HR_UP	9.55195e-24	1.01362e-22	0.402864	-0.111138	-0.0462533	-0.237739	-0.0647972	-0.364134	0.00719287	0.0779492	0.241967	0.222485	0.0633791	0.0725982	0.0436789	0.247648	0.207353	0.263381	0.386459	-0.10603	0.0612892	0.4323	0.0103088	-0.327122	-0.0991008	0.11155	0.255732	0.0361578	0.26047	0.402167	0.217121	-0.211104	0.230905	-0.260679	0.357831	0.188662	0.116371	0.107399	0.232106	0.00717374	0.057334	0.363952	0.0644313	0.287274	0.193126	0.228283	0.458031	0.219611	0.455343
REACTOME_PHASE_II_CONJUGATION_OF_COMPOUNDS	9.8229e-24	1.0402e-22	0.390517	0.142348	-0.131681	0.172945	-0.455421	0.206454	0.0183166	0.322092	0.363215	0.408874	0.321701	0.300659	0.268133	-0.255532	0.405578	0.395028	0.488734	0.241093	0.335007	0.43611	-0.0726001	0.273217	0.265227	0.23316	0.175143	-0.280288	0.337339	0.436287	0.140134	-0.253353	0.426892	0.200503	-0.0328635	0.140897	0.355071	0.424192	0.37845	-0.387872	0.352114	-0.0802578	-0.336647	0.28371	0.264593	0.00450885	0.386549	-0.0663053	0.342405
REACTOME_GOLGI_CISTERNAE_PERICENTRIOLAR_STACK_REORGANIZATION	1.05945e-23	1.11959e-22	-0.670141	-0.217298	0.211745	0.369128	-0.368149	-0.0328809	-0.30046	-0.418714	-0.718691	-0.471503	-0.293246	-0.551899	0.382439	0.445482	-0.634126	-0.301619	-0.654363	-0.728165	-0.279904	-0.671948	0.512378	0.196005	-0.310729	-0.0610651	0.0271409	0.343658	-0.346135	0.106336	-0.102415	0.0461516	-0.388241	-0.474692	-0.378931	-0.533517	-0.105133	-0.486211	-0.205701	-0.256394	-0.721805	-0.353779	-0.297506	0.264869	0.209039	0.30735	-0.608951	-0.365741	-0.61124
REACTOME_CONVERSION_FROM_APC_C.CDC20_TO_APC_C.CDH1_IN_LATE_ANAPHASE	1.09212e-23	1.15171e-22	-0.376344	0.20083	0.174294	0.123106	-0.529743	-0.347678	-0.199324	-0.411832	-0.566998	-0.598416	-0.3264	-0.529576	0.0594427	0.385758	-0.605551	-0.417598	-0.603535	-0.459068	-0.0236067	-0.577091	-0.377775	0.349098	0.445257	0.107758	-0.299762	0.131957	-0.570259	-0.577489	-0.280069	0.398186	-0.0957445	-0.260939	-0.169762	-0.163423	-0.241702	-0.0702739	-0.176479	0.416796	-0.475922	-0.32361	0.128908	-0.0118135	-0.340342	0.296617	-0.630041	-0.362274	-0.366122
ZHAN_MULTIPLE_MYELOMA_SUBGROUPS	1.18394e-23	1.24595e-22	-0.270193	0.0490048	-0.0747217	0.114133	-0.465775	-0.370286	-0.0474632	-0.360478	-0.494934	-0.595109	-0.299255	-0.38907	0.248505	-0.333686	-0.53128	-0.00640384	-0.577775	-0.441598	0.331327	-0.479562	-0.113311	-0.0044678	-0.0315166	0.262863	-0.155719	-0.303038	-0.515761	-0.452661	-0.431782	-0.041394	-0.207112	-0.34765	-0.24162	-0.315216	-0.0934141	-0.0832504	0.0812827	0.224983	0.121959	-0.529129	-0.490152	-0.149582	-0.149287	-0.244725	-0.595308	-0.540293	-0.107396
FEVR_CTNNB1_TARGETS_DN	1.27738e-23	1.34151e-22	-0.156951	0.191301	0.0196193	0.109338	-0.306328	-0.118405	-0.0057549	-0.0925678	-0.374788	-0.464205	-0.101928	-0.43035	0.282719	-0.00144729	-0.386134	-0.0591253	-0.402353	-0.463223	-0.224964	-0.316721	0.0347206	-0.138696	-0.0213078	-0.112159	-0.23667	-0.150787	-0.397341	-0.28664	-0.207536	0.0505328	-0.123792	-0.145044	-0.107905	-0.293185	-0.0947652	-0.294508	0.13038	-0.104574	-0.159619	-0.110788	-0.255372	-0.101627	-0.0276986	0.100096	-0.350251	-0.275304	-0.336471
REACTOME_FACTORS_INVOLVED_IN_MEGAKARYOCYTE_DEVELOPMENT_AND_PLATELET_PRODUCTION	1.44507e-23	1.5145e-22	-0.24402	0.150054	0.217796	0.209694	-0.0678229	-0.174473	0.0758425	-0.0744773	-0.0985671	-0.332063	-0.244457	-0.45196	0.191536	0.326031	-0.373781	-0.186504	-0.136111	-0.385999	-0.242006	-0.336308	0.0297677	0.0118996	-0.0108948	-0.180782	-0.0434374	0.0860781	-0.374903	-0.262984	0.0630228	-0.315197	-0.212485	-0.12466	-0.0573084	-0.148059	-0.173351	-0.212353	-0.0919063	-0.1358	-0.159274	0.0217675	0.217875	-0.0132465	-0.13727	0.238862	-0.141025	0.0801555	-0.236812
TAKEDA_TARGETS_OF_NUP98_HOXA9_FUSION_8D_UP	1.48001e-23	1.54792e-22	0.442441	-0.0745246	-0.159705	-0.150684	0.162856	-0.0380435	0.0355763	-0.185354	0.48632	-0.0373723	0.0863528	0.107534	0.0884578	0.32263	0.453798	0.134385	0.579941	0.292936	0.0459104	0.225749	0.192109	-0.367008	-0.198986	0.187521	0.0253897	0.226788	0.271825	0.443651	0.282961	-0.195104	0.311664	-0.00410745	0.432061	0.388064	-0.0355272	0.141002	0.201874	-0.0723649	0.140745	0.410002	0.142083	0.412191	0.212281	0.020602	0.454871	0.340721	0.247855
LANDIS_ERBB2_BREAST_TUMORS_65_DN	1.63568e-23	1.70722e-22	0.431697	0.140497	-0.312846	0.413812	-0.186581	0.151868	0.403072	0.317454	0.53298	0.387464	0.247137	0.400199	-0.032861	-0.0673172	0.477995	0.475272	0.618773	-0.0230596	0.128613	0.381544	0.0662388	0.108141	0.410798	0.298641	0.223554	-0.0273755	0.444027	0.403313	0.436353	-0.514275	0.176742	0.0136408	-0.0971984	0.325604	0.224433	0.318116	0.08956	-0.276912	0.282793	0.344433	-0.0597067	0.210883	0.219484	-0.161552	0.565842	0.415305	0.454676
TANG_SENESCENCE_TP53_TARGETS_UP	1.86891e-23	1.94465e-22	0.278642	0.358542	-0.254202	0.146584	0.485822	0.0161928	0.390602	0.0561403	0.427024	0.477327	0.167823	-0.0699576	0.162605	0.201137	0.257806	0.113455	0.452615	0.115454	0.0986747	0.348144	0.259101	-0.407822	-0.0201667	-0.18187	-0.0181661	0.0387656	0.478748	0.393445	0.0485752	-0.0958508	0.374761	-0.20868	0.325246	0.216197	-0.112818	0.383207	0.384772	0.143857	0.251552	0.486163	-0.108353	0.303337	0.219987	-0.485583	0.472198	0.320336	0.302112
PIONTEK_PKD1_TARGETS_UP	1.87081e-23	1.94465e-22	0.430697	-0.177101	-0.217583	0.022146	-0.410076	0.236308	0.171258	0.435881	0.406402	0.358617	0.461343	0.260541	0.297042	-0.233581	0.489445	0.203164	0.540536	0.286654	0.0162824	0.53803	-0.158188	0.250943	0.376791	0.287584	0.511465	-0.136208	0.533684	0.576921	0.170479	-0.138364	0.229506	0.287197	0.025804	0.275861	0.340872	0.441638	0.350613	-0.538102	0.346157	0.190262	-0.113242	0.0979515	0.340499	0.196975	0.483611	0.151181	0.424984
SCHAEFFER_PROSTATE_DEVELOPMENT_AND_CANCER_BOX5_UP	1.87681e-23	1.94691e-22	0.362116	0.360286	0.116346	0.36079	0.110496	-0.0862816	-0.204333	0.621574	0.396586	0.0301479	-0.363937	-0.389562	0.0585391	0.318114	0.433423	0.0488611	0.508329	-0.218446	-0.394464	-0.0123478	0.533933	0.162725	0.491695	0.446543	0.066877	0.00817009	0.587784	0.291251	0.0910858	0.147622	0.406139	-0.373556	0.710007	0.155356	0.285719	-0.00442145	0.243636	-0.174036	-0.461971	0.521541	-0.11318	0.504767	-0.0590175	0.101766	0.294257	0.562428	0.00831946
ACEVEDO_LIVER_TUMOR_VS_NORMAL_ADJACENT_TISSUE_DN	1.94267e-23	2.01111e-22	0.227087	-0.357005	-0.508795	-0.180825	-0.381926	0.126916	-0.101262	0.0469187	0.548934	0.485548	0.375927	0.296898	-0.125018	-0.288914	0.477929	0.319467	0.680809	0.481069	0.19109	0.191765	-0.0394575	-0.0867133	-0.323304	0.358529	0.222935	-0.286714	0.166869	0.472835	0.280407	-0.107915	0.292579	0.0178145	0.0798038	0.364409	0.121898	0.363871	-0.0846669	-0.028221	0.291204	0.0339418	-0.0409221	-0.0974254	-0.0474473	-0.129694	0.557732	0.0860841	0.431758
DODD_NASOPHARYNGEAL_CARCINOMA_DN	1.98622e-23	2.05203e-22	-0.203217	0.260785	0.097237	-0.0203795	-0.251995	-0.0606314	-0.0177306	-0.118929	-0.405411	-0.528191	-0.139381	-0.44164	0.307645	0.176534	-0.391422	-0.103004	-0.469591	-0.480535	-0.306923	-0.36335	0.151321	-0.0654326	-0.0659479	-0.0987323	-0.270947	-0.0971255	-0.454726	-0.349987	-0.231233	0.0391685	-0.164318	-0.195768	0.0371836	-0.214673	-0.205585	-0.367089	-0.0565535	-0.0604985	-0.264519	-0.0539919	-0.242636	-0.0626995	-0.0438319	0.109102	-0.395656	-0.152204	-0.344015
KONDO_EZH2_TARGETS	2.08292e-23	2.14756e-22	0.265888	0.0499211	-0.0822477	-0.117703	0.131402	0.107448	-0.125176	0.169204	0.434133	0.284154	0.15748	-0.182676	0.167594	0.280652	0.315963	0.157606	0.453325	-0.083837	-0.0494625	0.220566	0.0682293	-0.136645	-0.21964	0.174884	0.0110594	-0.113104	0.0893393	0.386703	0.369497	-0.154956	0.109396	0.0830181	0.391907	0.114384	0.0642574	0.0335333	0.102961	-0.120193	0.138341	0.375346	0.0896859	0.254034	0.0610512	0.209849	0.371746	0.396294	0.218326
BILD_E2F3_ONCOGENIC_SIGNATURE	2.19945e-23	2.26311e-22	-0.147259	0.323829	-0.176565	-0.0788401	-0.176322	-0.0612554	0.0211731	-0.207375	-0.0868708	-0.192657	-0.113233	-0.252383	0.0230277	0.0426088	-0.170602	-0.175705	-0.15902	-0.352438	-0.183394	-0.279143	0.0366506	-0.00838779	-0.0243978	-0.164327	-0.131451	-0.011517	-0.330601	0.0264946	0.0188221	0.137329	-0.230719	-0.278439	-0.0517143	-0.0537641	-0.224713	-0.296161	-0.177178	0.0253654	-0.130132	-0.0707146	0.00389362	-0.0452165	0.0869166	-0.0714365	-0.185615	-0.106474	-0.0487296
KEGG_CITRATE_CYCLE_TCA_CYCLE	2.38615e-23	2.45027e-22	0.363559	0.403253	-0.154702	0.179255	-0.397638	0.717411	0.109599	0.405524	0.502502	0.523179	0.684	-0.310356	0.558504	-0.390309	0.131167	0.443855	0.372233	0.219888	0.375596	0.636214	0.566506	0.359573	-0.0670823	0.601994	0.240752	-0.262049	-0.00798757	0.358646	0.588096	-0.40135	0.527763	0.176434	0.217363	0.467872	0.434628	0.678135	0.547561	-0.551294	0.463866	0.324941	-0.278333	-0.296405	0.775902	0.27783	0.00108993	0.379044	0.580001
KINSEY_TARGETS_OF_EWSR1_FLII_FUSION_UP	2.52537e-23	2.58799e-22	-0.256062	0.224709	0.00796628	0.10751	-0.309636	-0.0852897	-0.00612908	-0.0431168	-0.396412	-0.492831	-0.152466	-0.437955	0.35169	0.145647	-0.35994	-0.0892357	-0.447406	-0.50293	-0.293367	-0.329166	0.0825457	0.0124739	-0.0108558	-0.0649177	-0.214513	-0.0895767	-0.42109	-0.290285	-0.192282	-0.04765	-0.192538	-0.0944009	-0.0504217	-0.288701	-0.0833261	-0.295407	0.0244557	-0.170486	-0.212178	-0.116479	-0.239249	-0.0274726	0.0282242	0.123063	-0.40922	-0.206269	-0.326211
HOEGERKORP_CD44_TARGETS_DIRECT_UP	2.58446e-23	2.64322e-22	0.491843	-0.348894	0.127124	0.300072	-0.0348332	0.109476	-0.104977	0.0511728	0.425257	0.164504	0.146048	0.264519	0.277777	0.0428606	0.291598	0.0224804	0.556463	0.289314	0.0838268	0.417273	0.141571	-0.40928	-0.0307902	0.0674591	-0.21293	0.115239	0.269637	0.360072	0.367906	-0.170038	0.321003	-0.217469	0.394764	0.406172	0.381781	0.064606	0.107691	-0.171945	0.0673932	0.193756	0.331259	-0.00230701	0.299136	0.104061	0.481253	0.219416	0.38411
REACTOME_UREA_CYCLE	2.67702e-23	2.73019e-22	0.620144	0.610358	-0.556086	-0.309901	-0.00578147	0.431867	-0.0495167	0.560716	0.677272	0.55367	0.78214	0.120605	0.428837	-0.735655	0.731022	0.863522	0.754027	0.69318	0.31614	0.178087	0.0848726	0.560437	0.517384	0.78135	0.472427	-0.132084	0.517064	0.749535	0.43221	-0.083771	0.682002	0.614543	0.231528	0.726477	0.544759	0.803224	0.430687	-0.606029	0.602302	0.841805	-0.661883	0.240543	0.637946	0.477812	0.605066	0.790113	0.570502
RICKMAN_TUMOR_DIFFERENTIATED_MODERATELY_VS_POORLY_DN	2.68176e-23	2.73019e-22	-0.406611	0.425985	0.303329	-0.232449	-0.128665	-0.00982947	-0.112218	-0.341091	-0.562176	-0.636224	-0.199916	0.0793145	0.0525525	-0.00316045	-0.600656	-0.516197	-0.641665	-0.422862	0.0965617	-0.508916	0.172596	-0.305985	-0.273399	-0.421609	-0.443485	0.201827	-0.614243	-0.603114	-0.384292	0.54394	0.0511525	-0.655136	-0.256512	-0.476113	-0.126503	-0.280519	-0.0573276	0.425667	-0.204433	-0.495961	-0.201521	-0.140077	-0.0484428	-0.15811	-0.527378	-0.540682	-0.410704
REACTOME_REGULATION_OF_TP53_ACTIVITY	2.68561e-23	2.73019e-22	-0.231877	0.13373	0.209291	0.239449	-0.325318	-0.254909	-0.0679631	0.079775	-0.361863	-0.469838	-0.306531	-0.443715	0.356469	0.102804	-0.41836	-0.222984	-0.437114	-0.458333	-0.348877	-0.39505	0.105522	0.15588	-0.0547916	-0.2896	-0.133377	-0.180453	-0.466942	-0.199307	-0.237407	-0.0361953	-0.197347	-0.0973038	-0.118954	-0.292536	-0.00629251	-0.352086	0.151788	-0.172936	-0.0383248	-0.20664	-0.0308782	-0.203578	-0.0381976	0.23484	-0.416842	-0.244399	-0.347835
SMID_BREAST_CANCER_RELAPSE_IN_BONE_UP	2.70799e-23	2.74745e-22	0.0976703	0.443162	-0.294661	-0.0560561	-0.207141	0.255067	-0.0344877	0.128937	0.404082	0.445329	0.338457	0.206117	-0.0780966	-0.210148	0.42938	0.361428	0.536894	0.350038	0.216986	0.247456	0.146948	-0.0187882	0.109677	0.342828	0.208925	-0.0309265	0.267594	0.464659	0.226872	0.181915	0.313759	0.194406	0.169758	0.411267	0.0751392	0.20858	0.198102	-0.0840665	0.0763127	-0.00622512	-0.272243	0.00941003	0.460103	0.138304	0.353803	0.108973	0.189714
CHICAS_RB1_TARGETS_LOW_SERUM	2.71722e-23	2.75132e-22	-0.252282	-0.00697357	-0.0134485	-0.256743	-0.19238	-0.254049	-0.496181	-0.339762	-0.532493	-0.430163	-0.405682	-0.137159	-0.429339	0.083892	-0.494206	-0.396419	-0.491366	0.314029	0.248447	-0.328191	0.0850352	-0.0299138	0.132238	0.236734	-0.0374187	-0.178693	-0.338665	-0.433662	-0.409186	0.0917922	-0.309986	-0.38044	-0.385168	-0.258765	-0.116653	-0.16672	-0.150064	0.242992	-0.277781	-0.0620262	-0.322774	-0.359091	0.135765	-0.47708	-0.1449	-0.438117	-0.180777
REACTOME_DNA_DAMAGE_BYPASS	3.96799e-23	4.0098e-22	-0.189252	0.261989	0.00751144	0.319459	-0.516006	-0.230341	0.243569	0.0348852	-0.445369	-0.615025	-0.15877	-0.576291	0.234815	-0.205188	-0.483751	-0.332646	-0.470455	-0.345033	-0.142175	-0.380685	0.0604139	0.153645	0.299742	-0.189109	-0.125692	-0.168818	-0.492354	-0.356495	-0.0641646	-0.2274	-0.36044	0.0053986	-0.143717	-0.31333	0.0868419	-0.215907	0.239694	0.0586282	0.0728208	-0.368777	-0.352951	-0.371748	0.104147	-0.0927618	-0.507817	-0.475967	-0.472426
VARELA_ZMPSTE24_TARGETS_DN	4.01741e-23	4.05169e-22	0.393666	-0.0260027	-0.329889	0.304444	-0.57115	0.297859	-0.205247	0.124794	0.513389	0.505781	0.212546	0.201921	0.0547853	-0.0706966	0.502511	0.246187	0.599455	0.393841	0.208743	0.374623	-0.0289652	0.268675	0.147943	0.333196	-0.117428	-0.241007	0.50019	0.547548	0.254159	-0.366409	0.634251	0.186874	0.09556	0.258548	0.301711	0.37434	0.296386	-0.313041	0.144174	0.214863	-0.527472	0.325686	0.437578	-0.0679559	0.364892	-0.0086478	0.245243
PUIFFE_INVASION_INHIBITED_BY_ASCITES_UP	4.06606e-23	4.09263e-22	-0.0344783	0.123099	0.218597	-0.0863902	-0.183159	-0.326137	0.0765218	-0.375553	-0.34512	-0.492283	-0.117188	-0.348537	0.281303	0.182507	-0.417637	0.0186573	-0.410954	-0.468577	-0.0570065	-0.320537	0.294649	0.123215	-0.0666297	-0.0253327	0.0274106	-0.125337	-0.248144	-0.130585	-0.241999	-0.283235	-0.149082	-0.269779	-0.261676	-0.120455	-0.162011	-0.0772894	-0.089438	-0.213333	-0.0886683	-0.226777	-0.204213	0.0091765	0.138646	0.163814	-0.299109	-0.144917	-0.0771625
REACTOME_RECOGNITION_OF_DNA_DAMAGE_BY_PCNA_CONTAINING_REPLICATION_COMPLEX	4.4855e-23	4.50589e-22	-0.311236	0.259156	0.0449258	0.388044	-0.572741	-0.168205	0.28143	0.0946847	-0.543655	-0.695502	-0.248798	-0.69089	0.12198	-0.360314	-0.512676	-0.465543	-0.556559	-0.396135	-0.0919044	-0.35084	0.204052	0.174353	0.27122	-0.210612	-0.0841345	-0.257893	-0.499308	-0.418146	-0.142699	0.0482311	-0.363826	-0.237025	-0.458977	-0.328117	0.155532	-0.383807	0.376487	0.335847	0.032405	-0.427901	-0.398552	-0.360671	-0.0641292	-0.330238	-0.517357	-0.563313	-0.628217
WENG_POR_TARGETS_LIVER_DN	4.66672e-23	4.67869e-22	0.232145	-0.0602734	-0.620692	0.149435	-0.572701	0.151118	-0.168234	0.233879	0.50204	0.609853	0.491789	0.241442	0.0996305	-0.000491258	0.592888	0.540547	0.708065	0.0594859	0.133754	0.550194	0.0130606	0.280891	-0.242084	0.497284	0.39696	0.071175	0.0430672	0.659965	0.623342	-0.203479	0.322436	0.375659	-0.424151	0.589127	0.407424	0.594428	0.506171	-0.61873	0.677343	0.200431	-0.39785	0.258024	-0.0581104	-0.00384158	0.494187	-0.0650724	0.735879
NELSON_RESPONSE_TO_ANDROGEN_UP	5.5377e-23	5.54097e-22	0.336276	-0.0749845	0.186141	0.0578081	-0.353923	-0.0844674	0.104527	0.114646	0.116756	0.0471063	0.239737	0.227164	0.298352	0.131926	0.322919	0.209307	0.397621	-0.178875	0.00609301	0.305903	0.0777531	-0.134566	-0.0502738	0.209678	-0.0800321	0.115045	0.0635644	0.522957	0.254384	-0.313748	-0.134221	-0.110738	0.445904	0.134551	0.119542	0.132125	0.016816	-0.112041	0.24149	0.0703415	-0.0925047	0.275485	0.196281	0.227134	0.343772	0.137909	0.491497
SARRIO_EPITHELIAL_MESENCHYMAL_TRANSITION_DN	6.53907e-23	6.53007e-22	0.463801	-0.0237183	-0.0897712	-0.0499064	-0.120407	-0.220874	-0.172819	-0.01224	0.396815	0.298905	0.153119	0.244152	0.0590084	0.296355	0.262988	0.162927	0.465961	0.0118244	0.0309109	0.329271	-0.240738	-0.0903805	-0.232362	0.155212	0.163268	-0.272643	0.213797	0.339815	0.213478	-0.226993	0.187062	-0.100753	0.350973	0.309301	-0.0856209	0.22905	0.204512	0.0909033	0.0900435	0.368755	-0.00161044	0.129803	0.237241	0.171602	0.440877	0.283695	0.400808
REACTOME_RNA_POLYMERASE_II_TRANSCRIPTION_TERMINATION	6.93747e-23	6.91434e-22	-0.248693	-0.314853	0.456902	0.0858952	-0.308865	-0.381957	-0.127024	0.0359197	-0.540383	-0.654134	-0.236384	-0.302704	0.0467842	-0.0415375	-0.480827	-0.335754	-0.631781	-0.559577	-0.225083	-0.328161	-0.0919886	-0.186848	-0.0145551	-0.185607	-0.458106	0.186819	-0.599606	-0.500534	-0.439473	0.139156	-0.175694	-0.271645	-0.107535	-0.135216	0.0939537	-0.367457	-0.0190987	0.299003	0.225984	-0.355339	-0.174345	-0.343927	-0.0830945	-0.0205002	-0.459597	-0.520989	-0.323445
OLSSON_E2F3_TARGETS_DN	6.96376e-23	6.92697e-22	-0.481791	0.461362	-0.206289	-0.286924	-0.360007	-0.309682	-0.348738	-0.603731	-0.414624	-0.273738	-0.186275	-0.346921	0.10906	0.0881332	-0.260935	0.0257775	-0.277818	-0.118237	-0.222735	-0.444527	0.0790296	-0.174636	-0.0949031	0.0419244	0.0903795	-0.119508	-0.296439	-0.124855	-0.364991	0.186308	0.00910259	-0.138616	-0.21208	-0.189039	-0.258111	-0.257997	-0.00100847	-0.278864	-0.441622	-0.191017	-0.350088	0.10969	0.226862	-0.0281278	-0.14435	-0.239826	-0.169016
VANTVEER_BREAST_CANCER_ESR1_DN	8.0011e-23	7.94327e-22	-0.176273	0.0967125	-0.219011	-0.349756	-0.045678	-0.156653	-0.33626	-0.348826	-0.140207	-0.214844	-0.303756	-0.390121	0.0259948	0.429771	-0.127568	-0.165391	0.03924	-0.2058	-0.013209	-0.289258	0.00065256	-0.185821	-0.397415	0.114472	0.0217213	-0.118822	-0.376277	-0.00665018	-0.254954	-0.153586	-0.236609	-0.297026	0.051767	-0.251965	-0.416146	-0.117164	-0.374456	0.190322	-0.30858	0.0595083	0.139232	0.0537251	-0.0847836	-0.133759	0.136661	-0.0579198	0.0865416
REACTOME_SYNTHESIS_OF_BILE_ACIDS_AND_BILE_SALTS_VIA_7ALPHA_HYDROXYCHOLESTEROL	8.61193e-23	8.53303e-22	0.623103	-0.373825	-0.264422	0.497426	-0.679588	0.126986	0.221065	0.584067	0.504706	0.664676	0.58605	0.651345	0.457618	-0.504872	0.49676	0.328394	0.669454	0.521903	0.140148	0.642119	-0.209059	0.423083	0.524608	0.598267	0.617033	-0.523603	0.590132	0.585278	0.400631	-0.503412	0.513036	0.312617	0.055939	0.280127	0.616594	0.636886	0.672134	-0.608219	0.39972	-0.519652	-0.279649	-0.0364238	0.348246	0.571287	0.0367756	-0.314588	0.50654
ONDER_CDH1_TARGETS_3_UP	9.60969e-23	9.50312e-22	0.132621	0.244935	0.0247512	0.0323921	-0.314654	-0.0447077	0.299128	0.364613	0.203805	0.581127	0.363859	0.396963	0.584354	0.128464	0.477096	0.209383	0.371135	0.0477007	0.371602	0.621791	0.153176	0.0481209	-0.153752	-0.160183	0.503671	-0.170425	0.0105142	0.413636	0.38607	-0.0824205	0.109041	0.147079	0.228248	0.108539	-0.0560757	0.357502	0.392063	-0.535463	0.0108215	0.392433	-0.262725	0.17587	0.171876	0.143257	0.312553	0.438834	0.444268
HOSHIDA_LIVER_CANCER_SURVIVAL_DN	9.70622e-23	9.57994e-22	0.177841	-0.0885732	-0.207021	0.169804	-0.537361	0.155587	-0.00329015	0.317715	0.159954	0.239925	0.369521	0.102829	0.131743	-0.259186	0.37106	0.217341	0.358356	0.0214274	0.0932115	0.391015	-0.0533514	0.220353	-0.094138	0.370527	0.214009	-0.25364	0.0826499	0.378142	0.155714	-0.0368505	0.363239	0.02616	-0.0322213	0.34891	0.392723	0.191028	0.364064	-0.147393	0.449226	-0.186234	-0.329821	-0.108772	0.282448	0.247489	0.106876	-0.216669	0.263857
REACTOME_TERMINATION_OF_TRANSLESION_DNA_SYNTHESIS	1.01863e-22	1.00343e-21	-0.089008	0.352977	-0.104975	0.298146	-0.485511	-0.242416	0.0374041	0.150359	-0.393915	-0.590809	-0.338854	-0.571784	0.139741	-0.277724	-0.484177	-0.359099	-0.443325	-0.212928	-0.154451	-0.386225	0.0150402	0.0972581	0.323289	-0.0493372	-0.190051	-0.193395	-0.538108	-0.426105	-0.243734	-0.0536885	-0.301706	0.0266913	-0.203665	-0.221158	0.0287026	-0.223792	0.268431	0.0760381	0.187035	-0.360964	-0.392743	-0.459097	-0.00596456	-0.397024	-0.457501	-0.605939	-0.527046
CONCANNON_APOPTOSIS_BY_EPOXOMICIN_DN	1.04164e-22	1.02411e-21	-0.0954837	0.121722	-0.321724	-0.12198	-0.0231798	-0.0820328	-0.405211	-0.185245	-0.291867	-0.0594701	-0.299932	-0.267834	-0.203693	0.134961	-0.247719	-0.0146456	-0.254418	-0.0723515	0.126025	-0.30561	0.14117	-0.119135	0.137023	0.109349	0.231075	-0.258665	-0.116394	-0.0307997	-0.204012	-0.0473584	0.145934	-0.232744	-0.216504	-0.340334	-0.119322	-0.3501	-0.0774019	-0.170731	-0.286408	0.0409389	-0.248322	-0.0609748	0.042044	-0.161991	-0.194596	-0.0843727	-0.247022
ZHENG_GLIOBLASTOMA_PLASTICITY_DN	1.09785e-22	1.07729e-21	0.0529252	0.096033	-0.195796	0.219003	-0.0691473	-0.03113	0.117077	0.332528	0.399413	0.32995	-0.109741	0.287574	0.13248	0.0362877	0.265113	0.0020999	0.563576	-0.000602377	-0.179856	0.421095	0.222467	-0.29071	-0.373959	0.291516	0.208829	0.208629	0.446487	0.421134	0.335316	0.00846433	-0.122227	-0.102733	0.374252	0.137738	0.245483	-0.0109579	0.087293	0.070241	0.129858	0.407914	0.292284	0.385892	-0.0717017	0.106408	0.527613	0.449089	0.286097
REACTOME_SUMOYLATION_OF_DNA_REPLICATION_PROTEINS	1.22487e-22	1.19961e-21	-0.300541	0.133536	0.294221	0.357705	-0.498012	-0.334482	0.152975	-0.0773962	-0.48672	-0.619815	-0.039186	-0.558278	0.392918	0.0780667	-0.573941	-0.305851	-0.591746	-0.701083	-0.525071	-0.502574	0.220747	-0.198527	-0.232488	-0.314261	-0.491373	-0.0443695	-0.569571	-0.271257	-0.122555	0.163747	-0.192926	-0.158755	-0.126306	-0.300969	-0.0350433	-0.459107	0.118042	-0.0398639	-0.201171	-0.435792	-0.254312	-0.226821	-0.182267	0.326766	-0.541892	-0.433944	-0.54971
BIOCARTA_COMP_PATHWAY	1.25425e-22	1.22603e-21	0.712395	-0.0500073	-0.322624	-0.521957	-0.459555	0.100814	-0.498039	-0.0815715	0.766733	0.617322	0.645827	-0.398641	0.285179	-0.0314998	0.768769	0.241275	0.768691	0.442402	0.108682	0.131483	0.533837	-0.457528	-0.644785	0.572672	-0.369202	-0.647281	0.0393555	0.470588	0.743715	-0.33464	0.613936	0.318013	0.401782	0.638833	-0.226995	0.424017	0.0134156	0.119792	0.590442	0.301248	0.426735	-0.357841	0.132766	0.330508	0.703308	0.470796	0.55208
SCIBETTA_KDM5B_TARGETS_DN	1.31129e-22	1.27933e-21	-0.191035	0.316792	-0.102687	-0.168116	-0.199603	-0.108811	-0.117059	-0.288021	-0.440567	-0.413142	-0.240065	-0.33096	0.228697	0.148772	-0.349909	-0.183731	-0.390286	-0.429571	-0.0203069	-0.461265	-0.103076	-0.126668	-0.15401	0.0294708	0.0252056	-0.270358	-0.304463	-0.135129	-0.128722	0.0623291	-0.102748	-0.300264	-0.0952455	-0.384788	-0.169273	-0.417961	-0.0845467	-0.255197	-0.391527	-0.122904	-0.333995	0.0235771	-0.0217101	0.238521	-0.334155	-0.263759	-0.431726
REACTOME_RA_BIOSYNTHESIS_PATHWAY	1.39338e-22	1.35471e-21	0.623092	-0.168188	-0.304521	0.250781	-0.472913	0.667207	0.0296054	0.086227	0.646805	0.553211	0.631391	0.59209	-0.387965	-0.365568	0.56903	0.384762	0.596397	0.662142	0.174818	0.585199	0.0416595	-0.189935	0.561405	0.572049	0.553129	-0.550373	0.521717	0.409035	0.40574	-0.196512	0.688433	0.0441903	-0.0544711	0.272026	0.609041	0.547398	0.446843	-0.159684	0.334867	0.0331795	0.144189	-0.164142	0.545076	-0.173162	0.460258	0.0821072	0.637229
YAMASHITA_LIVER_CANCER_WITH_EPCAM_DN	1.39389e-22	1.35471e-21	0.272274	0.0280415	-0.291401	0.304858	-0.608348	0.497522	0.334307	0.23666	0.728861	0.663642	0.485353	0.633241	0.111909	-0.512727	0.617674	0.464476	0.619988	0.433215	0.455539	0.533284	-0.0149576	0.173877	0.404749	0.430562	0.305732	-0.214883	0.479725	0.516505	0.117788	-0.416412	0.648409	0.419111	0.269636	0.634505	0.575607	0.501702	0.536312	-0.712063	0.724638	-0.580034	0.0278167	0.079066	0.333619	0.121847	0.237482	-0.319743	0.537907
COURTOIS_SENESCENCE_TRIGGERS	1.41341e-22	1.37106e-21	-0.569337	0.5018	-0.0454971	0.106945	-0.250508	-0.0797133	-0.0279929	-0.484625	-0.666848	-0.716667	-0.437845	-0.391753	0.711781	0.0580438	-0.352746	-0.5582	-0.517349	-0.586489	-0.380718	-0.403587	-0.0546593	0.404492	0.2303	0.0335063	-0.131502	-0.237739	-0.488921	-0.652854	-0.149558	-0.0704535	-0.470279	-0.4212	-0.284088	-0.270459	-0.141245	-0.382604	-0.0157388	-0.438694	-0.558015	-0.713489	-0.366591	0.101662	0.305996	0.416567	-0.575242	-0.421328	-0.115549
REACTOME_GABA_SYNTHESIS_RELEASE_REUPTAKE_AND_DEGRADATION	1.56264e-22	1.51293e-21	0.35575	-0.0176007	-0.198031	0.096428	-0.531988	0.34392	0.31341	0.404101	0.240016	0.236737	0.463338	0.493078	-0.0505099	-0.458708	0.443099	0.345818	0.41935	0.400116	-0.086587	0.237915	0.445706	0.632379	0.311984	-0.164012	0.407424	-0.128698	0.40966	0.496923	0.62843	0.428483	0.185527	0.476243	0.292157	0.158809	0.442566	0.13218	0.373587	-0.455675	0.258242	-0.277369	-0.191952	-0.147861	0.412404	0.279526	0.0868805	0.0273921	0.387446
REACTOME_TRANSLESION_SYNTHESIS_BY_Y_FAMILY_DNA_POLYMERASES_BYPASSES_LESIONS_ON_DNA_TEMPLATE	1.88678e-22	1.82329e-21	-0.173427	0.317982	-0.00654423	0.317734	-0.476499	-0.287919	0.0786626	0.0477482	-0.452558	-0.607036	-0.299411	-0.537794	0.216328	-0.224169	-0.507017	-0.266249	-0.457598	-0.220668	-0.196929	-0.409749	-0.0217175	0.143056	0.326351	-0.0545638	-0.187483	-0.241708	-0.520112	-0.357746	-0.122283	-0.201423	-0.296962	0.0838952	-0.0787857	-0.259717	0.119388	-0.0807592	0.159586	0.0518673	0.165144	-0.363822	-0.302764	-0.472826	0.110785	-0.273566	-0.526079	-0.550947	-0.446768
REACTOME_SYNTHESIS_OF_BILE_ACIDS_AND_BILE_SALTS_VIA_24_HYDROXYCHOLESTEROL	1.92828e-22	1.85986e-21	0.483979	-0.168536	-0.361985	0.467108	-0.439359	0.539391	-0.0835649	0.559196	0.538447	0.65075	0.579908	0.688433	0.474738	-0.601749	0.62272	0.518454	0.681366	0.637908	0.0729709	0.606021	-0.315606	0.28918	0.552674	0.287347	0.631624	-0.598455	0.534359	0.590477	0.348466	-0.4285	0.622671	-0.166077	-0.291063	0.0454947	0.716087	0.643977	0.472511	-0.68246	0.569935	-0.297427	-0.251548	0.346825	0.196798	0.387481	0.457174	-0.433856	0.493626
RODRIGUES_THYROID_CARCINOMA_POORLY_DIFFERENTIATED_UP	2.04206e-22	1.96587e-21	-0.192738	0.274028	0.0394248	-0.10508	-0.178369	-0.138539	-0.135449	-0.168452	-0.463766	-0.510668	-0.191263	-0.420684	0.374768	0.224812	-0.339112	0.0955834	-0.466756	-0.481206	-0.210737	-0.365026	0.0579905	-0.0518866	-0.0173204	0.0652518	-0.108311	-0.190946	-0.441425	-0.196905	-0.174052	-0.13822	-0.274966	-0.0678642	0.0805934	-0.301989	-0.235116	-0.247393	-0.143844	-0.246596	-0.304343	0.0717637	-0.295073	-0.0189145	0.0805942	0.108429	-0.34381	-0.0501954	-0.318857
SMID_BREAST_CANCER_LUMINAL_B_UP	2.15639e-22	2.07201e-21	-0.0695056	0.325277	-0.228624	0.0236504	-0.278808	0.147237	-0.0301582	0.0818429	0.359458	0.27611	0.222156	0.215652	-0.0573798	-0.235395	0.347041	0.238855	0.498214	0.196449	0.18015	0.172979	0.112781	0.0435163	-0.00788464	0.287228	0.178186	-0.0114363	0.17374	0.410224	0.252415	-0.0544221	0.11954	0.0336024	-0.0252738	0.262977	0.115363	0.16148	0.0962789	-0.202557	0.0973585	0.0791528	-0.241504	0.123644	0.283787	0.0413398	0.272092	0.00411336	0.159979
LANDIS_ERBB2_BREAST_PRENEOPLASTIC_DN	2.18858e-22	2.09897e-21	0.313505	-0.205823	-0.232381	0.208367	-0.302031	0.173151	0.266299	0.104745	0.466774	0.431048	0.155019	0.384102	-0.271633	-0.0463979	0.323156	0.538249	0.523456	0.182333	0.271372	0.439422	0.00139241	0.267741	0.25873	0.380781	0.289994	-0.283577	0.27805	0.452125	0.47753	-0.413211	0.415055	0.0949693	-0.255808	0.305169	0.259459	0.377649	0.164407	-0.332669	0.104047	0.221869	-0.328752	-0.00113428	0.15547	-0.0905268	0.364778	0.237427	0.349406
TURASHVILI_BREAST_LOBULAR_CARCINOMA_VS_DUCTAL_NORMAL_DN	2.19739e-22	2.10345e-21	0.487525	0.0759764	-0.202617	0.0245988	-0.103412	0.0401309	-0.21021	0.075187	0.362884	0.328011	0.143512	-0.0557974	0.160012	0.119754	0.387416	0.38126	0.512874	-0.0644031	-0.103622	0.259346	-0.0759135	-0.0218345	-0.162711	0.36418	0.406545	-0.0220318	0.125842	0.486287	0.371055	-0.107793	0.0714259	0.161429	0.370103	0.0802149	0.155181	0.0413156	0.248832	-0.240094	-0.0997418	0.349377	-0.153931	0.362625	0.0272964	0.257084	0.398755	0.300479	0.257184
CHIARADONNA_NEOPLASTIC_TRANSFORMATION_KRAS_CDC25_DN	2.4044e-22	2.29729e-21	0.354837	0.149183	-0.222998	-0.134083	0.00149211	-0.0243805	-0.0388538	-0.0468713	0.460984	0.459676	0.240519	0.171029	0.0424107	0.177804	0.48541	-0.0484593	0.560082	0.0886413	-0.192086	0.375571	-0.229586	-0.0511086	-0.277312	0.33865	0.164028	0.243472	-0.0539446	0.416581	0.372205	-0.0817655	0.258037	-0.393738	0.384433	0.31913	0.0311494	-0.0590467	-0.0633684	0.13389	-0.120357	0.53836	0.193844	0.384692	0.101731	0.176867	0.596551	0.470877	0.281839
IWANAGA_E2F1_TARGETS_INDUCED_BY_SERUM	2.41528e-22	2.30336e-21	-0.385473	0.388843	-0.316139	-0.0723143	-0.123611	-0.255904	-0.382399	-0.147456	-0.542164	-0.553538	-0.485155	-0.724461	0.1893	0.154555	-0.307816	-0.28138	-0.357099	-0.415255	-0.450651	-0.634366	-0.207312	0.0431651	0.26659	-0.204657	0.107965	-0.196553	-0.38768	-0.275845	-0.168546	0.12131	-0.139345	-0.168271	-0.291106	-0.541592	0.207084	-0.400646	-0.20482	-0.467452	-0.188439	0.316593	-0.0125683	0.0151038	-0.425903	-0.0219079	-0.389859	-0.0408751	-0.585365
GAUSSMANN_MLL_AF4_FUSION_TARGETS_A_DN	2.62403e-22	2.49774e-21	0.0889446	0.0832054	-0.0959381	-0.092758	-0.0377176	0.121627	-0.0253628	0.0897804	0.458937	0.115571	0.185091	-0.0465843	0.107072	0.348916	0.160256	0.019098	0.445952	-0.114386	0.27749	0.25755	0.205508	-0.171803	-0.157246	0.344959	-0.0530029	0.156515	0.290125	0.278534	0.175776	-0.214234	0.246262	0.16292	0.0790745	0.124632	-0.0227294	0.117004	0.0671278	0.0574907	0.157756	0.159128	0.0871017	0.287294	0.182726	0.0483861	0.350516	0.169167	0.116319
REACTOME_DNA_REPLICATION_PRE_INITIATION	2.68879e-22	2.5546e-21	-0.328341	-0.00816608	0.181112	0.0520421	-0.432098	-0.482012	-0.196647	-0.17235	-0.640548	-0.679271	-0.350768	-0.472614	0.160042	-0.264584	-0.506853	-0.184444	-0.528219	-0.00812929	-0.0737509	-0.538394	-0.26485	0.0619119	0.486206	0.225091	-0.0703965	-0.303314	-0.393292	-0.473189	-0.047118	-0.332653	-0.205969	-0.267718	-0.326397	-0.447912	0.078113	0.0581841	-0.0668494	0.353911	0.196942	-0.451422	-0.202292	-0.514242	0.256248	-0.116833	-0.511057	-0.500032	-0.276123
REACTOME_ARACHIDONIC_ACID_METABOLISM	2.7775e-22	2.63397e-21	0.331907	0.249843	-0.270832	-0.00404647	-0.412792	0.00168231	-0.0486738	0.295023	0.494479	0.304777	0.163147	0.18202	0.132463	0.0915839	0.410291	0.178926	0.500435	0.435347	0.376927	0.388405	-0.259649	0.0883728	-0.024504	0.284483	0.119144	-0.262322	0.0968239	0.39352	0.215142	-0.373274	0.463117	-0.029165	-0.00787074	0.31578	0.108521	0.312028	0.247763	-0.162481	0.219526	0.0821187	-0.0472566	0.186311	0.194897	0.0852833	0.40081	0.111978	0.350813
CUI_TCF21_TARGETS_2_UP	2.91333e-22	2.75762e-21	-0.218482	0.087822	-0.0724223	-0.120315	-0.223625	-0.136316	-0.219938	-0.127332	-0.269353	-0.370178	-0.261894	-0.19117	-0.0223041	0.0358768	-0.335615	-0.195	-0.170182	-0.00878671	0.202052	-0.221715	0.160397	-0.104378	-0.0958054	0.131848	-0.003208	0.0841764	-0.288256	-0.125965	-0.21475	-0.0199706	-0.0389418	-0.318926	-0.216199	-0.0736363	-0.0748797	-0.0902951	-0.0225983	0.200107	-0.130453	-0.110442	-0.263538	-0.00452387	0.17536	-0.184315	-0.138738	-0.137298	-0.0749164
DOANE_BREAST_CANCER_ESR1_UP	2.97733e-22	2.81296e-21	0.249451	0.314839	-0.19205	0.0129643	-0.154225	0.0115483	-0.0722114	0.0142925	0.328252	0.393127	0.186173	0.0521713	0.122745	-0.0822151	0.436073	0.310751	0.526036	0.280929	0.362789	0.226021	0.100784	-0.0430332	-0.251417	0.329669	-0.0138229	0.116605	0.292576	0.458944	0.398773	-0.116952	0.159272	0.0057345	0.0698871	0.363619	-0.0521946	0.119128	0.210722	-0.168903	0.0520942	0.167516	-0.0864756	0.160178	0.343196	-0.0142994	0.42717	0.138406	0.20586
INAMURA_LUNG_CANCER_SCC_DN	3.23518e-22	3.05091e-21	0.347797	0.183279	0.0577164	0.217669	0.18446	0.521495	0.305396	0.459	0.487596	0.225953	0.428652	0.345743	-0.13827	0.381211	0.377034	-0.065892	0.629685	0.356685	0.121322	0.522102	0.298102	-0.477355	-0.500916	0.318743	-0.104763	-0.0192587	0.606225	0.577356	0.439351	-0.420675	0.402677	0.0367022	0.288405	0.377068	0.497106	-0.0638655	0.642262	-0.547955	0.18124	0.58197	-0.00847421	-0.121801	-0.191601	-0.000868398	0.684115	0.571925	0.326924
TONKS_TARGETS_OF_RUNX1_RUNX1T1_FUSION_GRANULOCYTE_UP	3.38528e-22	3.18655e-21	0.386493	0.230485	0.118157	-0.251026	0.310574	-0.154361	-0.22871	-0.144324	0.389427	-0.0589328	-0.0718472	0.0445809	0.211005	0.187808	0.163998	0.0662843	0.471145	-0.0987571	0.125516	0.174194	0.100434	0.0943152	0.000891599	0.243727	-0.0830744	0.385746	0.29529	0.108163	0.0682342	-0.281108	0.372448	-0.323303	0.162313	0.252328	0.0619146	0.0864672	0.243018	-0.107369	-0.1383	0.472886	0.0635209	0.569315	0.301937	0.128985	0.440698	0.46048	0.272112
BIOCARTA_NUCLEARRS_PATHWAY	3.53162e-22	3.31816e-21	0.273354	-0.335861	-0.189537	0.143936	-0.637401	0.430611	-0.163878	0.385476	0.601435	0.0893283	0.541821	0.481888	0.386769	-0.206788	0.559058	0.318057	0.724246	0.273444	-0.0460259	0.530173	-0.303483	0.186885	0.0227803	0.176099	0.0454096	-0.339951	0.579728	0.641946	0.46895	-0.244057	0.416077	0.0437259	-0.0506152	0.353674	0.424569	0.442995	0.434519	-0.491804	0.175295	-0.496157	-0.315525	0.0780594	-0.0375558	0.389939	0.436691	-0.351662	0.0747814
GRANDVAUX_IRF3_TARGETS_UP	3.64408e-22	3.4175e-21	0.467125	0.0846881	-0.478252	-0.291393	-0.424734	0.637115	-0.468045	0.0871737	0.746366	0.366328	0.440219	-0.229856	0.475241	-0.163583	0.672122	0.379929	0.630933	0.315399	0.168507	0.224108	0.0180139	0.385398	-0.0807522	0.458021	0.0485772	0.148319	0.275074	0.563317	0.507887	-0.472969	0.472943	0.498059	0.596209	0.28544	0.396001	-0.0401979	0.485505	0.115249	-0.000147025	-0.294079	0.275017	0.629084	0.400457	0.333058	0.496174	-0.000175852	0.0794433
LIAO_METASTASIS	3.9599e-22	3.70684e-21	-0.251327	0.210909	0.100494	-0.234057	0.142448	-0.141536	-0.118636	-0.396384	-0.149696	-0.365814	-0.27516	-0.338401	0.12186	0.3869	-0.440443	-0.346409	-0.319381	-0.409225	0.0910287	-0.327906	0.172467	-0.145456	-0.295373	-0.20974	-0.265026	0.263895	-0.384365	-0.172401	-0.337118	-0.0739651	-0.372808	-0.353583	0.1757	-0.0854478	-0.376063	0.0201527	-0.311347	0.154915	-0.2877	-0.00699492	0.192077	0.0664732	0.194524	-0.0632995	-0.262198	0.0921816	0.109755
REACTOME_GAP_FILLING_DNA_REPAIR_SYNTHESIS_AND_LIGATION_IN_GG_NER	4.09038e-22	3.82194e-21	-0.384767	0.396478	0.0964519	0.405047	-0.549989	-0.207219	0.155628	0.111293	-0.558294	-0.700408	-0.452788	-0.662468	0.0154923	-0.420468	-0.5943	-0.52381	-0.598175	-0.320289	-0.18364	-0.376625	0.162265	0.121621	0.359918	-0.0882863	-0.178044	-0.281361	-0.578998	-0.325529	-0.28586	0.0468405	-0.313401	-0.270397	-0.444133	-0.274191	0.279321	-0.367825	0.355772	0.356836	0.192797	-0.453221	-0.354437	-0.519461	-0.0141321	-0.388612	-0.597089	-0.703487	-0.631207
BOYLAN_MULTIPLE_MYELOMA_D_CLUSTER_UP	4.54249e-22	4.2366e-21	0.368853	0.145435	-0.205601	0.161063	0.0328446	0.483309	0.131331	0.36483	0.379377	0.190172	0.410315	0.165496	0.391222	-0.025842	0.23157	0.108238	0.407826	-0.129147	-0.0671474	0.221518	-0.078231	0.0911071	-0.430815	-0.260243	0.113995	0.024642	0.164744	0.402385	0.359125	0.0088389	0.316609	0.0550943	0.310101	-0.0473034	0.194307	0.172628	0.12701	0.0871922	0.312832	0.407496	-0.0819146	0.425969	0.0577387	0.268006	0.287563	0.268713	0.182807
FERRANDO_T_ALL_WITH_MLL_ENL_FUSION_DN	4.61405e-22	4.29546e-21	-0.107399	0.143241	-0.0183958	-0.236018	-0.266058	-0.205861	-0.077432	-0.272899	-0.164095	-0.318909	-0.375356	-0.358028	0.0569396	0.192038	-0.352124	-0.370565	-0.0932338	-0.227936	-0.0818395	-0.343722	-0.00105997	-0.294958	-0.0691381	-0.0712139	-0.115493	-0.294202	-0.402209	-0.243876	-0.0885929	-0.135006	0.103231	-0.287128	-0.173636	-0.0881847	-0.237279	-0.302113	-0.0854839	0.136558	-0.0234309	-0.234057	-0.0109553	-0.169767	-0.0768493	0.163863	-0.108481	-0.337443	-0.139437
BIOCARTA_ALTERNATIVE_PATHWAY	4.72129e-22	4.38726e-21	0.726701	-0.140985	-0.767486	-0.580143	-0.65429	0.319859	-0.785168	0.192407	0.778916	0.620533	0.748451	-0.504254	-0.288704	-0.289408	0.792012	0.455079	0.786202	0.541767	0.00465391	0.00324865	0.673521	-0.489039	-0.691251	0.640575	-0.360231	-0.674182	-0.133895	0.714993	0.758059	-0.202566	0.59023	0.379533	0.311266	0.749554	-0.00911888	0.336883	0.0363414	0.509189	0.719835	0.243104	0.313186	-0.0547869	0.193634	0.0956346	0.797371	0.497212	0.520297
WANG_CISPLATIN_RESPONSE_AND_XPC_UP	4.73431e-22	4.39133e-21	-0.224018	0.1761	-0.0810239	-0.203563	-0.245624	0.0836568	-0.175551	-0.282965	-0.165485	-0.281474	-0.185011	-0.325763	-0.0610581	-0.0183707	-0.151813	-0.103454	-0.134189	-0.163195	-0.0711189	-0.315148	-0.113914	-0.101818	-0.110371	-0.0143499	-0.106583	0.0835602	-0.238011	0.0688884	-0.0891898	0.0939768	-0.136913	-0.180857	-0.185016	-0.088619	-0.0289743	-0.0801186	-0.0826966	-0.0933429	-0.0708343	-0.18285	-0.21596	-0.0650451	0.151496	-0.0494626	-0.194202	-0.282922	-0.135671
REACTOME_ETHANOL_OXIDATION	5.78411e-22	5.35531e-21	0.624624	-0.438394	-0.180268	0.497666	-0.598125	0.472948	0.538616	0.459994	0.705467	0.742204	0.488091	0.632672	-0.241473	-0.60181	0.775377	0.709893	0.748977	0.507919	0.141949	0.668911	-0.588585	0.272811	0.820221	0.309462	0.108303	-0.168263	0.797907	0.293608	0.216031	0.0232081	0.695658	0.4255	-0.342632	0.0156521	0.643753	0.401444	0.69725	-0.215516	0.507961	-0.329449	-0.276127	-0.424168	0.365855	0.278329	0.4992	0.132024	0.601322
RAMASWAMY_METASTASIS_UP	6.11344e-22	5.64993e-21	-0.300672	0.206088	0.273708	0.116771	-0.293102	-0.00894107	-0.107183	-0.0550345	-0.307413	-0.573523	-0.185033	-0.390232	0.0488123	0.180782	-0.577638	-0.307479	-0.456332	-0.364566	-0.0717357	-0.472823	0.386764	0.0994079	0.314015	-0.0895365	-0.235747	-0.0526545	-0.290981	-0.135921	-0.157447	-0.0897141	-0.220259	-0.412667	-0.12111	-0.266109	0.20958	-0.0582016	-0.228291	0.130564	-0.0651399	-0.209341	-0.00704657	-0.285572	0.192467	0.024002	-0.423056	-0.188057	-0.324973
JAEGER_METASTASIS_UP	6.29695e-22	5.80896e-21	-0.247848	0.230698	-0.172453	-0.239546	-0.236999	0.159041	-0.157922	-0.351178	-0.351843	-0.443646	-0.259267	-0.32598	0.196008	0.208709	-0.28561	-0.0736136	-0.262432	-0.333989	-0.209638	-0.19812	0.179253	-0.214878	-0.159919	0.111448	0.400284	-0.204033	-0.349804	0.18285	-0.0966365	-0.0511203	-0.273568	0.148032	-0.0476212	-0.397103	0.00887875	-0.171758	-0.264374	-0.43157	-0.423724	-0.172113	-0.0993405	-0.0850677	0.00963877	0.0985377	-0.0728578	-0.0948244	-0.308927
REACTOME_NUCLEAR_ENVELOPE_REASSEMBLY	6.489e-22	5.97529e-21	-0.53288	-0.0489953	0.253767	-0.106062	-0.499618	-0.424106	-0.507001	-0.104818	-0.701533	-0.687281	-0.460615	-0.493354	0.0734202	0.148025	-0.570912	-0.626081	-0.556211	-0.577914	-0.068761	-0.600582	0.120934	-0.00374285	0.0521794	-0.468169	-0.488433	0.377022	-0.640591	-0.458022	-0.414655	-0.175093	-0.104231	-0.400342	-0.134757	-0.038553	-0.0431667	-0.313827	0.366197	0.407002	0.471954	-0.455923	-0.0496576	-0.254961	0.0259123	-0.0242839	-0.215918	-0.546416	-0.0472386
BOHN_PRIMARY_IMMUNODEFICIENCY_SYNDROM_UP	6.50668e-22	5.98073e-21	-0.252729	0.0776257	-0.00680609	-0.177779	-0.194866	-0.052378	-0.428877	-0.23595	-0.482647	-0.341519	-0.216782	-0.174762	0.0917604	0.306498	-0.181094	-0.125957	-0.381898	-0.292802	0.128766	-0.217018	0.0180358	-0.250191	-0.337889	0.0971537	-0.385839	-0.280619	-0.359031	-0.0187076	-0.136933	0.045644	0.0521951	-0.203769	0.0447808	0.0364757	-0.338812	-0.172505	-0.0103608	0.181152	-0.398242	0.0492139	-0.0302654	-0.294782	0.0329207	0.0457786	-0.146277	-0.190708	-0.0935547
PID_HNF3B_PATHWAY	6.58683e-22	6.04348e-21	0.146041	0.287284	-0.428513	0.21253	-0.543328	0.502296	0.100207	0.2897	0.567993	0.513691	0.295852	0.203655	0.161916	-0.250969	0.527867	0.275226	0.534005	0.0660809	-0.00526578	0.212085	0.137094	0.124617	0.122257	0.355397	-0.0294376	-0.0799389	0.278517	0.632715	0.247112	0.453871	0.425997	0.183856	0.275964	0.553502	0.234539	0.212901	0.15352	-0.116438	0.439311	-0.171829	-0.276311	0.200382	0.208942	0.174909	0.199549	-0.383965	0.278037
VANTVEER_BREAST_CANCER_ESR1_UP	7.56026e-22	6.92411e-21	0.0690013	0.195154	-0.0786213	0.122294	-0.310412	-0.0452425	0.112296	0.163106	0.355452	0.168704	0.133489	0.115493	0.079234	-0.208467	0.177247	0.00784883	0.307275	-0.0764281	0.207857	0.144155	0.226912	0.0305388	0.169135	0.107449	0.0134458	-0.10794	0.119682	0.288923	0.243567	-0.141166	0.174486	0.0249214	-0.0786139	0.200118	0.172216	0.000390172	0.147846	0.00678421	0.0630233	0.0226657	-0.183663	0.124485	0.28829	0.341695	0.0860818	0.0141189	0.0271557
MARIADASON_RESPONSE_TO_BUTYRATE_SULINDAC_4	8.12637e-22	7.42919e-21	-0.348931	0.503964	-0.178239	-0.282836	-0.246123	0.366204	-0.135323	-0.00408135	0.0168834	-0.413029	-0.0768352	-0.697793	-0.246925	0.24357	-0.327288	-0.29135	-0.365874	-0.338229	-0.243272	-0.522011	-0.381418	-0.174749	-0.454314	-0.434643	-0.117456	-0.00586251	-0.45516	-0.342879	-0.569138	0.153117	-0.081828	-0.610358	-0.212922	-0.500398	-0.350072	-0.603988	-0.42202	0.252408	-0.467568	-0.188592	-0.334195	0.129054	-0.0987634	-0.0841079	-0.186352	-0.238918	-0.496328
RICKMAN_HEAD_AND_NECK_CANCER_C	8.40049e-22	7.66601e-21	0.29762	0.27094	-0.162038	-0.12523	0.140882	0.141495	0.207671	-0.153059	0.447214	0.399235	0.34435	0.189288	0.164759	0.218323	0.431747	0.355372	0.492694	0.268961	0.308475	0.265171	0.0869539	-0.00472965	0.0933442	0.254136	0.323944	-0.283695	0.427782	0.321826	0.110914	-0.00737901	0.154122	0.0924025	0.168915	0.344186	0.016689	0.401856	0.177932	-0.27698	0.162459	0.449788	0.150166	0.283533	0.331039	0.010272	0.443167	0.366039	0.266229
SASAKI_ADULT_T_CELL_LEUKEMIA	8.61607e-22	7.84866e-21	-0.138583	0.19689	-0.259921	-0.120772	-0.19242	-0.0559871	-0.186464	-0.243276	-0.333773	-0.276525	-0.276264	-0.37231	0.0475197	0.254832	-0.338961	-0.0731432	-0.255383	-0.299082	-0.00809127	-0.312491	-0.0231433	-0.147588	-0.0241277	-0.0385593	0.130582	-0.167591	-0.33692	-0.0656532	-0.193932	-0.0920541	0.195097	-0.194548	-0.0961229	-0.265607	-0.146002	-0.243104	-0.0191039	-0.0390628	-0.28585	-0.0166719	-0.0892068	0.0922678	-0.0159987	0.0483477	-0.24308	-0.0945252	-0.314341
GRADE_COLON_AND_RECTAL_CANCER_UP	8.69065e-22	7.90243e-21	-0.0333305	0.0564881	0.287918	-0.0909247	-0.284823	-0.371247	-0.200287	-0.188401	-0.477716	-0.5112	-0.184461	-0.347166	0.290913	0.107799	-0.451529	0.0192924	-0.454852	-0.302558	0.141359	-0.415272	-0.01406	-0.184609	0.0360117	0.129693	-0.190264	0.0283362	-0.490523	-0.328101	-0.311018	-0.127139	-0.0894013	-0.284934	-0.0459856	-0.150963	-0.194388	0.123	-0.0687692	0.146983	0.011225	-0.239831	-0.18038	-0.180204	0.14327	-0.147438	-0.307847	-0.332435	-0.00983795
REACTOME_TYSND1_CLEAVES_PEROXISOMAL_PROTEINS	9.26506e-22	8.40969e-21	0.486199	0.146619	-0.471299	0.561087	-0.750212	0.518371	0.628234	0.733319	0.567518	0.227857	0.689228	0.613526	0.111119	-0.620632	0.305014	0.63307	0.764738	-0.297313	0.0875088	0.692629	0.441928	0.16918	0.679531	0.455827	0.379532	-0.100389	0.501529	0.726956	0.530171	-0.209732	0.491002	0.252917	-0.251841	-0.0750208	0.748657	0.508447	0.555092	-0.572157	0.5187	-0.410197	-0.475176	0.545886	0.45789	0.296332	0.0208991	-0.504273	0.143848
REACTOME_PEROXISOMAL_LIPID_METABOLISM	9.57964e-22	8.67973e-21	0.488736	-0.251817	-0.348883	0.54071	-0.693248	0.200799	0.171152	0.609602	0.534753	0.559561	0.558707	0.464485	0.132009	-0.532734	0.515484	0.367016	0.677566	0.198655	0.0814251	0.631562	0.00421323	0.407962	0.491427	0.286277	0.562696	-0.403455	0.519551	0.639852	0.57623	-0.57066	0.451546	0.382365	-0.317676	0.325819	0.626683	0.472934	0.49222	-0.517534	0.481761	-0.460516	-0.34395	-0.107898	0.478421	0.353664	0.117844	-0.31834	0.255084
REACTOME_AQUAPORIN_MEDIATED_TRANSPORT	9.65111e-22	8.72893e-21	0.374726	-0.0612203	0.172345	0.13599	0.323752	0.082838	0.23258	0.217259	0.396538	0.301919	0.268219	0.143542	0.205789	0.327427	0.239348	0.290758	0.442692	0.261297	0.22653	0.204682	0.292381	0.242019	0.0362853	-0.0495435	0.0751588	0.100991	0.339213	0.332762	0.0571508	0.0202507	0.157913	-0.086192	0.321506	-0.148025	-0.0436863	0.22611	0.120289	0.154045	-0.143159	0.509643	0.30629	0.40353	0.0262408	-0.0180025	0.33408	0.433177	-0.0185515
TURASHVILI_BREAST_DUCTAL_CARCINOMA_VS_DUCTAL_NORMAL_DN	1.0735e-21	9.69198e-21	0.226075	0.0828586	-0.152459	0.0862743	0.0588633	0.165143	-0.156762	0.0313415	0.515439	0.360705	0.167238	0.135913	0.0983414	0.226265	0.278402	0.129472	0.541359	0.0227342	0.000744633	0.245495	0.248945	-0.100695	-0.261999	0.160982	0.236628	0.202418	0.338677	0.327301	0.256983	-0.124765	-0.0684826	0.123907	0.383396	0.256726	0.183889	0.157073	0.0531695	0.0631926	-0.19781	0.424991	0.262694	0.312185	0.165811	0.0348531	0.500582	0.405418	0.259636
REACTOME_REGULATION_OF_INSULIN_LIKE_GROWTH_FACTOR_IGF_TRANSPORT_AND_UPTAKE_BY_INSULIN_LIKE_GROWTH_FACTOR_BINDING_PROTEINS_IGFBPS	1.07906e-21	9.72495e-21	0.226833	0.213695	-0.161073	0.0195645	-0.215692	0.188467	-0.158202	-0.0654751	0.39059	0.253186	0.285063	0.136689	-0.132475	-0.12556	0.264739	0.38845	0.434321	0.0271674	0.0492043	0.194909	0.340126	-0.317902	-0.194581	0.295383	0.0961246	0.174759	0.0919368	0.422262	0.3156	0.0907243	-0.0657733	-0.110529	0.296383	0.495229	0.208405	0.209137	-0.0618534	0.0758705	0.32344	0.12306	0.143527	0.259562	0.297124	-0.0249686	0.374129	0.026457	0.386686
REACTOME_SULFUR_AMINO_ACID_METABOLISM	1.14092e-21	1.02642e-20	0.537817	-0.264297	-0.207631	0.283726	-0.449856	0.506595	0.154345	0.581405	0.427505	0.254393	0.657066	0.254501	0.166602	-0.597867	0.443668	0.519256	0.54823	0.166228	-0.00202869	0.587621	0.0292373	0.343055	0.226569	0.311475	0.00382058	-0.440518	0.461619	0.548833	0.336453	0.27997	0.704851	0.267022	-0.268891	0.403979	0.453758	0.527109	0.562978	-0.484194	0.381145	0.0402473	-0.68694	-0.475978	0.411343	0.267493	0.295066	-0.0223981	0.186992
MIKKELSEN_NPC_LCP_WITH_H3K4ME3	1.19672e-21	1.07472e-20	0.193641	-0.0122056	-0.0689755	0.105868	-0.166048	-0.181146	-0.00611943	-0.0601587	0.359266	0.104337	0.387041	-0.00166072	0.0658619	0.0895984	0.103184	-0.0208358	0.245448	0.272775	-0.0167365	0.0359672	0.211939	-0.0390109	0.00261987	0.16818	0.000423322	0.142952	0.126809	0.332064	0.356418	-0.0511968	0.350865	0.142776	0.234463	0.26046	0.202363	-0.0912194	0.0449671	-0.0894116	-0.0524207	0.0714424	-0.137929	0.325393	0.107348	0.228538	0.24018	0.258304	0.0830738
WANG_RECURRENT_LIVER_CANCER_DN	1.23188e-21	1.10435e-20	0.710172	0.237129	-0.557922	-0.404985	-0.290322	0.169164	-0.110866	0.12339	0.441615	0.507661	0.656755	-0.0906215	0.252086	-0.368242	0.800712	0.378712	0.679586	-0.0428479	0.109252	0.0908007	-0.491051	0.356184	0.222727	0.602031	0.49683	-0.140705	0.483694	0.807622	0.691946	-0.266098	0.294911	0.00928019	0.725681	0.663074	0.303801	0.377724	0.271289	-0.542704	0.683884	0.453193	-0.291585	0.212236	0.64829	0.369076	0.55856	0.321149	0.558992
MOREAUX_B_LYMPHOCYTE_MATURATION_BY_TACI_DN	1.25249e-21	1.12084e-20	-0.220913	-0.0212155	0.199039	0.104362	-0.299126	-0.269682	-0.168168	0.15452	-0.637814	-0.583547	-0.276558	-0.192537	0.163205	-0.0647251	-0.555343	-0.0311533	-0.554031	-0.224552	0.0504218	-0.356364	-0.106605	-0.00134882	0.518591	0.246394	-0.027352	-0.305234	-0.528586	-0.48337	-0.390381	-0.138493	-0.125998	0.0566643	-0.450352	-0.478598	0.135749	0.0973565	-0.018124	0.102218	0.0112503	-0.146483	-0.227899	-0.420383	0.157623	0.0153905	-0.499921	-0.345038	-0.459065
REACTOME_CYP2E1_REACTIONS	1.2888e-21	1.15132e-20	0.193378	-0.237916	-0.642319	-0.24203	-0.762202	0.418962	0.0787506	0.0972904	0.763183	0.441175	0.520523	0.576097	-0.237094	-0.369799	0.58503	0.145017	0.752732	0.701878	-0.245287	0.39066	-0.234431	0.232643	0.417436	0.545501	0.32837	-0.544248	0.422779	0.656998	0.34183	-0.105731	0.69752	0.437991	0.302055	0.507679	0.618586	0.610139	0.667362	-0.444167	-0.0343012	-0.45404	-0.584549	0.381808	0.473482	-0.0876539	0.729496	-0.303528	0.464204
KIM_WT1_TARGETS_DN	1.33174e-21	1.18758e-20	-0.138445	0.0192228	0.0463972	0.202619	-0.263992	0.0211215	0.0236692	0.0395645	-0.326766	-0.439643	-0.138022	-0.269915	0.272127	0.104265	-0.300851	-0.117463	-0.415096	-0.485499	-0.258665	-0.24507	-0.051818	-0.0710644	-0.0764598	-0.163974	-0.0997113	0.0327517	-0.256299	-0.184125	-0.135066	0.037467	-0.0193076	-0.0496223	-0.0283597	-0.254221	0.0581572	-0.309943	0.0884806	-0.152452	-0.215222	-0.0268501	-0.191659	0.0263625	-0.0234545	0.0809893	-0.411991	-0.083762	-0.319516
GAL_LEUKEMIC_STEM_CELL_DN	1.55019e-21	1.37996e-20	-0.153402	0.315532	-0.334989	-0.386861	-0.0811685	-0.085875	-0.182266	-0.368321	0.0962348	-0.0611133	-0.37305	-0.444539	-0.0780384	0.459131	-0.238361	-0.403572	0.0813572	-0.00643083	-0.0191768	-0.373542	-0.0593768	-0.217265	-0.289444	-0.102238	-0.153066	-0.204385	-0.382217	-0.204964	-0.269636	-0.054437	0.0901118	-0.074079	-0.298187	-0.375657	-0.378878	-0.383981	-0.358856	0.0338883	-0.433701	-0.0996701	0.0344626	0.122477	-0.132754	0.0767592	-0.0534892	-0.131041	-0.311239
REACTOME_MITOCHONDRIAL_FATTY_ACID_BETA_OXIDATION	1.55819e-21	1.38466e-20	0.432794	-0.0993077	-0.391339	0.345194	-0.591245	0.41892	0.377113	0.585187	0.417603	0.577772	0.523881	0.384671	0.128361	-0.354715	0.43761	0.473495	0.583423	0.269571	0.397614	0.638981	-0.165927	0.122262	0.224207	0.5329	0.153403	-0.388938	0.384409	0.547645	0.224531	0.0445103	0.433547	0.310781	-0.0459606	0.385223	0.549744	0.519639	0.475879	-0.279272	0.442253	0.117271	-0.607544	-0.229291	0.432578	0.191566	0.329919	-0.336843	0.46013
BOYAULT_LIVER_CANCER_SUBCLASS_G123_UP	1.68215e-21	1.49221e-20	-0.500252	0.377524	0.214833	-0.449231	-0.381633	-0.228753	0.130332	-0.385898	-0.493908	-0.68572	-0.301697	-0.555885	0.214742	0.17655	-0.559982	-0.41464	-0.659513	-0.627279	0.162158	-0.488847	-0.0740375	-0.301606	-0.213629	-0.205493	-0.392101	0.282027	-0.557891	-0.313395	-0.378306	0.390759	-0.461134	-0.535237	0.137402	-0.0962809	-0.396323	-0.443903	-0.119046	0.340809	-0.25727	-0.216482	-0.331726	0.166402	0.291545	0.0159963	-0.59458	-0.394197	-0.36302
REACTOME_NICOTINATE_METABOLISM	1.85052e-21	1.63871e-20	0.299533	-0.194171	-0.0291973	0.236532	-0.549189	-0.233516	-0.14916	0.31863	-0.0064789	0.498115	0.258252	0.393129	0.114021	-0.23964	0.619177	0.370842	0.451219	0.293785	0.232503	0.312627	-0.359085	0.176297	0.146119	0.23923	-0.000993668	-0.371695	0.109048	0.574225	0.567687	-0.201362	0.192379	0.212248	0.451419	0.092803	0.295762	0.412073	-0.084711	-0.148424	0.392416	-0.15812	-0.209116	-0.408545	0.113306	0.534772	0.162815	0.0326531	0.378197
REACTOME_APC_C.CDC20_MEDIATED_DEGRADATION_OF_CYCLIN_B	1.89539e-21	1.67553e-20	-0.28013	0.147709	0.30866	-0.0443574	-0.535385	-0.422607	-0.238062	-0.273364	-0.628935	-0.685179	-0.302614	-0.491457	-0.0342963	0.335116	-0.630329	-0.405918	-0.653456	-0.211523	0.314895	-0.515493	-0.374208	0.254236	0.446383	0.3593	-0.0956812	-0.00603832	-0.50889	-0.615898	-0.555384	0.478959	-0.0105079	-0.272957	-0.216419	-0.314893	-0.162778	0.00318566	-0.133753	0.517582	-0.303196	-0.338832	-0.188735	-0.12344	-0.00606236	-0.0238318	-0.639229	-0.496464	-0.551216
REACTOME_MRNA_SPLICING	1.90134e-21	1.67787e-20	-0.141178	-0.345061	0.48399	0.247201	-0.339475	-0.406248	-0.0525959	0.1856	-0.543086	-0.635738	-0.279037	-0.36463	0.0550645	-0.117588	-0.545727	-0.325843	-0.60125	-0.477821	-0.0866378	-0.305861	-0.0641408	-0.147674	0.17433	-0.0253549	-0.351659	0.0206921	-0.568091	-0.488135	-0.372166	0.0601723	-0.109932	-0.240247	-0.289441	-0.25306	0.0843308	-0.280557	0.107156	0.354342	0.27928	-0.29389	-0.0756271	-0.407868	-0.124727	-0.0266987	-0.390035	-0.50106	-0.292598
REACTOME_MISCELLANEOUS_SUBSTRATES	1.95467e-21	1.72194e-20	0.617907	0.304234	-0.49149	-0.285219	-0.664407	0.41986	0.191801	0.230899	0.678629	0.589158	0.389275	0.468075	0.123323	-0.424981	0.642731	-0.199523	0.642465	0.538924	0.309616	0.485078	-0.0755538	0.488098	0.290987	0.515283	0.455165	-0.139718	0.333375	0.733948	0.594691	0.119252	0.352691	0.243439	0.194739	0.51825	0.290294	0.372547	0.429746	-0.49073	0.0337545	-0.292678	-0.0872196	0.611488	0.264453	0.134545	0.434745	-0.462239	0.430656
MOOTHA_FFA_OXYDATION	2.10618e-21	1.8522e-20	0.202912	0.0951458	-0.475618	0.547605	-0.601173	0.552341	0.419174	0.717495	0.629154	0.522258	0.369017	0.38533	-0.00511033	-0.419311	0.3918	0.41514	0.699764	-0.0256164	0.106716	0.720688	0.432283	0.312104	0.0891729	0.411881	-0.244043	-0.335939	0.410225	0.643768	0.408884	-0.155651	0.362182	0.582819	-0.124767	0.570015	0.453306	0.596796	0.348062	-0.412468	0.615851	-0.189884	-0.412139	-0.094124	0.541373	-0.00642672	0.372626	-0.286724	0.499818
WEIGEL_OXIDATIVE_STRESS_BY_HNE_AND_H2O2	2.237e-21	1.96385e-20	0.101917	-0.196072	0.011237	-0.000836608	-0.184819	-0.36162	-0.370246	-0.17188	0.0127031	-0.240874	-0.352938	-0.534951	0.13274	0.188206	-0.224796	-0.0585983	0.139016	-0.408667	-0.322704	-0.566527	0.0748099	-0.212091	-0.247397	0.109284	-0.0896505	-0.496494	-0.426805	-0.319249	-0.0187385	0.0145245	-0.244564	-0.273824	-0.381587	-0.146815	-0.113834	0.0785074	-0.276381	0.00482755	-0.0438389	-0.124241	0.344517	-0.42698	-0.533386	0.086536	0.0622596	-0.236698	0.0987214
REACTOME_METABOLISM_OF_FAT_SOLUBLE_VITAMINS	2.29284e-21	2.0094e-20	0.162422	0.402353	-0.300227	-0.0428721	-0.0535634	0.328713	-0.0589914	0.0177856	0.508455	0.418743	0.45435	0.146468	-0.0910898	0.0962335	0.369866	0.367808	0.534621	0.317046	0.111074	0.0796731	0.452672	0.156947	0.0394739	0.279631	0.238444	-0.217395	0.371197	0.5584	0.176132	0.0304961	-0.0736783	-0.0948081	0.322842	0.39271	0.121561	0.468108	-0.0883902	-0.297547	0.0417487	0.122374	0.0674582	0.315117	0.184214	-0.0541277	0.49387	0.253978	0.373257
REACTOME_NUCLEAR_ENVELOPE_BREAKDOWN	2.62603e-21	2.29744e-20	-0.261049	0.164291	0.28258	0.284574	-0.501282	-0.30914	0.0651209	0.0359954	-0.463234	-0.529274	-0.149308	-0.536369	0.422966	0.117853	-0.561514	-0.356821	-0.524137	-0.624232	-0.501879	-0.491994	0.100577	-0.115936	-0.251193	-0.330331	-0.503329	-0.1471	-0.477763	-0.242929	-0.0876786	0.0719913	-0.166214	-0.134542	-0.0787547	-0.232766	-0.0766208	-0.426808	0.2277	-0.086203	0.00198599	-0.438677	-0.18534	-0.172353	-0.0873725	0.300916	-0.480521	-0.377995	-0.509858
REACTOME_DEFECTS_IN_VITAMIN_AND_COFACTOR_METABOLISM	2.73609e-21	2.38962e-20	0.512384	0.144536	-0.106977	0.517908	-0.477157	0.399947	0.549308	0.601174	0.300203	0.324908	0.360981	0.0168582	0.670547	-0.344619	0.23565	0.57545	0.432028	-0.371043	0.256837	0.545447	0.239938	0.089828	0.0773024	0.191753	-0.19029	-0.194439	0.121042	0.452782	0.288797	0.314598	0.226869	-0.193388	0.289048	0.328806	0.470341	0.45305	0.593344	-0.545574	0.352561	0.221187	-0.337107	-0.279261	0.44455	0.448711	0.0570531	0.212852	0.326365
INGRAM_SHH_TARGETS_UP	2.86569e-21	2.49851e-20	0.286981	0.00691797	-0.100239	-0.0181093	0.176964	-0.0330656	0.136515	-0.0122062	0.374331	0.113989	0.11302	-0.0505315	0.158124	0.245481	0.295747	0.195606	0.335921	-0.155947	-0.0361175	0.201875	0.148988	-0.138242	-0.237008	0.236651	-0.0928333	0.101784	0.210973	0.334863	0.135847	-0.0814512	0.263936	-0.154439	0.316363	0.150482	0.0592977	-0.156524	0.124332	0.235603	-0.103814	0.436592	0.128409	0.323657	0.0500863	-0.0126736	0.411689	0.382132	0.266614
URS_ADIPOCYTE_DIFFERENTIATION_UP	2.98442e-21	2.59757e-20	0.391301	-0.12428	-0.232118	-0.224251	-0.279442	-0.00627902	0.247865	0.0342829	0.467097	0.381415	0.18826	0.167634	0.133495	0.226318	0.185995	0.102679	0.477598	0.0496935	0.0300925	0.154565	0.231946	-0.267229	-0.187305	0.195558	0.181686	-0.0836744	0.120152	0.277663	0.313564	0.178268	0.329006	0.148287	0.30218	0.0508773	-0.155545	0.197749	0.0393577	0.0223537	0.272869	0.125746	-0.0250317	0.29501	0.0499632	0.16612	0.294151	0.00886825	0.292547
REACTOME_PROCESSING_OF_CAPPED_INTRON_CONTAINING_PRE_MRNA	3.07576e-21	2.67249e-20	-0.162121	-0.297765	0.478209	0.28438	-0.348799	-0.390451	0.0250026	0.225701	-0.510536	-0.633431	-0.245925	-0.380114	0.154576	-0.0585954	-0.538873	-0.330753	-0.588944	-0.528416	-0.222881	-0.324021	-0.0548275	-0.192827	0.097707	-0.0735014	-0.385455	0.0434401	-0.560091	-0.451337	-0.346185	0.100857	-0.178774	-0.20488	-0.190631	-0.216094	0.0686109	-0.318522	0.145095	0.310176	0.242625	-0.296169	-0.103549	-0.37932	-0.121858	0.0481258	-0.401942	-0.474956	-0.317853
NAKAMURA_LUNG_CANCER	3.15015e-21	2.73246e-20	-0.753422	0.160839	-0.537268	-0.086606	-0.389828	-0.0079534	-0.4755	-0.667268	-0.684628	-0.425384	0.288682	-0.631326	-0.510956	0.530327	-0.262224	-0.0661015	-0.798325	-0.309506	-0.306109	-0.793617	0.230413	-0.262584	-0.080264	0.660786	0.360353	0.205304	-0.472331	0.0199412	-0.556849	0.440224	-0.154605	-0.587377	-0.356389	-0.625184	-0.511253	-0.74163	-0.390838	-0.0955139	-0.656009	-0.236363	-0.209058	0.446014	0.110772	-0.355782	-0.695223	-0.000558309	-0.711686
THILLAINADESAN_ZNF217_TARGETS_UP	3.24323e-21	2.8084e-20	-0.293856	-0.051798	-0.291742	0.202807	-0.468369	0.0784793	-0.0360677	-0.167392	-0.410443	-0.541444	-0.178663	-0.374121	0.475844	-0.193428	-0.366973	-0.111322	-0.364798	-0.464205	-0.358039	-0.439408	0.124434	-0.120654	-0.115019	-0.263672	0.170377	-0.184327	-0.435345	0.281355	-0.233911	0.0533136	-0.108041	-0.296456	-0.174441	-0.330411	-0.110826	-0.40075	0.128996	-0.193377	-0.276156	-0.430298	-0.328472	-0.227255	-0.202894	0.441991	-0.438227	-0.396754	-0.45273
REACTOME_NUCLEOSOME_ASSEMBLY	3.67805e-21	3.17951e-20	-0.486052	0.412195	-0.306279	0.218396	-0.219201	0.153675	0.0084047	-0.479576	-0.479883	-0.500285	-0.240792	-0.397894	0.334055	-0.427369	-0.458626	0.310676	-0.570254	-0.339274	-0.12926	-0.308507	-0.127823	0.168775	0.515402	-0.444325	-0.265816	-0.25569	0.0675231	-0.34303	-0.215166	0.306792	-0.280187	0.277536	-0.449629	-0.172227	-0.0218638	-0.391065	0.426983	-0.369706	-0.173838	-0.134452	-0.508626	-0.302429	-0.0555638	-0.204501	-0.521871	-0.390097	-0.589508
BIOCARTA_FIBRINOLYSIS_PATHWAY	4.02475e-21	3.47331e-20	0.597908	0.0936262	-0.394954	-0.308753	-0.201617	0.356514	-0.285446	-0.083096	0.622892	0.690817	0.568123	0.273543	-0.191676	-0.263742	0.703184	0.765623	0.769545	0.29778	-0.161261	0.726084	0.236137	-0.61058	-0.442485	0.724262	-0.171767	0.149143	0.313555	0.68481	-0.0361753	-0.291475	0.147997	-0.524093	0.70602	0.749102	0.608541	0.427304	0.105614	-0.437121	0.573049	0.468846	0.532048	-0.0719651	0.114393	-0.215106	0.817088	0.649753	0.592416
VANASSE_BCL2_TARGETS_UP	4.08601e-21	3.5202e-20	0.543089	-0.163556	-0.379531	-0.081759	-0.178556	-0.11676	-0.151632	0.13738	0.308603	0.174517	0.338313	0.336829	0.0947502	-0.108481	0.537181	0.555714	0.389615	0.0711806	0.0660698	0.487531	-0.350556	0.0579011	-0.302739	0.158839	-0.0085858	-0.0562895	0.160781	0.44947	0.225506	0.0376411	0.226809	0.0323672	0.255541	0.253349	0.249689	0.0434666	0.0841667	-0.0654926	0.379271	0.520449	0.0853267	0.0775212	-0.264052	-0.0490359	0.654108	0.351045	0.194135
REACTOME_TYROSINE_CATABOLISM	4.24493e-21	3.65092e-20	0.585215	0.2032	-0.731003	0.509859	-0.238493	0.559688	-0.53294	0.785509	0.633707	0.576768	0.903067	0.596475	0.485138	-0.697501	0.771786	0.837611	0.840939	0.887755	0.606889	0.695496	0.339719	0.30785	0.189335	0.815951	0.65593	-0.697783	0.396237	0.701263	0.662386	-0.629343	0.710136	0.658919	-0.426309	0.49841	0.696981	0.766259	0.383939	-0.674996	0.674384	0.53156	-0.733331	-0.0652603	0.381637	0.572562	0.678042	0.525501	0.642897
REACTOME_GAMMA_CARBOXYLATION_TRANSPORT_AND_AMINO_TERMINAL_CLEAVAGE_OF_PROTEINS	4.26355e-21	3.66075e-20	0.364859	0.148734	-0.378378	-0.375813	-0.56681	0.373536	0.126183	0.145261	0.626344	0.52933	0.472645	0.469115	-0.631829	-0.542738	0.633908	0.625539	0.640327	0.584079	0.061491	0.287874	-0.229713	0.26424	0.196996	0.645726	0.654807	0.175234	0.297566	0.736487	0.673275	0.333066	0.332084	0.138301	0.706065	0.673728	0.548697	0.440082	-0.108948	-0.168208	0.0288036	-0.351927	-0.144189	0.320654	-0.118996	0.0969858	0.481531	-0.257525	0.510734
FOURNIER_ACINAR_DEVELOPMENT_EARLY_UP	4.40813e-21	3.7785e-20	0.534074	-0.110961	0.453303	-0.161058	-0.320226	-0.0166436	0.514183	-0.543053	0.445525	0.636824	0.242004	0.41391	-0.276887	-0.060911	0.522956	0.334439	0.563973	0.235955	0.275949	0.479282	0.206922	-0.0603448	0.305673	0.321102	0.43839	-0.26677	0.28577	0.287719	0.586811	-0.419078	0.499291	-0.243291	0.186072	0.282748	0.446896	0.368213	0.0623568	-0.207508	0.0443724	0.306189	-0.335443	0.533616	0.194166	0.470873	0.287397	0.277958	0.391598
MINGUEZ_LIVER_CANCER_VASCULAR_INVASION_UP	4.67871e-21	4.00369e-20	-0.321719	0.184325	0.167638	0.0494329	-0.480952	0.19213	0.366413	-0.398422	-0.535098	-0.591649	-0.246033	-0.487601	0.0038991	0.0350976	-0.599566	-0.252831	-0.682088	-0.442431	0.335578	-0.596499	0.426426	-0.32372	-0.284913	-0.273005	-0.107948	0.0506971	-0.445684	-0.0588804	-0.148409	0.234548	-0.390384	-0.47435	0.0315961	-0.18863	-0.43094	-0.290915	-0.155538	0.322336	-0.453685	-0.49483	-0.317329	-0.2503	0.126052	-0.184402	-0.57773	-0.479914	-0.534483
SCHAEFFER_PROSTATE_DEVELOPMENT_AND_CANCER_BOX6_UP	4.72138e-21	4.03341e-20	0.645114	0.347901	0.288791	0.122827	0.65334	-0.318651	0.531967	0.149363	0.689537	0.542937	-0.168819	0.0419822	0.025516	0.591564	0.252147	0.446155	0.576851	-0.225187	0.51537	0.611988	0.532304	0.436968	0.333557	0.296888	-0.474722	-0.209101	0.541532	0.321418	0.397149	-0.777486	0.728089	-0.208641	0.647015	0.130758	0.498135	0.281009	0.590889	-0.402858	-0.530507	0.932598	0.457995	0.605858	0.349258	-0.442313	0.694966	0.782419	0.667212
KEGG_ADIPOCYTOKINE_SIGNALING_PATHWAY	5.26712e-21	4.49207e-20	0.338933	0.0238263	0.0937876	0.077158	-0.410393	0.178958	0.158004	0.288807	0.324179	0.231221	0.206971	0.234142	0.351163	-0.210723	0.155344	0.401661	0.353772	-0.244965	-0.316722	0.320946	-0.00663549	0.101978	0.0938057	0.159274	0.168978	-0.455147	0.235499	0.384113	0.260451	-0.241227	0.412052	0.166674	0.398624	0.312191	0.296208	0.217372	0.0994833	-0.325929	0.217805	-0.225241	-0.0710026	-0.088948	0.17509	0.467589	-0.00239046	-0.110064	0.307179
BIOCARTA_VOBESITY_PATHWAY	5.6277e-21	4.79156e-20	0.631375	-0.339955	0.405456	0.158883	-0.322733	-0.0585514	0.353394	0.437579	0.58519	0.727872	0.0802121	0.563992	0.368243	0.388941	0.538325	0.503968	0.562594	0.417063	0.0366652	0.365634	-0.226092	-0.523198	-0.00199092	0.528316	0.146699	-0.661214	0.33597	0.621905	0.0761507	0.0488286	0.550152	0.223597	0.586077	0.0969826	0.0267248	0.0820025	0.423947	0.0760138	0.269192	-0.0984319	0.409306	0.280879	-0.239192	0.703022	0.231936	0.296263	-0.119602
KEGG_PYRUVATE_METABOLISM	6.27047e-21	5.3299e-20	0.460314	-0.0841274	-0.162904	0.226985	-0.45737	0.199502	0.169982	0.386411	0.275079	0.645937	0.318909	0.127625	0.272169	-0.232391	0.292506	0.188626	0.473357	0.0803983	0.223822	0.483642	-0.158378	0.145452	0.31225	0.443734	0.243774	-0.480525	0.299245	0.460034	0.520855	-0.186587	0.333297	0.192331	0.144628	0.00950874	0.312028	0.436943	0.172019	-0.497914	0.424491	-0.0947149	-0.129678	-0.127001	0.425814	0.260614	0.395312	0.0407125	0.339544
PID_PRL_SIGNALING_EVENTS_PATHWAY	6.96715e-21	5.91219e-20	-0.382352	0.306053	0.152044	-0.111962	-0.106002	-0.167886	-0.0242512	-0.324675	-0.323629	-0.577652	-0.174756	-0.648895	0.340525	0.40247	-0.561581	-0.250378	-0.453108	-0.422644	0.0374893	-0.496181	0.291433	0.069995	0.00820946	-0.0859812	-0.366691	-0.0511987	-0.412194	0.159876	0.00156883	-0.572413	-0.569302	-0.354428	-0.365427	0.0361017	-0.307875	0.20369	0.222094	-0.290787	-0.448078	0.199671	0.0228322	-0.17023	-0.153023	0.0717818	0.0285479	0.0860592	0.0869448
REACTOME_CALCITONIN_LIKE_LIGAND_RECEPTORS	7.17155e-21	6.0755e-20	0.140531	-0.0200291	-0.561143	0.0452835	0.423808	0.151648	0.134752	-0.070741	0.403932	-0.289349	-0.0982015	0.202626	-0.0357251	0.386119	-0.206378	0.195885	0.277822	0.373003	0.352464	0.207415	0.262775	0.41591	0.0221593	0.35404	0.322611	0.612495	0.386066	0.163334	0.122345	0.0110324	0.558057	-0.244275	0.567239	0.588174	0.13738	0.426924	0.384402	-0.00427958	-0.161844	0.248059	0.461805	0.424154	0.126808	-0.447542	0.557492	0.580002	0.606656
KEGG_P53_SIGNALING_PATHWAY	7.30109e-21	6.17495e-20	-0.0232095	0.297826	-0.27642	0.119695	-0.269366	-0.256227	-0.331048	-0.302275	-0.320978	-0.183939	-0.223232	-0.181761	0.160569	0.0823722	-0.227764	-0.160057	0.0489653	-0.293473	-0.243267	-0.278399	-0.265067	-0.0677064	-0.153984	-0.185305	-0.123562	-0.160968	-0.221567	0.12046	-0.210956	-0.263374	-0.197208	-0.203799	-0.096849	-0.129611	0.0291536	-0.281173	-0.204645	-0.293822	-0.0798118	-0.206703	-0.307205	-0.135185	-0.0787654	0.224802	-0.0565727	-0.268921	-0.246197
GRAHAM_CML_QUIESCENT_VS_NORMAL_QUIESCENT_UP	7.44296e-21	6.28448e-20	-0.30448	0.337432	-0.234639	-0.164634	-0.316748	0.133369	-0.229818	-0.275396	-0.305732	-0.133067	-0.255411	-0.383503	0.0477261	0.143112	-0.296846	-0.0818075	-0.272571	-0.153593	-0.241006	-0.270466	-0.0135374	-0.0606599	-0.0495697	-0.05309	-0.0736185	-0.158037	-0.159507	-0.0597319	-0.0977947	-0.101632	0.356517	0.0221914	-0.18721	-0.333223	-0.191539	-0.353446	0.00162929	-0.298122	-0.350732	-0.25429	-0.179292	-0.15821	0.184922	0.0362022	-0.337686	-0.302595	-0.378261
BOYAULT_LIVER_CANCER_SUBCLASS_G1_DN	7.75233e-21	6.53485e-20	0.602431	-0.264652	0.248434	0.380321	-0.319833	-0.246709	0.329058	0.485685	0.382063	0.41847	0.216594	0.52789	0.408055	-0.123853	0.634515	0.607002	0.690759	0.401213	0.145369	0.648118	-0.0850538	0.474084	0.486516	0.512434	0.406401	-0.557407	0.580378	0.548499	0.736559	-0.682285	0.468655	0.439436	0.195915	0.181398	0.528734	0.327056	0.507885	-0.628399	0.395694	0.369295	-0.148954	-0.379439	0.141692	0.36275	0.501405	0.362751	0.509907
GYORFFY_DOXORUBICIN_RESISTANCE	8.1826e-21	6.88612e-20	0.488196	0.0407661	-0.185156	-0.073583	0.339706	-0.364594	0.260707	0.255636	0.483842	0.230718	-0.0913481	-0.144707	0.221878	0.429265	0.299251	0.311905	0.585593	0.199348	0.139447	0.223211	0.0094441	-0.297146	0.0462915	0.307707	0.0148	0.252697	0.440878	0.336136	0.223455	-0.271598	-0.0853591	-0.151408	0.352897	-0.0953996	0.33514	0.300137	0.170573	-0.0155658	-0.274672	0.62081	0.39234	0.468061	0.079066	0.123427	0.598742	0.533892	0.380063
REACTOME_MITOCHONDRIAL_FATTY_ACID_BETA_OXIDATION_OF_UNSATURATED_FATTY_ACIDS	8.40435e-21	7.06104e-20	0.0399985	0.189762	-0.619945	0.307439	-0.506523	0.630874	0.350163	0.782124	0.65423	0.66326	0.749056	0.690949	-0.502684	-0.303879	0.622842	0.444856	0.71361	0.314421	0.137787	0.829883	0.21231	-0.0363762	0.497507	0.723978	0.127484	-0.555646	0.719391	0.748726	0.685713	-0.524164	0.475091	0.48639	0.0992724	0.518604	0.665351	0.635125	0.601979	-0.591996	0.578578	0.281232	-0.733939	0.0277762	0.687687	0.125173	0.413763	-0.436782	0.544317
VANTVEER_BREAST_CANCER_POOR_PROGNOSIS	8.45022e-21	7.08787e-20	-0.176839	0.409683	0.0163799	0.0322572	-0.0365783	0.00660692	-0.149663	-0.265627	-0.389745	-0.275122	-0.182498	-0.337917	0.33973	0.234941	-0.335376	-0.169496	-0.28013	-0.213711	-0.170756	-0.252407	0.148766	-0.121098	-0.0513449	0.0707179	-0.25319	-0.0212645	-0.261093	-0.0588306	-0.162137	-0.25767	-0.110235	-0.260156	-0.204707	0.0137839	-0.0202296	-0.265171	0.0021881	-0.286764	-0.306846	-0.147317	-0.294004	-0.0926302	0.242057	-0.070653	-0.239167	-0.162068	-0.19181
REACTOME_FGFR1_LIGAND_BINDING_AND_ACTIVATION	8.52532e-21	7.13908e-20	0.546788	0.265895	0.186193	0.039377	0.317546	0.595769	0.259282	0.410959	0.556358	0.453803	0.628411	0.249693	0.28006	-0.17426	0.281687	0.533713	0.521143	0.417337	0.476584	0.439704	0.117824	0.658393	0.385751	-0.118463	0.185456	0.318184	0.576797	0.274372	0.300267	-0.155802	0.531458	-0.467002	0.478415	0.366628	0.358262	0.427363	0.640093	-0.463457	0.116171	0.654072	-0.15983	0.153913	-0.0165275	0.229016	0.510592	0.614022	0.429508
REACTOME_PLASMA_LIPOPROTEIN_ASSEMBLY	8.74112e-21	7.30775e-20	0.116792	0.435428	-0.125035	0.279227	-0.778325	0.346824	0.350702	0.498194	0.0700212	0.380161	0.371673	0.668251	0.132414	-0.390106	0.669318	0.604029	0.439312	0.236408	-0.0669787	0.349089	0.226922	-0.114795	0.723943	0.493828	0.677723	-0.482035	0.000557734	0.731736	0.81311	-0.24582	0.374957	0.282515	0.470078	0.494888	0.830709	0.546014	0.263624	-0.42893	0.467344	-0.126492	-0.16185	-0.134552	0.458828	0.285167	0.0715655	-0.461457	0.243915
SPIELMAN_LYMPHOBLAST_EUROPEAN_VS_ASIAN_UP	8.78948e-21	7.33612e-20	-0.132165	-0.220002	0.205286	-0.0701571	-0.291435	-0.291091	-0.22287	-0.217834	-0.44026	-0.407451	-0.291112	-0.170991	-0.178844	0.117225	-0.493413	-0.294693	-0.374527	-0.0308913	0.204799	-0.283602	-0.07194	-0.0813906	0.0682003	0.0140872	0.0166552	0.0801609	-0.390953	-0.296819	-0.307687	-0.00648189	0.0960705	-0.35216	-0.303121	-0.212483	-0.0685328	0.0020353	-0.0972691	0.253688	0.2251	-0.297042	-0.00783645	-0.280929	0.041028	-0.207269	-0.277324	-0.377165	0.0398287
REACTOME_SYNTHESIS_OF_KETONE_BODIES	8.82479e-21	7.35351e-20	0.236698	0.66206	-0.383351	0.537133	-0.64963	0.263125	0.551615	0.672568	0.778835	0.89384	0.467287	0.401023	-0.215187	-0.700909	0.392209	0.410829	0.758117	0.325205	0.0420316	0.577825	-0.193324	0.49113	0.550645	0.594395	0.0480287	-0.361975	0.528929	0.0160958	0.272399	0.545297	0.364418	-0.0099278	-0.478638	0.60218	0.348196	0.685235	0.377213	-0.695	0.615199	0.175532	0.0276849	0.146515	0.392186	0.138796	0.38042	0.0602355	0.824529
REACTOME_REMOVAL_OF_AMINOTERMINAL_PROPEPTIDES_FROM_GAMMA_CARBOXYLATED_PROTEINS	9.42322e-21	7.83932e-20	0.323969	-0.0111971	-0.308886	-0.387254	-0.518392	0.310425	0.127181	0.151378	0.608303	0.491675	0.40259	0.576182	-0.618807	-0.484648	0.6322	0.59021	0.63333	0.638075	0.33723	0.243731	-0.426797	0.272212	0.396757	0.636693	0.626806	0.239237	0.331739	0.706496	0.632686	0.486079	0.587659	0.0215618	0.686196	0.707849	0.510598	0.464374	-0.121877	-0.171497	0.045117	-0.258607	-0.0865444	0.207838	-0.169793	0.103939	0.522508	-0.272738	0.521219
TIEN_INTESTINE_PROBIOTICS_24HR_UP	9.50038e-21	7.89059e-20	-0.153687	0.0166185	0.20559	0.118197	-0.348739	-0.205752	0.0128239	-0.022969	-0.450873	-0.448365	-0.123185	-0.304315	0.212015	0.0906538	-0.401528	-0.157199	-0.428538	-0.339038	0.037026	-0.266285	0.0967338	0.0545653	0.148117	0.0846252	-0.00387841	-0.0867155	-0.413669	-0.230899	-0.214316	0.0554642	-0.140973	-0.22782	-0.188997	-0.362388	0.0713251	-0.0921094	-0.00338268	0.0866517	0.00726843	-0.138055	-0.293038	-0.274356	0.090578	0.0304768	-0.365362	-0.278326	-0.242779
BERENJENO_TRANSFORMED_BY_RHOA_REVERSIBLY_UP	1.12053e-20	9.29144e-20	0.0765227	-0.469927	0.0402185	0.359753	0.141016	0.346933	0.102185	0.411218	0.15552	0.134747	0.510107	0.572226	-0.149247	-0.079982	0.533954	0.595342	0.602064	0.592095	0.398371	0.632998	-0.0176315	0.435829	-0.0337249	0.4842	0.474093	-0.638818	0.556056	0.548557	0.0541195	0.0147505	0.232067	-0.211392	0.227095	-0.506316	0.253783	0.314181	-0.121828	-0.187397	0.693128	0.794952	-0.0962184	-0.0550745	0.62956	0.451834	0.543569	0.724501	0.503081
SETLUR_PROSTATE_CANCER_TMPRSS2_ERG_FUSION_DN	1.13147e-20	9.3669e-20	0.321092	-0.494259	-0.0167313	-0.174283	-0.48143	0.022022	0.0759834	0.15149	0.560962	0.666323	0.491591	0.251529	-0.178627	0.238608	0.266705	0.00139276	0.58346	-0.175664	-0.00249181	0.591005	-0.0610223	0.288065	0.0440467	0.468442	0.185383	-0.134233	0.665202	0.485941	0.0556915	-0.0721417	0.0557545	-0.275313	0.236049	0.0720757	0.291941	0.125632	0.349188	0.145534	0.100209	0.0585776	-0.00358226	0.282437	-0.12839	0.124754	0.502558	0.196555	0.443824
SCHAEFFER_PROSTATE_DEVELOPMENT_48HR_UP	1.14394e-20	9.4547e-20	0.177256	0.0405922	-0.211449	-0.23377	-0.131288	-0.0592803	-0.09219	-0.0602212	0.371882	0.300654	0.104761	0.109026	-0.0759625	0.135578	0.294555	0.16063	0.481775	0.114101	0.21785	0.153218	-0.0103422	0.0227012	-0.151763	0.148363	0.246659	0.19069	0.11072	0.340446	0.213865	-0.10184	0.202617	-0.211101	0.211007	0.163391	-0.111277	0.201839	0.0344793	0.140293	-0.00579605	0.211342	-0.0821954	0.286725	0.268096	-0.0139669	0.415402	0.168483	0.302712
KEGG_SPLICEOSOME	1.17085e-20	9.66144e-20	-0.0717624	-0.371174	0.437351	0.128882	-0.30466	-0.444829	-0.223008	0.0508974	-0.540519	-0.675252	-0.306226	-0.28766	-0.00423136	-0.118639	-0.508577	-0.37586	-0.608611	-0.438007	-0.0578983	-0.255115	-0.168706	-0.216546	0.0961005	0.000767913	-0.397049	0.0727933	-0.567034	-0.538985	-0.409659	0.0766127	-0.169385	-0.264154	-0.300849	-0.249614	0.0422696	-0.272155	0.0668201	0.383382	0.289659	-0.225076	-0.124911	-0.346621	-0.168876	-0.0774122	-0.3316	-0.497297	-0.213632
LI_WILMS_TUMOR_VS_FETAL_KIDNEY_2_UP	1.2583e-20	1.03662e-19	-0.265249	0.19243	-0.053112	0.143255	-0.119699	-0.108384	0.000966646	-0.0676373	-0.311677	-0.523514	-0.368274	-0.435882	-0.128018	-0.043126	-0.293143	-0.300154	-0.291153	-0.335776	0.001521	-0.439489	-0.014295	-0.279772	0.0145744	-0.255622	-0.33368	-0.172506	-0.449366	0.145393	-0.191093	0.102774	0.0988297	0.0912362	-0.172675	-0.169217	-0.302535	-0.36439	0.0222819	0.146348	-0.2847	-0.0725964	-0.316112	-0.182123	0.31817	-0.153871	-0.332135	-0.132437	-0.265685
YOSHIMURA_MAPK8_TARGETS_UP	1.33838e-20	1.1008e-19	0.20734	0.133967	-0.0732687	-0.0302765	-0.044413	0.105551	-0.00502162	-0.0175662	0.305918	0.148336	0.15035	0.00141989	-0.033534	0.191065	0.110702	-0.0403556	0.42372	0.213815	0.210342	0.159585	0.0856614	-0.0607277	-0.16836	0.205757	0.123288	-0.0140344	0.0477482	0.260892	0.192777	-0.0415749	0.25814	-0.110829	0.0996422	0.154929	-0.0355161	0.182038	0.0408095	0.123299	0.0805295	0.128301	0.0362284	0.185567	0.180333	0.0853813	0.301798	0.0886838	0.221139
PID_DELTA_NP63_PATHWAY	1.40287e-20	1.15199e-19	-0.371301	0.232728	-0.22475	-0.333576	0.130209	-0.229771	-0.145647	-0.300466	0.0626056	-0.232971	-0.218446	-0.172236	0.245885	0.42369	-0.200627	-0.0923692	0.0900703	-0.312901	-0.126573	-0.293477	-0.122812	-0.398775	-0.319527	-0.0105254	-0.0945107	-0.0452787	-0.0624695	0.172097	-0.0959432	-0.15354	-0.182655	-0.236943	-0.352337	-0.273694	-0.067838	-0.161259	-0.161041	-0.183553	-0.274251	0.168102	0.0219691	0.170849	0.0726562	0.136334	0.147861	0.0586785	-0.283387
GESERICK_TERT_TARGETS_DN	1.41949e-20	1.16375e-19	0.209055	-0.319299	-0.227044	0.249046	0.262193	-0.430639	-0.406908	-0.067235	0.224251	0.475454	0.215985	0.586183	0.311286	-0.289863	0.598094	0.427097	0.545348	-0.223417	0.0059902	0.630644	-0.347196	-0.333763	-0.188773	0.415461	0.1676	-0.189424	0.723784	0.539835	0.0640642	-0.21993	-0.290333	-0.143081	0.438404	0.635764	0.17955	0.00763223	0.159155	-0.113217	0.512286	0.43908	0.357505	0.0840489	0.117662	0.0123181	0.574547	0.560549	0.588301
LUDWICZEK_TREATING_IRON_OVERLOAD	1.9865e-20	1.62599e-19	0.786112	-0.0072752	-0.582752	0.272424	-0.134349	0.417086	-0.606709	-0.550149	0.545805	0.700203	0.57555	0.29449	-0.030119	0.246027	0.884456	0.750224	0.556307	0.453034	0.558294	0.131654	0.240889	-0.643299	-0.312636	0.768367	-0.124173	-0.884943	0.113748	0.691374	0.365976	-0.153572	0.412109	-0.0654047	0.438582	0.196448	0.0973911	0.694691	0.575918	-0.631754	0.131806	0.579551	0.305548	-0.333595	0.815551	0.0400672	0.618119	0.203548	0.467829
BOQUEST_STEM_CELL_UP	2.03652e-20	1.66425e-19	0.278466	0.041801	-0.224037	-0.144266	0.15108	0.0501001	-0.0980807	0.10433	0.536904	0.457845	0.273712	0.0301013	-0.269401	0.313034	0.401908	0.112242	0.596652	-0.0106375	0.201248	0.226414	0.205433	-0.345152	-0.285297	0.264977	0.0127119	0.0279973	0.266399	0.345873	0.224376	-0.212306	0.272688	-0.149211	0.396773	0.251209	0.0716656	-0.0600416	-0.0219096	0.112482	-0.0570792	0.562629	0.255023	0.390499	0.134591	0.0240137	0.534522	0.543269	0.335457
XU_GH1_EXOGENOUS_TARGETS_UP	2.05802e-20	1.67912e-19	0.216971	0.0556438	-0.249487	-0.0687601	0.0860381	0.337084	0.0972303	0.0554164	0.44481	0.421064	0.149904	0.0118235	0.236603	0.0401023	0.102823	-0.137105	0.436568	-0.0936699	0.0878849	0.147809	0.19171	-0.0139846	-0.251559	0.145108	0.231606	-0.129045	0.319608	0.2319	0.27967	-0.160953	0.266223	-0.126709	0.138136	0.296578	-0.121345	0.104797	-0.00326638	0.12066	0.0201842	0.108836	0.216398	0.367474	-0.102186	-0.0586314	0.27082	0.184973	0.102718
PEPPER_CHRONIC_LYMPHOCYTIC_LEUKEMIA_DN	2.0946e-20	1.70623e-19	0.370656	0.0397324	-0.314492	0.152269	0.0540919	-0.333759	-0.423767	0.23619	0.185052	-0.250535	-0.0226239	-0.216001	0.309808	0.363758	0.179998	-0.0695983	0.541775	-0.083501	0.144563	0.307651	0.19384	0.315716	0.121185	0.227094	0.042177	0.44027	0.268029	0.465599	0.300088	-0.0140753	0.61348	0.0326108	0.340775	0.0840545	0.170211	-0.0732212	0.513713	-0.247402	-0.313525	0.208193	0.043011	0.433106	0.377057	-0.0299117	0.39647	-0.0219411	0.170773
COLLIS_PRKDC_REGULATORS	2.20423e-20	1.79266e-19	-0.462635	-0.317907	0.243311	0.050885	-0.528622	-0.163383	-0.405934	-0.277186	-0.393411	-0.394836	-0.38127	-0.174004	0.111758	0.244611	-0.554479	-0.416368	-0.421874	-0.536775	-0.0435722	-0.219334	0.204364	-0.266262	-0.323908	-0.0898308	-0.240353	-0.00282205	-0.682989	0.0456059	-0.408455	-0.180529	-0.0982084	-0.330039	-0.20234	-0.123818	-0.271958	-0.362578	0.306502	-0.00891408	-0.349947	-0.229468	-0.176816	-0.0717939	-0.109635	0.06432	-0.275933	-0.23848	-0.282971
KEGG_ASCORBATE_AND_ALDARATE_METABOLISM	2.24986e-20	1.82685e-19	0.416304	0.371532	-0.156335	0.547533	-0.658199	0.396613	0.417917	0.553678	0.660775	0.386281	0.497949	0.638214	0.537244	-0.36551	0.66245	0.680189	0.580982	0.0922089	0.401118	0.503014	-0.287722	-0.0668801	0.489231	0.00947751	-0.165417	0.0532709	0.509884	0.52084	0.0760197	-0.322577	0.649112	0.456716	0.184229	0.518601	0.546984	0.390409	0.551896	-0.516304	0.673661	-0.511244	-0.0744792	0.374959	0.0461545	0.296194	0.353663	-0.0165755	0.167024
WANG_CLASSIC_ADIPOGENIC_TARGETS_OF_PPARG	2.30956e-20	1.87233e-19	0.170178	-0.109856	0.0781983	0.24065	-0.355011	0.143449	0.29629	0.373514	0.445674	0.481947	0.35035	0.578807	0.346319	0.0535973	0.487671	0.453243	0.577473	0.322443	0.522228	0.571817	-0.335096	-0.0900707	0.223842	0.0568783	0.36664	-0.463788	0.645664	0.584897	0.165092	-0.0520133	0.482458	0.200353	-0.200663	0.379171	0.358456	0.311283	0.394488	-0.146115	0.176924	0.0605161	-0.308114	0.0392027	0.47683	0.104416	0.370416	-0.227695	0.381295
RUAN_RESPONSE_TO_TNF_DN	2.52228e-20	2.04152e-19	0.157409	0.0144332	-0.360347	0.273595	-0.365009	0.13345	0.1086	0.282012	0.354572	0.323269	0.232766	0.219636	0.319503	0.00627809	0.235798	0.381134	0.413985	0.00216206	0.220631	0.444578	-0.148953	0.181525	0.0797891	0.251628	0.174952	-0.299861	0.483858	0.505811	0.344044	-0.0585368	0.18271	0.0442674	-0.0305354	0.433412	0.212596	0.273519	0.197336	-0.363106	0.202958	0.00224936	-0.0677457	0.0551917	0.392981	-0.00171694	0.0666721	0.100821	0.375915
REACTOME_ACTIVATION_OF_BH3_ONLY_PROTEINS	2.55017e-20	2.06082e-19	-0.246397	0.296559	0.0790426	-0.153103	-0.326403	-0.345798	-0.221422	-0.38414	-0.301759	-0.638762	0.0387674	-0.330928	-0.0828887	0.306097	-0.493312	-0.474012	-0.168618	-0.375553	0.322759	-0.473618	0.255269	-0.0805868	-0.146367	-0.364183	-0.209608	0.337065	-0.410074	-0.249086	-0.561344	0.0308824	-0.181104	-0.544331	0.271305	-0.398033	-0.244446	-0.295037	-0.458121	0.186285	-0.290809	-0.317607	-0.0904282	0.0207403	0.0157077	-0.369654	-0.27438	-0.242904	-0.00724099
SANA_TNF_SIGNALING_DN	2.5687e-20	2.07249e-19	0.427907	-0.254754	-0.118576	0.0537648	0.518453	-0.112981	-0.0903476	0.18131	0.479847	0.305127	-0.21879	-0.26705	-0.046904	0.541889	0.190835	0.190936	0.417281	-0.125693	-0.131069	0.326569	0.26948	-0.0288021	-0.128132	0.276206	-0.228652	0.368879	0.437948	0.273647	0.172925	-0.301353	0.398456	-0.271394	0.461549	0.13573	0.00651347	0.22311	0.339748	0.0785511	-0.43581	0.651286	0.416743	0.43808	-0.00486715	0.124967	0.535188	0.547509	0.43615
KEGG_GLYCEROLIPID_METABOLISM	2.62027e-20	2.11075e-19	0.180026	-0.189374	0.0695814	0.0720241	-0.13063	-0.113326	-0.00329526	0.102261	0.335147	0.434789	0.220765	-0.0373861	0.27427	0.111505	0.265097	0.0529705	0.447246	0.0722644	0.180422	0.216663	0.250239	0.293532	0.213406	0.214654	0.309032	-0.0513293	0.190504	0.28666	-0.00603275	-0.134575	0.319721	-0.00390609	0.235345	0.334594	0.053513	0.316959	0.131434	-0.287457	0.13722	0.272855	0.184059	0.182062	0.0360389	0.0929018	0.242144	0.332021	0.263478
RUAN_RESPONSE_TO_TNF_TROGLITAZONE_DN	2.63704e-20	2.11835e-19	0.383781	-0.116898	-0.329976	0.304958	-0.37556	0.212012	0.226376	0.243156	0.310194	0.497694	0.265048	0.282108	0.358132	-0.158465	0.280592	0.341644	0.368537	0.0277461	0.187798	0.508453	-0.217717	0.0690636	-0.0237226	-0.00399512	0.220919	-0.353217	0.416854	0.467667	0.309649	0.0697532	0.138618	0.121692	-0.0290093	0.397348	0.177674	0.166371	0.216719	-0.254204	0.235422	-0.0645262	0.0739592	0.0618202	0.440766	0.285559	0.0741313	0.0406631	0.309979
PIEPOLI_LGI1_TARGETS_UP	2.63804e-20	2.11835e-19	0.479882	-0.195686	0.231845	-0.195405	-0.229424	0.0743489	-0.0491094	0.425575	0.259157	0.341591	0.228514	0.430788	0.134869	-0.188824	0.639156	0.0599226	0.616997	0.207763	-0.0429633	0.585218	0.0574939	-0.261589	-0.178294	0.583312	0.603013	-0.553625	0.141894	0.649777	0.683786	-0.566682	0.248713	0.29712	0.209421	0.23657	0.208102	-0.341824	0.194063	-0.397063	0.221759	0.188774	0.0457225	0.247998	0.00997707	0.450446	0.593166	0.0608531	-0.0453804
BENPORATH_ES_CORE_NINE	2.81594e-20	2.25764e-19	-0.39138	0.196613	0.175269	-0.511059	-0.090756	0.200763	-0.577778	-0.724228	-0.288689	-0.306039	0.106846	-0.544314	-0.13434	0.309489	-0.0899558	-0.557929	-0.304234	-0.143858	0.11824	-0.666287	0.409466	-0.417358	-0.419019	-0.10644	0.21699	0.0496446	-0.519722	-0.154902	-0.538348	-0.130691	-0.352898	-0.611894	0.166818	-0.0929285	-0.694693	-0.21665	-0.679102	0.0439745	-0.581518	-0.0602424	-0.00637482	0.206429	-0.0108713	-0.382568	-0.0430596	-0.265307	0.0691856
BOYAULT_LIVER_CANCER_SUBCLASS_G56_UP	3.5871e-20	2.87137e-19	0.585405	-0.437873	0.77137	0.808165	-0.433385	-0.036421	0.802785	0.764773	0.189573	-0.0940361	0.408324	0.896581	0.760563	-0.309076	0.380265	-0.0343736	-0.0226144	-0.249072	-0.448442	0.856152	-0.115282	-0.0699944	0.715823	-0.19882	0.206417	-0.0586637	0.657627	0.311347	0.154759	-0.607567	0.455912	0.519129	0.00929484	-0.415804	0.870232	-0.0564265	0.68881	-0.377839	0.233354	-0.234294	-0.331907	0.168747	0.080317	0.791396	-0.230044	-0.406723	0.363749
BIOCARTA_AKAP95_PATHWAY	3.62757e-20	2.89921e-19	-0.482197	0.496908	0.478444	0.199835	-0.285749	-0.189628	-0.103202	0.0151722	-0.696726	-0.722267	-0.411832	-0.35445	0.641529	0.25338	-0.608342	-0.195074	-0.699674	-0.71917	-0.295973	-0.530489	0.261411	0.356035	0.187214	-0.399418	0.219814	-0.422848	-0.459766	-0.255305	-0.295735	-0.0946068	-0.21825	0.242646	-0.427031	-0.474274	-0.148088	-0.592361	0.128426	-0.0576308	-0.531209	-0.259368	-0.0474022	-0.215805	0.294537	0.48339	-0.69518	-0.0232147	-0.643655
REACTOME_METABOLISM_OF_WATER_SOLUBLE_VITAMINS_AND_COFACTORS	3.73399e-20	2.97957e-19	0.362226	0.196301	-0.109378	0.162756	-0.372678	0.187232	0.00433558	0.292062	0.158754	0.172012	0.371292	0.0907717	0.387235	-0.121143	0.222133	0.457733	0.296831	-0.0235237	0.159233	0.31345	0.121043	0.152343	-0.0742829	0.2972	-0.045233	-0.280956	0.0728348	0.369443	0.309063	-0.210437	0.264939	-0.0595995	0.0617611	0.21644	0.282554	0.44894	0.140165	-0.320739	0.23837	-0.00934781	-0.24525	-0.270961	0.358095	0.265595	0.116533	-0.0397656	0.413128
LEI_HOXC8_TARGETS_DN	4.19501e-20	3.3422e-19	0.513612	0.434897	0.0452461	0.077823	0.59548	-0.30354	-0.218133	0.137079	0.524754	0.207994	-0.127218	0.472224	0.134932	-0.0921989	0.0987061	0.469819	0.681749	-0.0321374	0.394073	0.537542	0.242228	-0.48499	-0.015467	0.485724	0.511887	0.00324336	0.523011	0.476491	0.00218293	-0.488514	0.381502	0.186731	0.214833	0.511998	-0.01636	0.643624	-0.0406342	0.170271	-0.0171296	0.818852	0.134349	0.00789143	0.488519	-0.37879	0.788699	0.675998	0.50698
BOQUEST_STEM_CELL_DN	4.3048e-20	3.42431e-19	0.405495	0.24137	-0.135956	-0.189082	0.480882	-0.0322491	-0.165027	0.0176629	0.449388	0.377728	0.000480676	-0.284662	0.140435	0.587303	0.0661013	0.25507	0.452879	0.0815465	0.114268	0.287971	0.376472	-0.0401123	-0.1877	0.284594	-0.289708	0.405949	0.452315	0.304919	0.276411	-0.129353	0.379575	-0.16932	0.442638	0.220823	0.074279	0.0368391	0.253483	0.0880518	-0.265029	0.614851	0.489088	0.499507	0.0782502	0.082428	0.52799	0.536444	0.500803
KEGG_GLYCINE_SERINE_AND_THREONINE_METABOLISM	4.33856e-20	3.44577e-19	0.416313	-0.082688	-0.575052	0.246055	-0.518381	0.326621	-0.336861	0.559106	0.54393	0.46997	0.685537	0.0311104	0.150165	-0.530599	0.618698	0.568719	0.705008	0.494347	0.178244	0.400684	0.131843	0.667525	0.361888	0.331381	0.511485	-0.565001	0.397326	0.677323	0.428513	0.0900715	0.603056	0.549436	0.0448193	0.559538	0.475904	0.522763	0.500498	-0.523951	0.435195	-0.25742	-0.524068	0.00411035	0.353937	0.189482	0.503331	-0.121054	0.290189
BENPORATH_SUZ12_TARGETS	4.38746e-20	3.47917e-19	0.168047	0.248355	-0.146768	-0.0741069	0.288272	0.238359	0.0571336	-0.0241737	0.372152	0.286459	0.213741	0.076639	0.0196938	0.278167	0.210457	0.209817	0.442003	0.15811	0.186136	0.2585	0.313158	-0.183693	-0.189931	0.214236	0.0853796	-0.0248665	0.275251	0.315783	0.181763	0.0285813	0.192391	-0.00370754	0.294458	0.277335	-0.0159106	0.178665	0.037751	0.000259062	-0.183724	0.412311	0.213603	0.27503	0.308334	-0.0404507	0.401136	0.323127	0.281359
RICKMAN_HEAD_AND_NECK_CANCER_F	4.49929e-20	3.56228e-19	0.198864	0.226612	-0.246842	0.0343613	0.316976	0.198526	-0.0968276	-0.0809967	0.436004	0.45429	0.118663	0.171009	-0.153164	0.377004	0.0511831	0.00918655	0.589886	0.204401	0.320727	0.294577	0.209311	-0.170785	-0.228236	0.249166	0.301962	0.111929	0.328114	0.250325	0.273521	-0.169483	0.322024	-0.00217268	0.300261	0.340082	0.360661	0.154285	0.201674	0.124296	0.0105632	0.546763	0.219975	0.353181	0.205914	0.0336911	0.363711	0.317159	0.218703
REACTOME_MITOCHONDRIAL_FATTY_ACID_BETA_OXIDATION_OF_SATURATED_FATTY_ACIDS	4.71099e-20	3.7241e-19	-0.0548284	0.332584	-0.689201	0.719621	-0.640949	0.63893	0.490237	0.861297	0.769379	0.739874	0.649633	0.523601	-0.119953	-0.498364	0.566981	0.690681	0.860431	0.169551	0.416414	0.824382	-0.118323	0.233995	-0.0531356	0.621121	-0.255672	-0.495873	0.731981	0.753869	0.0921233	-0.200761	0.499661	0.691134	-0.336458	0.717852	0.679222	0.57895	0.484858	-0.351095	0.463117	0.321462	-0.597532	-0.48013	0.494955	-0.125522	0.570518	0.151021	0.487434
REACTOME_KETONE_BODY_METABOLISM	4.87084e-20	3.84449e-19	0.171367	0.647417	-0.475136	0.186667	-0.347485	0.378227	0.60648	0.400141	0.690561	0.892064	0.361088	0.189722	-0.346207	-0.611111	0.371188	0.510429	0.645355	0.407706	0.224912	0.407381	-0.0826824	0.400318	0.311884	0.613515	0.0986846	-0.392281	0.496616	-0.0188723	0.244115	0.519802	0.363549	0.145332	-0.386662	0.564101	0.299835	0.520397	0.21761	-0.614271	0.351397	0.351329	-0.0784948	0.314045	0.400222	-0.0819493	0.494343	0.106639	0.790757
PICCALUGA_ANGIOIMMUNOBLASTIC_LYMPHOMA_UP	4.90297e-20	3.86385e-19	0.440396	0.149403	-0.21314	-0.311614	0.28241	0.037976	-0.185152	-0.0778519	0.491026	0.291293	0.130293	-0.221852	-0.0974582	0.526061	0.259729	0.0901867	0.503421	0.0835279	0.136268	0.199281	0.181538	-0.249472	-0.375746	0.355343	-0.126369	0.10806	0.155761	0.373264	0.183881	-0.289762	0.407424	-0.260589	0.477861	0.198864	0.0337759	0.113315	0.0635688	0.210213	-0.229849	0.546724	0.374582	0.450357	0.00488134	0.063773	0.503827	0.427311	0.423687
KEGG_ARACHIDONIC_ACID_METABOLISM	5.25407e-20	4.13413e-19	0.22791	0.212236	-0.422695	-0.0548972	-0.253743	0.0389669	0.0298569	0.0421589	0.503278	0.285692	0.35658	0.275737	-0.0242844	0.175001	0.30462	0.0639366	0.510066	0.396948	0.438808	0.182871	-0.175836	0.0524475	0.0357969	0.155841	0.162819	-0.0409883	0.352262	0.258377	0.116867	-0.186896	0.376064	0.0837052	-0.133492	0.346425	-0.0790482	0.365742	0.103116	-0.103035	-0.157944	0.102287	-0.170727	0.252785	0.290536	-0.0712088	0.438358	0.0623808	0.354621
REACTOME_BASE_EXCISION_REPAIR	5.30905e-20	4.17093e-19	-0.426429	0.379099	-0.148856	0.391352	-0.403162	-0.0142274	0.18445	-0.375724	-0.483889	-0.537576	-0.264328	-0.373238	0.322188	-0.473248	-0.546076	0.0217358	-0.511315	-0.299133	-0.164521	-0.0748621	0.0750614	0.269124	0.503664	-0.388961	-0.308735	-0.288333	-0.0506816	-0.335506	-0.105002	0.263601	-0.403428	0.118401	-0.439529	0.0892897	0.250269	-0.381334	0.363527	-0.19377	0.0815293	-0.401133	-0.415986	-0.419907	0.155007	-0.307853	-0.513663	-0.547456	-0.466835
REACTOME_INTRINSIC_PATHWAY_FOR_APOPTOSIS	6.10303e-20	4.7873e-19	-0.0429463	0.243956	0.0851047	0.0425222	-0.306377	-0.343589	-0.28073	-0.398779	-0.254555	-0.492465	0.0595457	-0.402972	-0.018885	0.369454	-0.505946	-0.442818	-0.152789	-0.385208	0.174756	-0.379377	0.324599	0.0343002	-0.109876	-0.225576	-0.241659	0.344621	-0.315975	-0.203584	-0.327969	-0.0125453	-0.192786	-0.379896	0.0298825	-0.298291	-0.192571	-0.0611054	-0.443291	-0.0330013	-0.228602	-0.13098	-0.198117	0.0591703	0.0515889	-0.11856	-0.197849	-0.128218	0.0276695
KANG_IMMORTALIZED_BY_TERT_DN	6.16148e-20	4.8257e-19	0.369544	0.0341896	-0.196174	0.0394887	0.147277	0.091366	-0.0852356	-0.0208432	0.410226	0.289105	0.053631	-0.0354718	0.049375	0.264947	0.299955	-0.00387134	0.429481	-0.159661	0.0395731	0.231332	0.140174	-0.22299	-0.202617	0.165929	0.0997272	-0.0794776	0.161037	0.3103	0.254105	-0.122169	0.250225	-0.103786	0.383194	0.200841	0.0810561	0.0597634	0.0873267	-0.0610053	0.0382511	0.425799	0.382147	0.382664	-0.0378874	0.238567	0.308674	0.386142	0.322883
KEGG_PROGESTERONE_MEDIATED_OOCYTE_MATURATION	6.69026e-20	5.23178e-19	-0.351664	0.305414	-0.0487737	0.0277251	-0.313991	-0.000883839	-0.0485878	-0.151137	-0.224588	-0.391617	-0.07204	-0.460959	0.218723	0.280529	-0.363192	-0.287208	-0.206709	-0.401772	-0.0548765	-0.35069	0.120993	0.0580898	-0.0699894	-0.234199	0.0844007	-5.3368e-05	-0.284646	0.0809344	0.150839	-0.0968868	-0.123563	-0.279183	-0.174385	-0.311731	-0.172786	-0.273435	0.0755625	-0.112317	-0.334848	-0.100552	-0.0350694	0.250257	-0.171407	0.319017	-0.34473	-0.0250351	-0.351123
CHIARADONNA_NEOPLASTIC_TRANSFORMATION_KRAS_UP	6.77822e-20	5.29242e-19	-0.213743	0.107695	-0.0668403	-0.221791	-0.0721101	-0.147991	-0.233631	-0.210231	-0.323201	-0.403363	-0.0833126	-0.470822	0.13218	0.220826	-0.233959	-0.14946	-0.193106	-0.414228	-0.182494	-0.264623	0.0629446	-0.252163	-0.29856	-0.100441	-0.237677	-0.119459	-0.490586	-0.150446	-0.29125	0.00834516	0.136798	-0.301505	0.0338237	-0.162414	-0.289069	-0.297701	-0.127559	0.127431	-0.163897	0.00495567	-0.0717112	0.0966217	0.0194368	-0.0222462	-0.0172107	-0.142559	-0.202104
OHGUCHI_LIVER_HNF4A_TARGETS_UP	6.9512e-20	5.41916e-19	0.442894	0.0963592	-0.47909	0.42947	-0.457059	0.071267	0.249073	0.351665	0.406009	0.623002	-0.127656	0.164491	0.139399	0.128189	0.517042	0.213891	0.644549	0.0599825	-0.253802	0.471092	0.0575448	0.330665	-0.187859	0.0827622	0.31001	-0.262582	0.298964	0.528645	0.341388	-0.035319	0.323407	0.143328	0.181737	0.392533	0.357459	0.16521	0.240688	-0.102769	0.199133	0.141915	-0.299051	0.178093	0.17265	0.00573294	0.617536	-0.191505	0.256068
KEGG_STARCH_AND_SUCROSE_METABOLISM	7.19695e-20	5.60216e-19	0.344456	0.35131	-0.314986	0.289271	-0.452955	0.414588	0.234477	0.265711	0.535558	0.318049	0.474649	0.303485	0.0739126	-0.198056	0.479853	0.432842	0.522058	0.234489	0.105027	0.474675	0.21494	-0.0816553	-0.0150976	0.305774	0.159326	-0.264032	0.351851	0.586201	0.423593	-0.277287	0.403792	0.195011	0.30989	0.174368	0.452878	0.297195	0.206865	-0.514077	0.435968	-0.330789	0.121236	0.0831632	0.0388634	-0.0436204	0.356775	-0.0546425	0.230087
CROMER_TUMORIGENESIS_DN	7.39246e-20	5.74554e-19	0.348915	0.340741	-0.338923	-0.130109	0.0747488	0.344987	-0.0659107	0.0351636	0.274413	0.511363	0.225294	-0.0620344	-0.127313	0.200514	0.41524	0.300138	0.590817	-0.0051391	0.417497	0.0753365	0.375613	-0.366188	-0.274366	0.236273	0.0811006	0.25201	0.197836	0.462757	0.18819	-0.0333111	0.41136	-0.214993	0.457957	0.487621	-0.0589502	0.107827	0.0592979	0.0562215	0.164537	0.31213	0.1871	0.0500013	0.480277	-0.22177	0.530256	0.400861	0.390801
REACTOME_POLB_DEPENDENT_LONG_PATCH_BASE_EXCISION_REPAIR	7.71209e-20	5.98481e-19	-0.619864	0.322052	0.424414	0.524792	-0.600327	0.0273843	0.261166	-0.142965	-0.537281	-0.706284	-0.0405399	-0.527804	0.428618	-0.274154	-0.865234	-0.480425	-0.661339	-0.606093	-0.299175	-0.265913	-0.0468776	0.433856	0.344026	-0.414109	-0.369519	-0.123702	-0.548064	-0.676418	-0.511851	0.0753162	-0.425754	-0.0112472	-0.363603	-0.278376	0.412712	-0.408918	-0.0686523	0.0597521	0.213749	-0.777254	0.0428076	-0.633859	0.404101	0.0554466	-0.679777	-0.737524	-0.426927
LU_AGING_BRAIN_UP	7.75972e-20	6.0126e-19	0.238559	0.207894	0.0172695	0.129862	-0.0713511	0.0243428	0.0408523	0.196924	0.337307	0.197014	0.0408645	-0.0881788	0.251452	0.294253	0.157172	0.167063	0.359697	-0.32662	-0.18938	0.34901	0.153153	0.0842025	-0.0458221	0.0537296	-0.0848776	0.0832285	0.258329	0.361393	0.140744	-0.119212	0.0469205	-0.147262	0.381676	0.12853	0.066276	-0.0687235	0.157185	-0.121178	-0.125003	0.381577	0.149724	0.295334	0.143474	0.185699	0.292273	0.331968	0.245061
BROWNE_HCMV_INFECTION_2HR_UP	7.773e-20	6.01372e-19	0.403569	-0.0178569	-0.413112	0.0301238	0.0896506	-0.0472856	-0.209068	-0.260062	0.500535	0.651561	0.349928	0.324395	0.153342	0.0778899	0.653238	0.106619	0.718514	0.297647	0.0145693	0.350735	-0.355661	-0.666891	-0.079699	0.484532	0.21541	-0.357323	0.252405	0.44824	0.38545	-0.473375	0.415469	0.0430201	0.387573	0.56805	0.0908758	0.251054	-0.0806155	0.2034	0.536915	0.364547	0.555912	0.0155309	0.197662	0.193028	0.655536	0.427712	0.567731
REACTOME_TP53_REGULATES_TRANSCRIPTION_OF_SEVERAL_ADDITIONAL_CELL_DEATH_GENES_WHOSE_SPECIFIC_ROLES_IN_P53_DEPENDENT_APOPTOSIS_REMAIN_UNCERTAIN	8.24661e-20	6.37045e-19	-0.222069	-0.144354	-0.191753	0.080486	-0.396242	-0.602236	-0.0713106	-0.385968	-0.543094	-0.578676	-0.601312	0.150062	0.098637	-0.0145924	-0.476518	-0.525783	-0.232229	-0.182268	0.24918	-0.207794	-0.37578	-0.364813	-0.127086	-0.0895691	0.107178	0.0185634	-0.426691	0.188507	-0.0950549	0.115851	-0.625386	-0.448225	-0.493973	-0.282191	-0.127529	-0.02711	-0.237596	0.0627926	-0.350819	-0.490324	-0.0123474	-0.0294355	-0.15575	0.038813	-0.497698	-0.589189	-0.168618
KEGG_NEUROACTIVE_LIGAND_RECEPTOR_INTERACTION	8.31065e-20	6.41017e-19	0.289843	0.225301	-0.2233	-0.136481	0.232504	0.328465	0.104544	-0.101966	0.486801	0.356045	0.273664	0.145538	-0.170978	0.277235	0.364032	0.0262795	0.542083	0.285231	0.129833	0.253068	0.223722	-0.211783	-0.249775	0.155892	0.159625	-0.108387	0.163934	0.290725	0.274036	0.144273	0.337032	0.035916	0.279164	0.283166	-0.0546789	0.113171	-0.0519899	0.102878	0.00853066	0.368424	0.349022	0.346513	0.126586	0.023324	0.473834	0.310994	0.15623
KATSANOU_ELAVL1_TARGETS_UP	8.40817e-20	6.47556e-19	0.300908	0.00435909	-0.103811	-0.148339	0.230523	-0.0205249	-0.129478	-0.0249522	0.4026	0.210274	-0.0480498	0.022796	-0.113624	0.35734	0.113701	0.00818203	0.415016	0.160633	0.160061	0.285577	0.114222	-0.156857	-0.146052	0.279789	0.0441639	0.0196973	0.179771	0.310994	0.00930983	-0.142819	0.363801	-0.10064	0.259318	0.0464464	-0.0592471	0.083343	0.0221842	0.178061	-0.196072	0.473688	0.251505	0.367658	0.0912105	0.0560085	0.441066	0.307507	0.299275
REACTOME_TRANSPORT_OF_MATURE_TRANSCRIPT_TO_CYTOPLASM	8.45277e-20	6.50006e-19	-0.231469	-0.0783432	0.435083	0.272037	-0.307268	-0.380879	0.0936174	0.131256	-0.473047	-0.615026	-0.164982	-0.429533	0.332983	-0.00811865	-0.501347	-0.363907	-0.605131	-0.627831	-0.451678	-0.388034	-0.105291	-0.225292	-0.184804	-0.270724	-0.513207	0.123178	-0.568787	-0.394556	-0.309408	0.16841	-0.330356	-0.175369	-0.0103357	-0.0492759	0.027465	-0.400538	0.0785849	0.181055	0.153037	-0.30353	-0.11613	-0.326253	-0.233032	0.244202	-0.418309	-0.382557	-0.420999
MULLIGAN_NTF3_SIGNALING_VIA_INSR_AND_IGF1R_DN	9.03333e-20	6.93601e-19	0.628139	-0.0645739	0.0600176	0.427229	-0.617813	0.0390907	0.575316	0.510031	0.597085	0.244275	-0.0647966	0.520188	0.639778	-0.0859927	0.476283	0.454615	0.52159	-0.684521	0.00960268	0.553839	0.585204	0.575271	0.0749458	0.312648	-0.131807	-0.0433572	0.692074	0.739565	0.70194	-0.591114	-0.0510835	0.00799737	-0.264025	0.473801	0.718221	0.197923	0.472854	-0.347083	0.473259	0.32488	-0.262566	0.525632	-0.149071	0.550616	0.177982	-0.188587	0.300575
SHIPP_DLBCL_VS_FOLLICULAR_LYMPHOMA_UP	9.14389e-20	7.01031e-19	-0.0609082	-0.105268	0.350806	-0.389423	-0.077925	-0.337658	-0.382325	-0.553213	-0.564893	-0.564711	-0.420523	-0.180226	0.195462	0.427854	-0.50775	0.140734	-0.448944	-0.280525	0.461441	-0.303542	0.0774071	-0.312371	-0.120839	0.420255	-0.105767	-0.177714	-0.57904	-0.233255	-0.416839	-0.317868	-0.263525	-0.47135	-0.369273	-0.237343	-0.473732	0.222847	-0.286051	0.013675	-0.176978	-0.229329	0.0454008	-0.325926	0.373986	-0.350206	-0.0896493	-0.330675	0.208386
TSAI_RESPONSE_TO_RADIATION_THERAPY	1.01313e-19	7.75561e-19	0.62043	-0.304406	-0.0311749	-0.102787	0.254037	-0.0978183	0.195552	0.310109	0.4734	-0.0403461	0.159344	0.0186144	0.340262	-0.0536673	0.514749	0.180707	0.669118	-0.159173	-0.316452	0.362995	0.119134	-0.0511417	-0.134241	0.0753702	-0.161736	0.0904148	0.342284	0.362413	0.239864	-0.322264	0.238408	-0.0250476	0.438195	0.397813	0.171563	-0.0692727	0.30494	-0.0493348	0.181644	0.358641	0.393433	0.444931	0.0358691	0.144234	0.693148	0.449559	0.362689
REACTOME_REGULATION_OF_TP53_EXPRESSION_AND_DEGRADATION	1.14118e-19	8.72275e-19	-0.289487	0.102081	0.311696	-0.0656343	-0.517854	-0.27744	-0.276573	-0.0223426	-0.501921	-0.43329	-0.282195	-0.116988	0.1535	0.186519	-0.431068	-0.344908	-0.504779	-0.232622	-0.0245664	-0.4943	0.263686	0.0997818	0.0602254	-0.0242304	-0.208966	-0.101483	-0.414353	-0.381467	-0.336567	0.158147	0.122698	-0.141351	-0.0357433	-0.354574	0.0477557	-0.238845	0.0826655	0.104743	0.0117937	-0.400866	-0.240356	-0.245356	0.00434976	0.0525932	-0.387224	-0.43344	-0.442199
ALCALAY_AML_BY_NPM1_LOCALIZATION_DN	1.24608e-19	9.51025e-19	-0.210095	0.234956	-0.244318	-0.209546	-0.237377	-0.00849767	-0.160208	-0.141837	-0.219682	-0.212741	-0.294281	-0.336934	0.0342256	0.192253	-0.192945	-0.217243	-0.149171	-0.141778	0.0644878	-0.214821	-0.0467732	-0.162993	-0.0235489	0.00137281	-0.038308	-0.237473	-0.190714	-0.124892	-0.0796268	0.025936	0.164129	-0.156361	-0.295787	-0.368386	-0.05148	-0.370915	-0.0316563	-0.0438633	-0.261338	-0.221221	-0.0895755	-0.0124552	-0.177291	0.259675	-0.222867	-0.236247	-0.294684
REACTOME_MRNA_SPLICING_MINOR_PATHWAY	1.2789e-19	9.74613e-19	-0.187582	-0.392605	0.449686	-0.169711	-0.380706	-0.585595	-0.354259	-0.0173599	-0.658853	-0.685364	-0.33864	-0.161275	-0.346504	-0.0674439	-0.606781	-0.227444	-0.617732	-0.136472	0.21449	-0.332869	-0.046291	-0.0905206	0.318003	0.263608	-0.102085	0.0276172	-0.589086	-0.505668	-0.449294	0.136962	-0.112996	-0.336565	-0.442428	-0.284657	-0.0654681	-0.0943939	-0.22456	0.490871	0.296925	-0.379406	-0.280031	-0.5091	0.101199	-0.267597	-0.360477	-0.548258	-0.0727561
BIOCARTA_PLATELETAPP_PATHWAY	1.30766e-19	9.95033e-19	0.147801	-0.394402	-0.476437	0.00808496	-0.169886	0.256321	-0.229369	-0.050079	0.614473	0.723662	0.448729	0.0666348	-0.358394	-0.0389145	0.578429	0.633435	0.67135	0.0229632	-0.192711	0.434885	0.260403	-0.555862	-0.395813	0.57383	0.588062	0.354739	0.0226609	0.741174	0.282363	-0.468313	0.273032	0.0491332	0.581382	0.635625	0.451332	0.235722	-0.184213	-0.255516	0.242616	0.388732	0.339553	0.40177	0.0801918	-0.297186	0.722138	0.433423	0.408854
REACTOME_MOLYBDENUM_COFACTOR_BIOSYNTHESIS	1.32432e-19	1.0062e-18	0.705624	-0.233753	0.374285	0.848046	-0.61947	0.284301	0.228466	0.716453	-0.417453	-0.0118636	0.744352	0.3285	0.749112	-0.664862	-0.286521	0.617124	0.127499	0.2477	0.0219407	0.739563	0.524707	-0.346311	0.15554	0.566183	-0.0506058	-0.704264	0.124892	0.491803	0.281793	-0.305849	0.698635	0.653861	0.058464	0.000602122	0.783089	0.172306	0.833559	-0.535413	0.739132	-0.419549	-0.390664	-0.409288	0.369669	0.798861	-0.312303	-0.476726	0.48883
HOELZEL_NF1_TARGETS_DN	1.33656e-19	1.01399e-18	0.277139	0.186595	-0.00214685	0.028097	0.397122	0.112154	0.129435	0.140939	0.553509	0.343514	0.310727	0.0416522	-0.115123	0.256501	0.118093	0.0148567	0.507961	-0.0393397	-0.0940107	0.202751	0.263316	-0.000178543	-0.202876	-0.153604	-0.0449687	0.285945	0.341956	0.412343	0.43383	-0.128657	0.109839	-0.244751	0.423222	0.0279232	0.0934971	-0.23482	0.182083	0.0881606	-0.307287	0.502774	0.324159	0.362645	0.199418	-0.0295412	0.365445	0.521876	0.183939
REACTOME_DISPLACEMENT_OF_DNA_GLYCOSYLASE_BY_APEX1	1.46365e-19	1.10875e-18	-0.400931	-0.43261	-0.10708	0.355909	-0.710068	-0.514298	0.101538	0.208339	-0.600435	-0.624937	-0.371991	0.297272	-0.159425	-0.408682	-0.740427	-0.33623	-0.77685	-0.354024	0.00943161	0.417746	-0.00662235	0.59772	0.528877	0.0296992	-0.0550542	-0.193366	-0.232777	-0.782855	-0.646452	0.118892	-0.380405	-0.549713	-0.655636	0.466406	0.49521	-0.522115	0.00885605	0.216295	-0.339088	-0.801765	-0.235843	-0.354192	0.276963	-0.220959	-0.737592	-0.654134	0.034014
TRAYNOR_RETT_SYNDROM_UP	1.48527e-19	1.12346e-18	0.475708	0.144867	0.185452	-0.228036	0.199695	-0.286313	-0.121231	-0.0245006	0.445402	0.135704	0.199784	-0.0169649	0.000925443	0.388124	0.312777	0.363479	0.584549	0.166483	-0.0858439	0.17581	-0.111905	-0.235435	-0.146587	0.241543	-0.268658	-0.106146	0.411826	0.444915	0.0385869	-0.422565	0.179059	0.0944177	0.531272	-0.00395154	-0.0512752	0.132435	0.146423	0.107967	-0.113606	0.533532	0.168834	0.268635	0.245588	0.172313	0.643005	0.285532	0.339836
YAGUE_PRETUMOR_DRUG_RESISTANCE_UP	1.532e-19	1.15708e-18	0.735101	0.387161	-0.0968807	0.384314	-0.0249005	0.324691	0.593938	0.319421	0.652951	0.683849	0.523571	0.321693	0.393593	-0.634355	0.630048	0.260973	0.793025	0.105717	-0.11511	0.632707	0.296689	-0.18542	0.240951	-0.1986	0.0854627	0.370963	0.395353	0.578075	0.143684	-0.0840367	-0.113206	-0.0763738	0.443188	0.435413	0.434708	-0.179259	0.41268	-0.204055	0.679192	0.479009	-0.339868	0.217199	-0.112627	0.143647	0.676501	0.464363	0.266118
BROWNE_HCMV_INFECTION_24HR_DN	2.07681e-19	1.56623e-18	0.138431	0.275134	-0.0163575	0.131329	0.0236143	0.142216	-0.054403	0.0413355	0.260347	0.1291	0.00240434	-0.0878938	0.173754	0.389123	-0.0432189	0.134415	0.366671	-0.0768266	0.190283	0.264263	-0.00818444	-0.138387	-0.195432	0.232137	0.201162	0.0207579	0.22028	0.372863	0.139796	-0.154425	0.132805	-0.103899	0.264533	-0.101163	0.117995	0.147997	0.0327189	-0.1045	-0.125021	0.358961	-0.113165	0.315938	0.0021944	0.182181	0.191459	0.292419	0.267555
BIOCARTA_LONGEVITY_PATHWAY	2.26799e-19	1.70788e-18	0.24678	-0.149138	0.2038	0.121934	-0.496632	0.193597	-0.0389805	0.27201	0.202613	0.207192	0.351345	0.195258	-0.305901	-0.318963	0.691079	0.434346	0.282183	-0.0795544	0.223855	0.520682	0.410605	-0.0801809	-0.268082	0.131069	0.0764495	-0.308187	0.0977909	0.478668	0.662883	-0.587582	0.116474	-0.105526	0.497311	0.178634	0.424952	0.156336	0.172418	-0.0723701	0.427331	0.319243	-0.134583	-0.0355391	0.363834	0.313067	0.393126	0.193069	0.564491
REACTOME_CGMP_EFFECTS	2.28031e-19	1.71462e-18	0.609351	0.150177	-0.144676	-0.136712	0.626762	0.316285	-0.114999	0.00414911	0.50679	0.608641	0.0339426	0.236193	-0.129325	0.386373	0.0121526	0.289535	0.635066	0.029221	0.426416	0.153285	0.429442	-0.0859725	-0.281137	0.237119	-0.448797	-0.0590407	0.175087	0.134222	0.359136	-0.0741124	0.069236	-0.0869712	0.196179	0.0936324	0.324122	-0.202081	-0.229109	0.0508782	-0.666103	0.806058	0.370467	0.119163	0.302127	-0.0583996	0.652228	0.698172	0.337139
REACTOME_ASPARTATE_AND_ASPARAGINE_METABOLISM	2.31022e-19	1.73454e-18	0.547204	0.0946983	-0.659404	0.0954753	0.162993	0.689709	0.495578	0.262291	0.635956	0.572428	0.733142	-0.225771	-0.272175	-0.49221	0.61938	0.530533	0.750948	0.331754	-0.214534	0.198665	0.552531	0.277856	-0.0158034	0.54812	-0.0290881	-0.316989	0.37408	0.780808	0.103294	0.462414	0.474571	0.347221	0.275961	0.409827	0.213732	0.234505	0.377326	-0.53658	0.199064	0.387987	-0.440776	0.264749	0.325422	-0.408103	0.579241	0.110743	0.0372048
MIKKELSEN_ES_HCP_WITH_H3K27ME3	2.61474e-19	1.96029e-18	0.569675	-0.0495914	0.0554589	0.161333	0.343392	0.286096	0.294196	0.0841844	0.587768	0.47832	0.394084	0.217682	-0.0560057	0.538421	0.544233	0.0585172	0.733528	0.35669	-0.00321616	0.280346	0.508635	-0.0447073	-0.116991	0.517328	0.276536	0.283435	0.547664	0.481531	0.552618	-0.136916	0.476377	0.00374424	0.539028	0.397946	0.0933758	0.216418	0.0828025	-0.126304	0.379377	0.444752	0.414299	0.1817	0.404165	-0.0708279	0.557948	0.155395	0.29234
NABA_ECM_GLYCOPROTEINS	2.90318e-19	2.17332e-18	0.29862	0.279918	-0.0845392	-0.165942	0.419922	0.135548	-0.0621521	-0.0597328	0.502591	0.335231	0.316753	-0.0312655	-0.130936	0.38713	0.222305	0.300005	0.545471	-0.0225435	0.319756	0.257955	0.304973	-0.280096	-0.223959	0.292456	-0.156646	0.332452	0.431952	0.385782	0.112801	-0.108757	0.155287	-0.0914545	0.379663	0.347143	0.152816	0.239105	-0.0035537	0.0768213	-0.165415	0.530991	0.250122	0.436073	0.303065	-0.210045	0.59147	0.477799	0.424866
REACTOME_COPI_DEPENDENT_GOLGI_TO_ER_RETROGRADE_TRAFFIC	3.16095e-19	2.36281e-18	-0.424637	0.0552745	0.241191	0.0776868	-0.217223	0.102001	-0.226691	-0.272805	-0.392767	-0.366184	-0.252308	-0.469785	0.135257	0.191346	-0.412232	-0.266593	-0.323705	-0.466584	-0.0612913	-0.443495	0.308853	-0.0232314	0.165796	-0.254672	-0.0833026	0.335623	-0.360818	0.0565346	0.06286	-0.118041	-0.436516	0.164272	-0.0370754	-0.0784067	-0.208699	0.052058	-0.238532	-0.0210806	-0.143105	-0.215055	0.035572	0.0717676	0.274864	-0.039937	-0.335855	0.061738	-0.164465
PID_RB_1PATHWAY	3.45651e-19	2.57995e-18	-0.164904	0.203943	0.395955	0.258696	-0.158318	-0.037359	0.299647	0.0638589	-0.135574	-0.368184	-0.184892	-0.314404	0.262214	0.299266	-0.497232	-0.356229	-0.194042	-0.544694	-0.291165	-0.388195	0.0879516	0.14697	0.0213196	-0.322284	-0.155637	-0.257006	-0.18074	-0.206611	-0.191423	0.132378	-0.279009	-0.304679	-0.206343	-0.274463	0.135062	-0.389958	-0.0360764	-0.0227742	-0.201706	-0.178522	0.138218	0.0239641	-0.108065	0.294095	-0.307026	-0.173311	-0.39571
CHIANG_LIVER_CANCER_SUBCLASS_INTERFERON_DN	3.49169e-19	2.60238e-18	0.547928	-0.284672	0.573071	0.752546	-0.401131	0.101411	0.675244	0.753364	0.146853	0.396617	0.178444	0.721512	0.649436	-0.499837	0.401712	0.0803516	0.354271	0.197307	-0.446884	0.791945	-0.242758	0.26533	0.521626	-0.266299	0.131436	-0.418382	0.644668	0.520913	0.299439	-0.260003	0.295453	0.27216	-0.325462	-0.0883071	0.737513	-0.0353119	0.670529	-0.474903	0.332771	-0.155276	-0.351831	-0.253668	-0.0788878	0.685911	0.156759	-0.171062	-0.13886
WHITFIELD_CELL_CYCLE_S	3.57303e-19	2.65911e-18	-0.281082	0.324941	-0.284331	0.164208	-0.280004	0.108444	-0.0114572	0.100924	-0.34315	-0.483452	-0.26208	-0.385341	0.288192	-0.157795	-0.294311	-0.165369	-0.413694	-0.423462	-0.436969	-0.358432	-0.203956	0.0564008	0.173687	-0.224272	-0.252977	-0.116961	-0.231553	-0.276969	0.0095358	-0.110788	-0.370709	0.0961842	-0.168984	-0.366456	0.0870764	-0.420866	0.178768	-0.391729	-0.219034	-0.370685	-0.287334	-0.0164809	-0.0800879	0.231007	-0.544354	-0.21485	-0.464484
REACTOME_DEFECTS_IN_BIOTIN_BTN_METABOLISM	3.97105e-19	2.951e-18	0.763753	0.185963	-0.12189	0.57105	-0.739841	0.551262	0.70815	0.667912	0.630347	0.682545	0.546435	-0.0334588	0.638185	-0.524701	0.294636	0.715704	0.373674	-0.25164	0.731364	0.632641	0.135733	0.63621	0.196246	0.457829	0.48071	0.0130718	0.509488	0.679613	0.733958	0.189847	0.218153	0.200182	0.180558	0.483083	0.736462	0.651838	0.715525	-0.644586	0.531286	-0.247946	-0.30374	-0.204809	0.533791	0.612831	-0.211101	-0.257499	0.283521
CAFFAREL_RESPONSE_TO_THC_24HR_5_UP	4.07773e-19	3.02585e-18	0.152868	-0.0612817	-0.0646323	-0.203245	-0.0344411	-0.117125	-0.23498	-0.347368	-0.578129	-0.264356	-0.214201	-0.301633	0.0627599	0.37831	-0.413794	0.168832	-0.527446	-0.363572	0.146789	-0.217136	0.163106	0.0480605	-0.105015	0.0781669	-0.338908	-0.353393	-0.561571	-0.333347	-0.175111	-0.0702209	0.0967925	-0.198122	-0.259804	-0.0466032	-0.259001	-0.169146	-0.160629	-0.0646948	-0.0599693	-0.0885892	-0.347122	-0.27376	-0.118043	-0.372048	-0.171423	-0.382289	-0.121167
ABRAMSON_INTERACT_WITH_AIRE	4.63531e-19	3.43459e-18	-0.216138	0.430496	0.211212	0.191671	-0.468907	-0.237167	0.326568	0.0315343	-0.534544	-0.705737	0.0580597	-0.531962	0.464731	-0.142477	-0.582939	-0.302678	-0.605982	-0.665331	-0.254417	-0.352452	0.221109	0.0695937	0.173359	-0.415582	-0.543995	-0.0502403	-0.53657	-0.487794	-0.194283	0.305357	-0.432023	-0.424576	-0.300247	-0.196435	-0.0499011	-0.344391	0.29619	-0.0390641	-0.0263866	-0.254688	-0.199283	-0.321962	0.240937	0.258224	-0.55839	-0.497872	-0.425876
WAKABAYASHI_ADIPOGENESIS_PPARG_RXRA_BOUND_WITH_H4K20ME1_MARK	5.8293e-19	4.313e-18	0.170756	-0.0687445	-0.0897378	0.269884	-0.379503	0.0780026	0.0805012	0.202582	0.228115	0.183761	0.366288	0.233298	0.361122	0.0288244	0.100958	0.278123	0.246331	-0.344746	0.0272716	0.354189	0.137265	0.216574	0.191464	0.134523	0.161668	-0.198837	0.131724	0.335018	0.373468	-0.282847	0.0905687	0.0170874	0.0594521	0.100354	0.271274	0.298104	0.17088	-0.380739	0.0779273	0.000887067	-0.270261	-0.0210675	0.305145	0.167581	0.00698602	0.108504	0.312082
REACTOME_ALPHA_OXIDATION_OF_PHYTANATE	5.88632e-19	4.34886e-18	0.146138	0.000256318	-0.245734	0.671325	-0.713295	0.551952	0.0951583	0.678628	0.808491	0.803227	0.872187	0.412949	0.263013	-0.675601	0.701449	0.474308	0.628421	-0.387928	0.0473156	0.632396	0.268903	0.71106	0.149321	0.0349796	0.391697	0.199175	0.257963	0.670032	-0.0337316	-0.722425	0.658543	0.1985	-0.406176	0.30991	0.427149	0.350981	0.4809	-0.460926	0.637749	-0.460579	-0.785585	0.427034	0.663546	-0.324554	0.384874	-0.469595	-0.060636
CHIANG_LIVER_CANCER_SUBCLASS_UNANNOTATED_DN	5.9242e-19	4.37049e-18	-0.191523	-0.0940851	0.367288	0.0989659	-0.378549	-0.313695	-0.101253	-0.177179	-0.571314	-0.577644	-0.390736	-0.417188	0.222934	0.144013	-0.3543	0.0001106	-0.537578	-0.394458	0.244136	-0.161975	0.133178	0.00336202	0.108093	0.333584	-0.133579	-0.228413	-0.531108	-0.431419	-0.398839	0.0681949	-0.244599	-0.290828	-0.276413	-0.31811	-0.109204	-0.0380511	0.00174884	0.290243	-0.101915	-0.184846	-0.265069	-0.320414	0.00168228	-0.107885	-0.419149	-0.325742	-0.186834
CHEBOTAEV_GR_TARGETS_UP	6.17924e-19	4.55204e-18	0.396	0.0309594	-0.314284	-0.0459804	-0.118133	0.0705234	-0.140452	0.237513	0.342501	0.114175	0.231598	0.106001	0.266589	0.106116	0.0802341	0.256156	0.38803	-0.0887968	-0.0341487	0.162925	0.259445	0.121839	-0.0917498	0.0203981	0.128651	0.0295449	0.250119	0.473999	0.237094	-0.0828511	0.0339862	-0.218646	0.199449	-0.211445	0.0154494	-0.0585919	0.157019	-0.0358142	-0.240814	0.227112	0.092423	0.311926	0.0788556	0.100196	0.311061	0.301378	0.227061
PID_E2F_PATHWAY	6.51077e-19	4.78933e-18	-0.231188	0.410606	-0.107997	0.27108	-0.452596	-0.150799	0.080265	0.0870114	-0.38156	-0.346785	-0.204515	-0.438076	0.487192	0.026032	-0.383784	-0.147019	-0.210139	-0.54252	-0.409662	-0.175697	-0.222969	-0.00936619	0.0581956	-0.248026	-0.174783	-0.318707	-0.262396	-0.0740011	-0.0975734	-0.200291	-0.354379	-0.0709794	-0.262807	-0.347831	0.236522	-0.501191	0.169171	-0.401323	-0.33201	-0.299034	-0.209125	-0.218441	-0.10137	0.332304	-0.42578	-0.305253	-0.440508
REACTOME_METABOLISM_OF_INGESTED_SEMET_SEC_MESEC_INTO_H2SE	6.64819e-19	4.88335e-18	0.709712	0.326994	-0.550018	0.0894675	-0.336567	0.41346	0.0409997	0.389947	0.773914	0.343668	0.844258	0.425503	-0.0100681	-0.812274	0.434038	0.665557	0.363254	0.528852	0.453193	0.0827816	-0.364505	-0.47892	0.684623	0.459407	0.576026	-0.397282	0.0423267	0.616641	-0.19032	0.236913	0.755385	0.0433734	-0.393582	0.45055	0.700367	0.571397	0.650853	-0.4669	0.289593	-0.190508	-0.48837	0.213796	0.185629	0.139007	-0.0015791	0.028147	0.337867
REACTOME_DEGRADATION_OF_CYSTEINE_AND_HOMOCYSTEINE	6.71862e-19	4.92795e-18	0.510959	-0.552133	-0.524474	0.516304	-0.409314	0.505572	0.335787	0.727923	0.597806	0.426904	0.536205	0.401012	-0.213781	-0.623908	0.219602	0.373398	0.711849	0.187417	0.0165174	0.711027	0.0391074	0.475302	0.1523	0.495247	0.217196	-0.444856	0.554148	0.746348	0.417708	0.376491	0.681626	0.298825	-0.550826	0.485686	0.629633	0.591923	0.424345	-0.366957	0.695848	0.0204561	-0.798878	-0.647649	0.503325	0.157685	0.329632	-0.0377967	0.0197023
WAESCH_ANAPHASE_PROMOTING_COMPLEX	6.7317e-19	4.93044e-18	-0.19832	0.314711	0.200946	0.249777	-0.660111	-0.303866	0.071369	-0.214159	-0.549778	-0.651687	-0.239794	-0.487128	0.21102	0.0899977	-0.668915	-0.310525	-0.644275	-0.321301	-0.0399225	-0.664942	-0.380984	0.277747	0.509114	0.189311	-0.230324	-0.261751	-0.653107	-0.683325	-0.214568	0.509888	-0.266538	-0.200608	-0.133554	-0.347677	0.208664	0.00342861	-0.259062	0.408231	-0.44997	-0.400666	0.158937	-0.292206	0.0455391	0.416644	-0.693684	-0.43745	-0.570305
BIOCARTA_CELL2CELL_PATHWAY	7.69019e-19	5.62435e-18	0.52511	-0.00876663	0.486072	0.370573	0.377163	-0.0764394	0.453517	0.547829	0.151246	0.0758294	0.111402	0.17886	0.282767	0.325073	-0.387799	-0.164128	0.252361	-0.413929	0.23392	0.615686	0.220824	0.374444	0.331969	-0.0277802	0.237463	-0.13266	0.191744	0.695624	0.472242	-0.484847	-0.0224692	0.150811	0.265628	-0.265762	0.436739	-0.195488	0.435435	-0.335466	0.15498	0.340151	0.234499	0.180168	0.616787	0.49429	0.640073	0.256488	0.103856
NAKAMURA_ADIPOGENESIS_EARLY_UP	7.712e-19	5.6322e-18	0.304274	0.0667478	0.0750091	0.308498	-0.0274759	-0.0936683	0.372569	0.288173	0.260647	0.245111	-0.0515087	0.083391	0.122865	0.332387	0.494899	0.143023	0.499303	-0.33557	-0.167601	0.433865	0.23544	0.162145	-0.238039	0.105153	0.143543	-0.224975	0.224944	0.586085	0.451317	0.163237	-0.162972	-0.386702	0.38549	0.0170342	0.277543	-0.187115	0.258075	-0.139672	0.140193	0.348173	0.0488373	0.23237	-0.0357322	0.216717	0.403504	0.360387	0.308399
BIOCARTA_SM_PATHWAY	8.68047e-19	6.33039e-18	-0.441617	-0.482238	0.335709	-0.453128	-0.475919	-0.610141	-0.681455	-0.251675	-0.722979	-0.855932	-0.445876	0.0470257	-0.700153	-0.421913	-0.451292	-0.416126	-0.796787	0.177502	0.391992	-0.544991	-0.404491	0.0482801	0.302449	0.201235	-0.424267	-0.0773702	-0.432014	-0.761462	-0.752239	0.180394	0.131183	-0.405471	-0.238337	-0.256154	-0.187067	-0.121106	-0.531463	0.632607	0.116775	-0.451957	-0.424401	-0.586226	-0.0807247	-0.580451	-0.351076	-0.757799	-0.25849
REACTOME_METABOLISM_OF_LIPIDS	9.0315e-19	6.57695e-18	0.0813748	0.0345046	-0.103803	0.108846	-0.37272	0.00521078	0.121858	0.141079	0.284035	0.163325	0.161344	-0.0140406	0.216489	0.0605964	0.0214686	0.0544824	0.349833	-0.10427	0.0501483	0.171426	0.0289326	0.144577	-0.0331661	0.11835	0.0998566	-0.128427	0.0839287	0.374446	0.254424	-0.143552	0.0985485	-0.0993278	0.103225	0.12869	0.149409	0.198535	0.0640169	-0.206071	0.193257	-0.0902473	-0.113451	0.181836	0.154609	0.176775	0.0946916	0.0314778	0.235389
BIOCARTA_CLASSIC_PATHWAY	9.09271e-19	6.61206e-18	0.765222	-0.146837	-0.131455	-0.590174	-0.366867	0.0930045	-0.695874	-0.12924	0.760241	0.665527	0.654899	-0.331272	0.179947	0.0658353	0.764826	0.109821	0.780424	0.289457	-0.0411246	0.0888533	0.611275	-0.529424	-0.705741	0.650539	-0.335432	-0.716905	-0.304841	0.45306	0.733317	-0.367038	0.636384	0.227208	0.62999	0.613934	-0.29722	0.308412	-0.023326	0.0647151	0.610367	0.511653	0.563291	-0.452726	0.0480147	0.394459	0.729493	0.552193	0.637736
NADLER_OBESITY_DN	9.7015e-19	7.04467e-18	0.419649	0.0211689	-0.0744888	-0.108615	-0.253714	-0.0734876	-0.0894596	0.301814	0.258006	0.405075	0.0630526	0.165253	-0.0759584	0.0685149	0.164087	0.314075	0.427075	0.287973	0.330674	0.423474	-0.218536	0.104597	0.0859129	0.356532	0.168623	-0.337241	0.348706	0.392784	0.42792	-0.261797	0.336295	-0.228011	-0.0735829	0.292214	0.211797	0.36727	0.215396	-0.0385112	0.312786	0.217556	-0.224939	-0.147948	0.329406	-0.045367	0.249454	0.223633	0.151439
WENG_POR_DOSAGE	9.94583e-19	7.21179e-18	0.194935	0.0679842	-0.496745	-0.110292	-0.439575	0.327965	-0.344491	0.0907019	0.44706	0.498987	0.22742	0.118213	-0.0409942	0.263049	0.545061	0.355855	0.67332	0.130716	0.441906	0.282932	0.106359	0.0978535	-0.249946	0.429015	0.308789	0.235974	0.201585	0.660172	0.419472	-0.333088	0.220236	0.100202	0.181962	0.509131	0.0699505	0.590665	0.0898836	-0.299686	0.155364	-0.0791396	-0.223152	0.407547	0.396182	-0.229975	0.509859	-0.131268	0.526816
KONG_E2F1_TARGETS	1.07699e-18	7.79819e-18	-0.380635	0.0385972	-0.301211	-0.515936	-0.546443	-0.499334	-0.189947	-0.447298	-0.616624	-0.465865	-0.577494	-0.470741	0.315759	-0.0522902	-0.39489	-0.347463	-0.559659	-0.37272	-0.610709	-0.528556	-0.646944	-0.540092	-0.0120251	0.38736	0.055752	-0.224325	-0.283034	-0.231984	-0.11452	0.593146	-0.270837	-0.0349955	0.539568	-0.647666	-0.253429	-0.580654	-0.0909702	-0.19212	-0.554979	-0.553328	0.260067	0.17897	-0.463596	0.315975	-0.141977	-0.629752	0.156976
NAKAMURA_TUMOR_ZONE_PERIPHERAL_VS_CENTRAL_UP	1.14144e-18	8.25314e-18	-0.239974	0.0781018	-0.0175693	-0.156204	-0.0957255	-0.2416	-0.144986	-0.276509	-0.431314	-0.49316	-0.217535	-0.230561	0.102578	0.242743	-0.397769	-0.0384828	-0.31827	-0.213657	0.126618	-0.316597	0.137108	-0.0470921	0.172068	0.218882	0.00326272	-0.0892671	-0.325249	-0.153726	-0.213986	-0.258075	-0.109512	-0.187752	0.0525856	-0.13013	-0.163397	0.260087	-0.141196	0.118173	-0.175527	-0.025806	-0.0537239	-0.136157	0.199173	-0.0888019	-0.0825563	-0.0847872	0.0518263
BRUECKNER_TARGETS_OF_MIRLET7A3_UP	1.19315e-18	8.61477e-18	0.37175	0.259467	0.157259	-0.104004	0.218565	0.122024	-0.0525587	0.0611398	0.236977	-0.0594455	0.299136	-0.11821	0.322177	0.0681112	0.340594	0.345747	0.313554	-0.168499	0.0394013	0.244838	0.213036	-0.138375	-0.198354	0.282871	-0.170307	0.0235939	0.0234831	0.369207	0.0655439	-0.341388	-0.1366	-0.177981	0.401836	0.227275	-0.0450939	0.412548	0.198001	-0.171436	0.319092	0.451476	0.0371325	0.055765	0.295575	0.218301	0.390112	0.430648	0.402954
REACTOME_HIV_LIFE_CYCLE	1.20054e-18	8.6558e-18	-0.208007	-0.21224	0.364146	0.248962	-0.380229	-0.444141	0.0274477	0.00782989	-0.449917	-0.575513	-0.193893	-0.388579	0.1496	0.180376	-0.462396	-0.0399386	-0.454579	-0.399331	-0.250577	-0.289439	0.0225151	-0.129135	0.0274331	0.107025	-0.243155	-0.105215	-0.507443	-0.266066	-0.24743	-0.00279134	-0.185762	-0.121661	-0.159721	-0.158714	-0.0202875	-0.0560673	0.000590279	0.222593	0.210003	-0.164985	-0.0548601	-0.306266	-0.265667	0.0419214	-0.336251	-0.242636	-0.240784
REACTOME_TRANSPORT_OF_VITAMINS_NUCLEOSIDES_AND_RELATED_MOLECULES	1.24374e-18	8.95459e-18	0.272207	-0.210048	-0.148531	0.400969	-0.303566	0.242592	0.401313	-0.00798273	0.288141	0.142129	0.269534	-0.0567755	0.0356628	-0.154161	0.163829	0.212608	0.331033	0.158711	0.141884	0.283528	0.419624	0.397373	0.302183	0.157569	0.301588	-0.212806	0.424609	0.104527	0.288178	-0.136441	0.208796	-0.0214882	-0.155579	-0.0267554	0.384558	0.364096	0.281858	-0.113589	-0.0672546	0.0225468	-0.0846085	0.10837	0.185523	-0.121309	0.196248	0.25022	0.267714
ALONSO_METASTASIS_DN	1.2913e-18	9.28205e-18	0.614342	-0.151976	-0.178403	0.00843445	-0.106584	-0.304134	0.411646	0.22416	0.307226	0.253274	-0.143798	-0.099409	0.355019	0.568544	0.338618	0.0943118	0.390642	-0.215097	-0.391197	0.29775	-0.20014	0.20378	-0.247669	-0.142217	0.0917178	0.181015	0.0597701	0.5005	0.556411	-0.0243618	0.254487	0.192755	0.650407	0.065216	0.0106094	0.0978769	0.619113	-0.210208	-0.0528723	0.632732	0.257286	0.563263	-0.0480688	0.578452	0.307681	0.551475	0.163625
PEART_HDAC_PROLIFERATION_CLUSTER_UP	1.29288e-18	9.28205e-18	-0.231384	0.106003	0.039802	0.182765	-0.340642	-0.343343	-0.27662	-0.290393	-0.514343	-0.487812	-0.290754	-0.298942	0.19353	0.149315	-0.324484	-0.197979	-0.416005	-0.285619	0.339079	-0.372218	-0.0863407	0.0309031	0.209802	0.171643	0.233453	-0.11832	-0.38548	-0.128538	-0.198196	-0.26593	0.193655	-0.313008	-0.32893	-0.134834	-0.03794	-0.170113	0.2283	0.277574	-0.0407919	-0.277963	-0.1623	-0.211235	-0.0761536	-0.0497951	-0.44819	-0.290139	-0.196086
BENPORATH_PRC2_TARGETS	1.38305e-18	9.91541e-18	0.152949	0.264413	-0.190176	-0.0356125	0.30915	0.308163	0.0676643	-0.0277663	0.390009	0.271828	0.238711	0.183737	-0.0472811	0.226091	0.234929	0.24774	0.430812	0.252162	0.233595	0.257835	0.348566	-0.23252	-0.267965	0.237235	0.0611207	-0.0150092	0.287169	0.337528	0.206913	0.129711	0.193352	0.0425499	0.251181	0.368777	0.0452654	0.185073	0.0457696	0.0723045	-0.102945	0.40502	0.11354	0.203509	0.355575	-0.155244	0.430546	0.292766	0.279922
BUSA_SAM68_TARGETS_UP	1.53197e-18	1.09676e-17	-0.357621	0.348977	-0.0837611	0.740801	0.427656	-0.105083	0.00350233	-0.0593941	0.519002	0.642213	0.148369	0.31882	0.364728	0.194742	0.556373	0.326392	0.821814	-0.206226	0.00811866	0.400304	0.325327	-0.243676	0.0624965	0.542727	0.464595	0.284562	0.562299	0.391043	-0.0343005	-0.561835	0.359568	0.442484	0.382928	0.431062	0.493396	-0.383228	0.303767	0.32167	0.104848	0.418604	0.0354133	0.475014	-0.066896	0.193059	0.702124	0.677636	0.198819
REACTOME_BETA_OXIDATION_OF_VERY_LONG_CHAIN_FATTY_ACIDS	1.54102e-18	1.10169e-17	0.525579	-0.478246	-0.511064	0.43655	-0.764938	0.218478	0.11561	0.644948	0.463894	0.428653	0.463331	0.573021	0.255602	-0.6146	0.455966	0.694245	0.741018	0.324463	0.0935009	0.682166	0.151796	0.225105	0.654347	0.187388	0.596691	-0.583993	0.427988	0.710281	0.626765	-0.383338	0.39459	0.547367	-0.423039	0.27771	0.736456	0.589096	0.594222	-0.418282	0.447114	-0.536548	-0.462011	-0.271985	0.492888	0.513762	-0.126513	-0.372215	0.503101
REACTOME_CITRIC_ACID_CYCLE_TCA_CYCLE	1.70067e-18	1.21412e-17	0.395912	0.649021	-0.220476	0.332444	-0.387239	0.800057	0.0865017	0.475755	0.522688	0.469515	0.759337	-0.552025	0.527854	-0.314612	0.102183	0.324924	0.317341	0.0794764	0.373497	0.631382	0.803322	0.177066	-0.248117	0.363384	0.113684	-0.148305	-0.417611	0.261729	0.687798	-0.425026	0.559856	0.0893926	0.381931	0.482045	0.398623	0.654289	0.528024	-0.457458	0.349222	0.225662	-0.452306	-0.10147	0.825564	0.142749	-0.210472	0.251177	0.515014
YANG_BREAST_CANCER_ESR1_UP	1.77359e-18	1.2644e-17	-0.310139	0.369851	0.0998824	0.120224	-0.0357506	-0.0735438	0.114676	0.139837	0.351706	0.465225	0.239757	-0.0222783	0.0855189	0.0645837	0.196158	0.0723558	0.507491	0.413209	0.293339	0.107361	0.0722676	0.121347	0.168304	0.25312	0.241559	0.0711393	0.320796	0.326214	0.24709	-0.357868	0.40736	-0.0076819	-0.405355	-0.028606	-0.129036	0.1843	-0.0644291	0.0269442	-0.0111167	0.109777	-0.131376	0.173733	0.432925	-0.244035	0.487453	0.223219	0.0752621
KYNG_DNA_DAMAGE_BY_4NQO	1.79388e-18	1.27707e-17	0.38655	-0.233365	0.224797	0.321198	-0.116323	-0.011769	0.0498789	0.385445	0.172738	0.0483343	0.242628	0.111147	-0.0264452	0.0530651	0.107761	0.12188	0.270769	-0.253252	-0.0902181	0.296482	-0.1529	-0.242816	0.109786	-0.163872	0.138863	-0.0762316	0.11672	0.228518	0.249173	-0.305473	0.0806455	-0.0635716	0.162706	0.043911	0.231018	0.173557	0.0554054	0.0801149	-0.109203	0.36071	0.137408	0.281441	-0.0769857	-0.0177317	0.16089	0.0840464	0.277057
WESTON_VEGFA_TARGETS_6HR	1.86602e-18	1.32657e-17	0.32844	0.173617	-0.408199	0.0221506	-0.00575116	0.0407384	-0.327332	-0.0311264	0.544305	0.38534	-0.00533329	-0.261077	-0.174873	0.222207	0.428793	0.266911	0.444195	0.0866054	0.0193517	0.21907	0.148154	-0.131574	-0.407237	-0.0116751	0.130232	0.00399165	0.234163	0.307022	0.125046	-0.0124697	0.0858937	-0.235047	0.200064	0.331879	0.135197	0.0931745	0.305127	-0.0292366	-0.14061	0.410282	0.0530941	0.244562	0.276785	-0.387934	0.460809	0.377322	0.224104
PEDERSEN_METASTASIS_BY_ERBB2_ISOFORM_6	2.09929e-18	1.49032e-17	0.386426	0.39269	0.0434651	-0.0794198	0.246996	-0.185727	0.346326	0.112691	0.521636	0.293202	0.0813517	-0.182257	0.286386	0.0796146	0.566224	0.375338	0.61308	0.232236	-0.320268	0.235829	-0.018257	-0.107285	-0.223927	0.498338	0.287785	-0.306889	-0.0546148	0.448383	0.135102	-0.499267	0.233247	-0.200473	0.447258	0.28358	0.321483	-0.0681258	0.034842	-0.351257	-0.0588091	0.385287	0.119393	0.210487	0.346041	0.0847768	0.343989	0.35584	0.223579
DOANE_RESPONSE_TO_ANDROGEN_DN	2.1067e-18	1.4935e-17	-0.192211	0.199128	-0.0732136	-0.132843	-0.0389889	-0.207761	-0.201862	-0.298406	-0.0706695	-0.203288	-0.160319	-0.337322	0.0564866	0.260391	-0.269536	-0.306651	0.094865	-0.300986	-0.13322	-0.265036	0.0170694	-0.074579	-0.125634	-0.00295007	-0.128927	0.205208	-0.207436	-0.0457466	-0.0447942	-0.123818	-0.178676	-0.227594	-0.0299154	-0.0917637	-0.22659	-0.172328	-0.0940547	-0.148578	-0.0972443	0.0320465	0.0941328	0.0480833	0.0250356	-0.0924084	-0.115377	0.0766375	-0.067946
REACTOME_METABOLISM_OF_NON_CODING_RNA	2.15197e-18	1.52346e-17	-0.0095397	-0.0406457	0.441024	0.20289	-0.474771	-0.50781	0.0851432	0.121919	-0.521305	-0.609639	-0.110496	-0.394459	0.366594	0.0726646	-0.619254	-0.254283	-0.590239	-0.566976	-0.379923	-0.459021	0.0547817	-0.0693716	-0.128606	-0.0977016	-0.497703	-0.193979	-0.556336	-0.36737	-0.317021	0.2692	-0.197543	-0.203026	0.106205	-0.261797	0.00270942	-0.294962	0.0799168	0.29242	0.0469889	-0.304939	-0.275754	-0.396648	-0.052556	0.0524043	-0.421354	-0.383337	-0.441195
DANG_REGULATED_BY_MYC_UP	2.26405e-18	1.60058e-17	-0.128054	-0.0113911	0.165605	-0.183283	-0.302904	-0.20117	-0.415675	-0.313497	-0.480262	-0.429164	-0.127076	-0.125357	0.0931953	0.00313282	-0.381447	-0.185975	-0.465714	-0.314535	0.336647	-0.397844	0.0930866	-0.101942	-0.0138907	0.149639	-0.350214	-0.109353	-0.387121	-0.268767	-0.258379	-0.0351094	-0.149703	-0.382619	-0.167504	0.0588412	0.0160022	0.139692	-0.128615	0.192998	0.136051	-0.310495	-0.0849059	-0.367142	-0.0123486	-0.190264	-0.109755	-0.363757	0.0448951
GEORGES_CELL_CYCLE_MIR192_TARGETS	2.27994e-18	1.60957e-17	-0.436094	0.45458	-0.0798764	0.330756	-0.206211	-0.05051	0.0847309	-0.0267867	-0.368086	-0.498825	-0.291036	-0.493952	0.444351	0.179546	-0.41538	-0.315894	-0.439126	-0.647007	-0.425109	-0.332065	0.0094573	0.0101478	-0.164789	-0.278245	-0.224971	0.071025	-0.480047	-0.395505	-0.108986	-0.00367091	-0.15567	-0.172557	-0.32951	-0.332678	-0.0879223	-0.513423	0.190262	-0.364601	-0.42149	-0.137536	0.0214884	0.29443	-0.163533	0.274949	-0.416419	-0.176995	-0.391781
KEGG_DRUG_METABOLISM_OTHER_ENZYMES	2.56439e-18	1.80787e-17	0.198909	0.048223	-0.115038	0.293339	-0.62472	0.182085	0.208707	0.284528	0.303501	0.208031	0.281773	0.539541	0.260046	-0.310692	0.293174	0.340935	0.368732	0.328124	0.294408	0.386835	-0.0766265	0.224951	0.321457	0.410868	0.0387991	-0.249895	0.167863	0.30327	0.304264	-0.34992	0.53358	0.119957	0.109304	0.35184	0.428581	0.215846	0.460679	-0.442776	0.442846	-0.456504	-0.165721	0.0434068	0.181159	0.0366189	0.344573	-0.201109	0.416671
WENG_POR_TARGETS_GLOBAL_DN	2.61114e-18	1.83828e-17	0.534588	0.0108558	-0.436802	0.178769	-0.680029	0.0876788	0.028484	0.224639	0.405545	0.518494	0.391174	0.302388	0.389173	0.344563	0.51129	0.383276	0.580789	-0.334828	0.209641	0.447941	0.267142	0.306441	-0.0855281	0.323158	-0.0152202	0.0614916	0.065756	0.631554	0.47479	-0.197024	-0.148819	0.334637	-0.215658	0.447801	0.158569	0.489599	0.39865	-0.419957	0.559292	0.162324	-0.250134	0.283695	0.0113116	0.195028	0.37233	-0.0806384	0.650122
TUOMISTO_TUMOR_SUPPRESSION_BY_COL13A1_DN	2.73285e-18	1.92131e-17	0.391391	-0.198861	-0.388242	-0.0178126	-0.548643	-0.0777492	0.139916	0.235979	0.664606	0.360582	-0.0239454	0.297719	0.223558	-0.520854	0.674845	0.511028	0.757319	0.661368	-0.182895	0.551322	-0.24034	0.0705573	0.181561	0.316076	0.227547	-0.298842	0.516026	0.493808	-0.486721	0.229735	0.536006	0.253168	-0.0244232	0.287089	0.421123	0.441579	-0.0538885	-0.551849	0.320447	0.235981	-0.298819	-0.0490191	-0.298781	0.191871	0.701481	-0.0572822	-0.087607
REACTOME_BETA_OXIDATION_OF_PRISTANOYL_COA	2.82346e-18	1.98227e-17	0.620834	-0.426325	-0.0349489	0.881515	-0.753304	-0.0397308	0.636023	0.530964	0.375217	0.835342	0.31048	0.554439	0.185291	-0.493361	0.333372	0.264142	0.795686	0.0500801	0.185575	0.668894	-0.132013	0.511088	0.735292	0.310181	0.603495	-0.716804	0.753154	0.685765	0.748704	-0.567393	0.0727698	0.510896	-0.198712	0.347823	0.749986	0.339204	0.422592	-0.622539	-0.0589866	-0.673838	0.299201	-0.409461	0.151606	0.640397	-0.282197	-0.012354	0.0445216
PID_P38_MK2_PATHWAY	3.10248e-18	2.17516e-17	-0.277314	-0.173406	0.506896	-0.0508122	-0.198792	-0.449926	-0.298559	-0.509014	-0.388729	-0.46665	-0.342302	-0.421891	0.360099	0.503724	-0.627082	-0.323155	-0.0752935	-0.426733	0.41148	-0.430041	0.3058	-0.0416653	-0.296395	0.10877	-0.31281	0.132211	-0.537716	-0.268645	-0.488612	-0.195322	0.16543	-0.420734	-0.250526	-0.327858	-0.42723	-0.0516488	0.0523219	-0.064795	0.101272	0.0331901	0.0843807	0.176447	-0.218457	-0.0593869	-0.111051	0.108318	0.0162511
REACTOME_AMINO_ACID_CONJUGATION	3.12254e-18	2.18621e-17	0.338904	-0.47476	-0.617042	-0.0800663	-0.626744	0.253317	0.114965	0.377425	0.522363	0.783737	0.656937	0.634676	0.150932	-0.386108	0.701527	0.596808	0.74373	0.636753	0.213637	0.767152	-0.336905	0.497265	0.32391	0.483938	0.730678	-0.542656	0.546703	0.511474	0.626096	-0.773873	0.527518	0.131228	-0.116398	0.490068	0.652433	0.459569	0.528648	-0.615819	0.485228	-0.534864	-0.622814	0.366068	-0.146668	0.322607	0.645235	-0.247049	0.489829
REACTOME_VISUAL_PHOTOTRANSDUCTION	3.25299e-18	2.27441e-17	0.155689	0.29491	-0.128313	-0.060176	-0.138453	0.314202	0.070819	-0.0284865	0.321024	0.304229	0.322907	0.23273	-0.13885	-0.0342161	0.224257	0.211656	0.39173	0.115437	0.229131	0.0655312	0.186576	0.027428	0.0517376	0.318687	0.233031	-0.183201	0.0835687	0.363422	0.193414	0.136861	0.0804749	0.087341	0.238115	0.3441	0.0502131	0.367372	-0.159052	-0.17333	0.164554	0.0746616	-0.0257799	0.208899	0.292582	0.0565851	0.290302	0.184671	0.333323
REACTOME_PYRUVATE_METABOLISM_AND_CITRIC_ACID_TCA_CYCLE	3.47345e-18	2.42521e-17	0.172839	0.315729	-0.0151886	0.0865578	-0.193698	0.465364	-0.0422066	0.197598	0.293363	0.335381	0.47047	-0.21486	0.388386	-0.235666	0.0688055	0.167167	0.342236	-0.0706091	0.343047	0.512292	0.483537	0.106846	-0.17656	0.418157	-0.0813237	-0.255741	-0.131216	0.415498	0.575141	-0.445987	0.375495	-0.0307737	0.219535	0.235574	0.113799	0.561435	0.272114	-0.271015	0.299171	0.0774258	-0.278811	-0.0282929	0.57827	0.207372	-0.0337089	0.234569	0.340222
REACTOME_DUAL_INCISION_IN_TC_NER	3.57742e-18	2.49438e-17	-0.307568	-0.155323	0.286479	0.346561	-0.467264	-0.387882	0.100039	0.231808	-0.550078	-0.580531	-0.30399	-0.454448	0.0983119	-0.122465	-0.551009	-0.233167	-0.540231	-0.209718	0.0802908	-0.175285	-0.00103274	0.0431153	0.191947	0.0314961	-0.0295545	-0.135313	-0.575339	-0.420372	-0.2739	0.208364	-0.287571	0.00657317	-0.345342	-0.20816	0.142607	-0.168459	0.289942	0.268504	0.289543	-0.356459	-0.292281	-0.378208	-0.255069	-0.226345	-0.447736	-0.507904	-0.368587
IGLESIAS_E2F_TARGETS_DN	4.16423e-18	2.89956e-17	0.505567	0.170357	-0.642333	0.462128	-0.353559	0.499876	-0.802132	0.360604	0.662909	0.472146	0.426184	0.597439	0.111321	-0.445416	0.768824	0.681967	0.644185	0.57165	-0.130803	0.265201	0.166083	-0.14276	0.149529	0.679827	0.378719	-0.648662	-0.344287	0.748283	0.510195	-0.787645	0.544147	0.465518	0.439752	0.165048	0.508919	0.50973	0.837986	-0.51292	0.505348	0.694834	-0.390719	-0.362874	0.557423	0.610973	0.53154	0.289102	0.53608
REACTOME_MASTL_FACILITATES_MITOTIC_PROGRESSION	4.28379e-18	2.97873e-17	-0.676517	0.0331716	-0.0454914	-0.216391	-0.344599	0.118199	-0.633004	-0.319599	-0.519949	-0.682017	-0.309917	-0.290813	0.500235	-0.111672	-0.75477	-0.548051	-0.553073	-0.531586	0.110647	-0.746857	0.398853	0.488651	0.233941	0.293144	-0.566666	0.278387	-0.47463	-0.48597	-0.291662	-0.370622	0.0419925	-0.15954	-0.320615	-0.498439	0.0164975	-0.396148	-0.00846215	0.316743	-0.120977	-0.555988	-0.562967	-0.511676	0.159697	-0.298948	-0.514073	-0.235141	-0.299967
REACTOME_PHENYLALANINE_AND_TYROSINE_METABOLISM	4.29866e-18	2.98499e-17	0.451339	0.314864	-0.528127	0.179316	-0.190793	0.555445	-0.309021	0.524602	0.571091	0.616378	0.862525	0.439309	0.400423	-0.431421	0.591767	0.722344	0.746443	0.729687	0.517247	0.597939	0.215673	0.412442	0.457296	0.546744	0.628516	-0.532271	0.366614	0.413395	0.291761	-0.351017	0.66138	0.60694	-0.568512	0.443633	0.503204	0.739767	0.0664898	-0.565912	0.585908	0.527038	-0.686048	-0.0240916	0.316324	0.306938	0.587349	0.562282	0.375187
REACTOME_VITAMIN_C_ASCORBATE_METABOLISM	4.46254e-18	3.09455e-17	0.72107	0.359675	0.217503	-0.361582	-0.360799	0.238681	-0.550125	0.339445	0.594673	0.613448	0.641889	0.580494	0.554084	-0.424842	0.311916	0.524619	0.458463	0.689899	0.282529	0.645863	-0.189927	-0.228204	0.339376	0.0155685	0.0947682	0.0321674	0.590399	0.486225	0.536792	-0.501954	0.274308	-0.393754	-0.295422	0.387231	0.0462462	0.378224	0.1968	0.0518703	0.184434	0.133844	-0.332764	0.425015	-0.295098	0.285927	0.421651	0.0242502	0.175636
BOQUEST_STEM_CELL_CULTURED_VS_FRESH_UP	4.48955e-18	3.10904e-17	0.316665	0.0736781	-0.203709	-0.161252	0.108468	-0.0828841	-0.214035	-0.0828579	0.291368	0.153727	0.121321	0.00914814	0.0723434	0.341335	0.347842	0.116136	0.42697	-0.0902093	0.0839219	0.236611	0.0992496	-0.127541	-0.262202	0.255644	-0.0227574	0.0192624	0.151719	0.373229	0.295576	-0.305183	0.189756	-0.111551	0.406598	0.316258	0.000895967	0.0684926	0.117903	-0.107842	-0.0455429	0.362839	0.26348	0.305199	0.280678	0.0937388	0.468607	0.375131	0.334953
REACTOME_MICRORNA_MIRNA_BIOGENESIS	4.58215e-18	3.16885e-17	-0.249451	-0.360293	0.204283	0.253439	-0.283733	-0.552112	0.0777382	0.270566	-0.603875	-0.536536	-0.394295	-0.463094	0.0906684	-0.0362555	-0.604745	-0.0563887	-0.609203	-0.0569572	0.253177	-0.169344	-0.211844	0.0981122	0.0613206	0.0218111	0.155769	0.0121339	-0.485575	-0.467067	-0.0947662	0.0531827	0.0295499	-0.0433204	-0.450551	-0.384923	-0.191718	0.0634582	0.113553	0.212565	0.112758	-0.315294	-0.131057	-0.443266	-0.143993	-0.268735	-0.530707	-0.294929	-0.150239
MACLACHLAN_BRCA1_TARGETS_DN	4.68518e-18	3.2357e-17	-0.530068	-0.154831	0.467507	-0.602701	0.13528	-0.480061	-0.785639	-0.737938	-0.372508	-0.508512	-0.550952	-0.470888	-0.526831	0.578241	-0.734254	-0.486551	-0.244677	6.00838e-05	0.372689	-0.631432	0.51559	-0.0420229	-0.27378	0.141917	0.049836	0.313877	-0.641277	-0.32339	0.0100356	-0.463593	-0.297649	-0.377814	-0.286277	-0.142032	-0.543928	0.477622	-0.636804	0.446199	0.038244	-0.181161	0.165762	-0.247002	-0.350853	-0.398207	0.13552	-0.230961	0.1077
SCHLESINGER_METHYLATED_DE_NOVO_IN_CANCER	4.74633e-18	3.27349e-17	0.116634	0.287858	-0.0607919	-0.136656	0.280642	0.125488	-0.0116137	0.029959	0.329193	0.312906	0.217349	0.388562	0.142558	0.25255	0.334306	0.133565	0.405727	0.275547	0.0791801	0.276932	0.095136	-0.168557	-0.0904329	0.049602	0.0240278	-0.0610387	0.281595	0.104512	0.117026	-0.051222	0.296264	-0.141934	-0.0720462	0.290916	-0.0621641	0.210753	-0.0927731	0.20033	-0.00138989	0.402725	0.145374	0.24217	0.371489	0.192649	0.443535	0.29456	0.0535948
KRIEG_HYPOXIA_NOT_VIA_KDM3A	4.8322e-18	3.3282e-17	-0.132639	0.104609	0.00174641	-0.0723286	-0.0508649	-0.205808	-0.187257	-0.205485	-0.088916	-0.274422	-0.2409	-0.216595	0.0952316	0.272666	-0.333365	-0.177829	0.019866	-0.332715	0.00723019	-0.164413	0.0567275	-0.168576	-0.191496	-0.0907203	-0.0813076	0.0156271	-0.284991	-0.0897496	-0.171471	-0.150723	-0.125773	-0.330523	-0.0148441	-0.0923043	-0.248585	-0.147398	-0.219689	0.0208969	-0.143694	0.0642073	-0.00997055	0.0138392	-4.9618e-05	-0.0160006	0.0708954	0.0611251	0.0796807
REACTOME_CELLULAR_SENESCENCE	5.22146e-18	3.59143e-17	-0.288964	0.256752	0.176463	0.295771	-0.233591	-0.0951833	0.139727	-0.127713	-0.297875	-0.457186	-0.15513	-0.297286	0.333468	-0.0761713	-0.428712	-0.018179	-0.359229	-0.455877	-0.215387	-0.239782	-0.0541229	0.202948	0.196923	-0.333949	-0.266527	-0.0289923	-0.131275	-0.191281	0.0174995	0.182479	-0.270994	-0.111129	-0.204179	-0.0309095	0.013338	-0.330338	0.275855	-0.00407922	-0.102735	-0.173022	-0.143872	-0.0832751	0.0266219	0.10133	-0.417599	-0.269361	-0.362212
REACTOME_VIRAL_MESSENGER_RNA_SYNTHESIS	5.30848e-18	3.64636e-17	-0.211821	-0.110252	0.41328	0.397177	-0.457328	-0.421688	0.153828	0.170231	-0.552598	-0.563885	-0.0491973	-0.472933	0.339724	0.0621536	-0.6529	-0.0883577	-0.579066	-0.47422	-0.402426	-0.36547	0.0579144	-0.0665077	-0.0497743	-0.0714367	-0.376608	-0.075028	-0.563111	-0.255678	-0.0302506	0.149613	-0.339533	-0.0330609	-0.0541688	-0.210312	0.0229729	-0.190061	0.152203	0.141034	0.104584	-0.330346	-0.0787986	-0.422823	-0.240513	0.111997	-0.461765	-0.319686	-0.360661
REACTOME_NUCLEAR_PORE_COMPLEX_NPC_DISASSEMBLY	5.34813e-18	3.66863e-17	-0.245536	0.164805	0.302458	0.425738	-0.515377	-0.262601	0.253884	0.108756	-0.47047	-0.585274	-0.035634	-0.570576	0.506494	0.0780138	-0.649504	-0.231074	-0.572919	-0.672905	-0.614503	-0.548739	0.151289	-0.0943258	-0.284253	-0.3184	-0.565395	-0.206135	-0.559067	-0.145865	-0.000232165	0.122456	-0.402879	-0.0349762	-0.0449462	-0.274278	0.00640357	-0.455891	0.211919	-0.150156	-0.212055	-0.368723	-0.191591	-0.259004	-0.22965	0.377304	-0.5042	-0.293537	-0.629307
REACTOME_PHYSIOLOGICAL_FACTORS	5.73515e-18	3.92881e-17	0.738088	0.618774	0.581844	0.538322	-0.34563	0.469272	0.68015	0.64433	0.524732	0.0381576	0.689072	0.11577	0.526675	0.359607	0.0883337	-0.0548034	0.378043	-0.440194	-0.308203	0.565034	0.73954	0.311185	0.365036	-0.334499	0.101587	-0.188288	0.579865	0.511195	0.764072	-0.0475323	0.170249	-0.121572	0.655804	-0.299691	0.384787	-0.189476	0.494024	-0.538842	-0.612061	-0.0243913	-0.227081	0.202064	0.205083	0.586971	0.136647	0.26261	0.15899
TURASHVILI_BREAST_DUCTAL_CARCINOMA_VS_LOBULAR_NORMAL_UP	6.24967e-18	4.27551e-17	-0.372773	0.430371	-0.192982	-0.223343	0.0160313	-0.0266773	-0.0486796	-0.237869	-0.244678	-0.48711	-0.257106	-0.561154	0.329336	0.48029	-0.484709	-0.314031	-0.440588	-0.499619	-0.355029	-0.513244	-0.0252093	-0.125121	-0.279497	-0.129004	-0.221706	0.305848	-0.354415	-0.0890815	-0.281606	-0.247166	-0.357991	-0.200419	0.097134	-0.420273	-0.354659	-0.300493	-0.174941	-0.0866102	-0.448422	0.232877	0.0269446	0.375955	0.080428	0.205216	-0.301909	0.169299	-0.352619
GERHOLD_ADIPOGENESIS_UP	6.29596e-18	4.30139e-17	0.42956	-0.0269649	-0.183857	0.233116	-0.401709	0.165247	0.359046	0.221849	0.472431	0.55368	0.128537	-0.172052	0.176669	0.0978819	0.399197	0.319142	0.558976	-0.199659	0.193141	0.521603	0.248145	0.0741234	-0.268582	0.305143	-0.0347798	-0.58402	0.361997	0.51497	0.412408	-0.226778	0.18749	0.131195	0.107861	0.5723	0.250741	0.215669	0.0809716	-0.338471	0.164695	0.0654202	0.172859	-0.342403	0.274601	-0.00662168	0.450027	-0.0407519	0.486504
MALONEY_RESPONSE_TO_17AAG_DN	6.38757e-18	4.35519e-17	0.0312986	-0.105717	0.354779	-0.330473	-0.0866024	-0.378314	-0.243129	-0.264775	-0.587237	-0.507344	-0.287551	-0.342015	-0.223507	0.204863	-0.430432	-0.262392	-0.552005	-0.245793	0.301967	-0.380794	0.105588	-0.278757	0.10091	0.163991	-0.298418	-0.0325387	-0.489057	-0.427105	-0.480072	0.0231383	0.0140388	-0.42697	-0.179455	-0.0437641	-0.45572	0.140118	-0.184219	0.383757	-0.159578	0.0317891	-0.168378	-0.352607	0.213089	-0.396926	-0.0962645	-0.347791	0.0122747
KEGG_BLADDER_CANCER	6.39184e-18	4.35519e-17	-0.371764	0.121005	0.0298405	-0.0497412	-0.079689	-0.348028	-0.221303	-0.361719	-0.290089	-0.27894	-0.293219	-0.426447	0.307099	0.241342	-0.394792	-0.395891	-0.0217086	-0.341577	-0.130293	-0.470799	0.100959	0.0337737	-0.164626	-0.0223483	-0.00052516	-0.11719	-0.255006	-0.0905104	-0.256755	0.0219535	-0.137134	-0.3065	0.161332	-0.168296	-0.276544	-0.0133016	-0.00781911	0.0391498	-0.263264	-0.145588	0.195551	-0.036655	-0.0665249	0.0150431	-0.0591789	0.00133868	0.291025
BERTUCCI_MEDULLARY_VS_DUCTAL_BREAST_CANCER_DN	6.85635e-18	4.66544e-17	0.0375509	0.094792	0.0282792	0.096716	0.309325	0.0325133	-0.0421604	0.117224	0.436097	0.22153	0.124158	-0.176712	0.103287	0.292987	-0.0611635	0.155846	0.331774	-0.244224	0.033887	0.249763	0.38187	-0.0272779	-0.220923	0.0805586	-0.0461014	0.248249	0.305186	0.352144	0.291548	-0.148868	0.166108	-0.109764	0.39878	0.0299064	0.13148	-0.0458985	0.187978	0.0473702	-0.30595	0.545799	0.275741	0.459613	0.0420911	-0.0369012	0.345829	0.570687	0.235692
REACTOME_SWITCHING_OF_ORIGINS_TO_A_POST_REPLICATIVE_STATE	6.88693e-18	4.67998e-17	-0.250188	-0.0533579	0.293481	-0.0419061	-0.509367	-0.461578	-0.194432	-0.162512	-0.615301	-0.65349	-0.191093	-0.340529	0.0714227	-0.0866129	-0.564834	-0.201946	-0.555284	-0.0147321	0.0581387	-0.526339	-0.331775	0.125233	0.517039	0.262886	-0.0824348	-0.181709	-0.362322	-0.459803	-0.0427267	-0.287302	-0.23509	-0.282057	-0.207715	-0.384452	0.0409688	0.197952	-0.209441	0.453642	0.175786	-0.403273	-0.206194	-0.429692	0.226559	0.0184333	-0.556611	-0.441843	-0.238416
FUJIWARA_PARK2_HEPATOCYTE_PROLIFERATION_DN	7.23425e-18	4.90944e-17	0.62147	-0.559345	-0.499163	-0.211706	-0.63878	-0.636196	-0.414945	0.438143	0.53222	0.794788	0.421473	0.00132455	0.195735	0.354696	0.706074	0.236491	0.769686	0.457884	-0.116203	0.754711	-0.554991	-0.434541	-0.390332	0.50657	0.675767	-0.556182	0.566131	0.280436	0.931553	-0.487619	0.516866	0.685631	-0.605258	0.643403	0.356621	0.552099	0.401766	-0.0286871	0.671038	-0.00898969	-0.567003	-0.113565	-0.333159	0.454434	0.706902	-0.419216	0.640484
CHANDRAN_METASTASIS_DN	7.24776e-18	4.91205e-17	0.236512	-0.0260039	-0.150839	9.14213e-05	0.0278784	-0.114959	-0.00462233	-0.000444693	0.288764	0.246331	0.0595462	0.165544	-0.176885	0.239012	-0.116798	0.0396012	0.405975	0.112441	0.234532	0.100265	-0.134725	-0.131882	-0.0450572	0.230789	0.220095	0.164163	0.165242	0.26766	0.109826	-0.129756	0.156126	-0.206187	0.11154	0.100307	0.0859518	0.088716	-0.087757	0.171256	-0.0159333	0.300515	0.192777	0.341644	0.135864	-0.0364596	0.339822	0.265391	0.23387
XU_CREBBP_TARGETS_UP	7.37281e-18	4.98655e-17	0.000580812	0.0857656	0.226697	0.179342	-0.0759278	-0.286729	-0.384599	-0.204344	-0.19273	-0.471536	-0.292293	-0.380627	-0.149127	0.41142	-0.534366	-0.104501	-0.167875	-0.443876	0.0843797	-0.301385	0.0309352	-0.34561	-0.235984	-0.19978	-0.0722905	-0.0198572	-0.530961	-0.537725	-0.385303	0.306283	-0.181795	-0.209614	-0.171679	0.019385	-0.24783	-0.114428	-0.300582	0.166915	0.0811418	-0.236373	-0.082699	-0.391211	-0.11569	-0.312724	0.14984	-0.323227	-0.13717
UZONYI_RESPONSE_TO_LEUKOTRIENE_AND_THROMBIN	7.37731e-18	4.98655e-17	0.437258	-0.0014256	-0.0267313	0.21856	0.530199	-0.266555	-0.152267	-0.288007	0.303481	0.505859	0.206909	0.468093	0.437063	0.353063	0.477508	0.0435735	0.730576	0.0899067	0.4016	0.400219	-0.117829	-0.267291	-0.370768	0.474072	0.0340496	-0.0803923	0.489381	0.574054	0.232284	-0.591967	-0.0637563	-0.0989821	0.527508	0.421025	0.0343051	0.0344753	0.319943	0.0132863	0.176587	0.602457	0.401823	0.33749	0.345227	0.306979	0.742042	0.642329	0.63357
STEIN_ESTROGEN_RESPONSE_NOT_VIA_ESRRA	7.40252e-18	4.99695e-17	0.374923	-0.10407	-0.557357	0.0367731	0.0320497	-0.104423	-0.400546	-0.0455445	0.360457	0.0684457	0.301954	0.119341	0.0689487	-0.0218916	0.563986	0.267809	0.588358	0.15519	0.318891	0.278497	0.228685	0.110036	-0.12673	0.569065	0.236628	0.255526	0.554174	0.426562	0.320409	-0.254416	0.0813199	0.0131712	0.457039	0.555774	0.426521	0.392295	0.280351	-0.101905	0.217235	0.649337	-0.0692179	0.149322	-0.147318	0.171276	0.345068	0.538708	0.461602
REACTOME_TRANSCRIPTION_COUPLED_NUCLEOTIDE_EXCISION_REPAIR_TC_NER	7.48099e-18	5.04322e-17	-0.335142	-0.137284	0.328638	0.374064	-0.436899	-0.376896	0.125362	0.194811	-0.552341	-0.601423	-0.278911	-0.426285	0.0587086	-0.0943669	-0.56352	-0.266945	-0.546188	-0.274084	0.08583	-0.127691	0.0319848	0.00924021	0.270234	0.0283305	-0.0725877	-0.0644897	-0.530726	-0.374958	-0.311133	0.136877	-0.297179	-0.0186774	-0.355962	-0.256188	0.184557	-0.157101	0.286245	0.286827	0.293282	-0.388233	-0.258366	-0.368528	-0.182579	-0.225574	-0.457074	-0.494243	-0.358778
DORMOY_ELAVL1_TARGETS	7.54175e-18	5.07745e-17	-0.0915465	0.318315	0.197701	-0.118879	-0.253387	-0.412781	-0.0169879	-0.412911	-0.578719	-0.41698	-0.442684	-0.38938	0.285813	0.212352	-0.313822	-0.0788207	-0.535511	-0.519712	-0.291849	-0.339361	-0.179251	-0.106046	0.265231	0.0438438	-0.148353	0.0289777	-0.406023	-0.285034	-0.152017	-0.157973	-0.116593	-0.269617	-0.392653	-0.356812	0.0476918	-0.158187	-0.0747923	-0.216705	-0.39474	-0.229126	-0.183734	-0.16166	-0.437329	0.237676	-0.334203	-0.15867	-0.280098
KEGG_NUCLEOTIDE_EXCISION_REPAIR	7.82231e-18	5.25936e-17	-0.394025	0.133652	0.233403	0.439576	-0.487988	-0.26682	0.246383	0.208012	-0.477186	-0.565889	-0.236618	-0.630594	0.324494	-0.255464	-0.491299	-0.24762	-0.519537	-0.389134	-0.209981	-0.32668	0.0383539	-0.0481128	0.17621	-0.159899	-0.231093	-0.184898	-0.533995	-0.34295	-0.232053	0.234522	-0.379764	0.0464811	-0.242556	-0.27282	0.16845	-0.344675	0.26947	-0.0152772	0.36013	-0.447935	-0.265381	-0.450594	-0.147684	0.0285075	-0.44517	-0.512564	-0.512491
VART_KSHV_INFECTION_ANGIOGENIC_MARKERS_DN	7.85635e-18	5.27527e-17	0.130426	0.281542	-0.218562	0.00624491	0.0716854	0.290182	-0.0985719	-0.174449	0.570804	0.0670633	0.307415	-0.0515577	-0.0282929	0.304227	0.196051	0.225168	0.53475	-0.176798	0.0984215	0.198443	0.403684	-0.120944	-0.32577	0.202172	-0.244302	0.178079	0.163435	0.324117	0.137735	0.0923837	0.173521	-0.264845	0.458563	0.277878	-0.104763	0.0905965	0.0950293	0.0151392	-0.00688126	0.263068	0.1832	0.34316	0.203537	-0.100343	0.492727	0.339268	0.440933
HAN_JNK_SINGALING_DN	7.8918e-18	5.29209e-17	0.429313	0.0843874	-0.341445	-0.350373	0.342794	0.138357	-0.373761	-0.187554	0.582755	0.335992	0.349744	-0.17723	-0.181717	0.401432	0.459196	0.14837	0.614179	0.136771	0.262298	0.316652	0.0357785	-0.190599	-0.507353	0.434483	-0.0478359	0.0865766	0.175162	0.426351	0.0398743	-0.296739	0.262129	-0.0952087	0.400851	0.259641	-0.176818	0.102726	-0.270393	0.29365	0.0845269	0.588007	0.281775	0.489687	0.19644	0.0883734	0.703762	0.432463	0.530309
RANKIN_ANGIOGENIC_TARGETS_OF_VHL_HIF2A_DN	8.04378e-18	5.38689e-17	0.441082	0.459513	-0.0345217	0.0540321	0.263107	0.0590054	0.437255	-0.286355	0.669532	0.332088	0.394538	0.217565	0.422044	0.0318757	0.351449	0.0368946	0.404655	-0.20401	-0.422705	0.187804	0.530803	0.18605	0.0304603	0.355202	-0.35077	0.423773	0.697411	0.651792	0.318427	-0.174282	-0.186412	-0.0575996	0.577452	-0.300713	0.0345177	-0.00533163	0.436027	-0.626227	-0.736134	0.295753	-0.148335	0.560455	-0.195397	0.244293	0.595792	0.569061	0.634719
REACTOME_ACTIVATION_OF_C3_AND_C5	8.96138e-18	5.99351e-17	0.742032	0.523081	0.244981	-0.393542	-0.760689	0.650351	-0.665657	-0.69889	0.594553	0.536217	0.871736	-0.699983	0.239549	-0.655195	0.818096	0.553188	0.573272	-0.00439877	-0.305675	-0.35361	0.731457	-0.574765	-0.807265	0.792372	-0.827179	-0.497948	-0.210757	0.313139	0.762917	0.454706	0.617745	0.456227	0.766653	0.946754	0.206397	0.421998	0.260375	-0.125486	0.881494	-0.484784	0.754809	-0.661397	0.622001	0.196515	0.553738	-0.126741	0.75588
MIKKELSEN_MEF_HCP_WITH_H3K27ME3	9.13064e-18	6.09869e-17	0.126347	0.324484	-0.194228	-0.174145	0.131675	0.315577	0.132398	-0.0760321	0.453219	0.353142	0.264533	0.23203	-0.17026	0.119901	0.295085	0.121882	0.478378	0.364144	0.313177	0.281757	0.249336	-0.1418	-0.139907	0.267791	0.238324	0.0300181	0.237719	0.316798	0.123853	0.0629541	0.192324	-0.0827355	0.113944	0.290018	-0.0686466	0.269315	-0.0353954	0.135363	0.100225	0.256573	0.0689261	0.36915	0.30349	-0.100121	0.435466	0.0862989	0.218957
KORKOLA_YOLK_SAC_TUMOR	9.22959e-18	6.1567e-17	0.446655	0.160919	-0.384443	-0.163706	-0.315693	0.0823646	-0.0182349	0.175954	0.619243	0.304521	0.257946	0.0419725	-0.170563	0.0643292	0.38511	0.25955	0.567936	0.25897	0.123411	0.0135312	0.262449	-0.208493	-0.0815538	0.147015	-0.0140463	-0.115161	0.302283	0.413993	0.314791	0.297403	0.149027	0.0172672	0.282549	0.287507	0.230277	0.03495	0.0444009	-0.127234	0.00379637	-0.0467673	0.0996686	0.252881	-0.119408	0.0852173	0.323696	0.093749	0.0771076
SHEDDEN_LUNG_CANCER_GOOD_SURVIVAL_A4	9.26516e-18	6.17232e-17	0.189498	0.451033	-0.00755171	-0.0653254	0.0870966	0.0590384	0.0110726	0.0156506	0.450584	0.325135	0.135655	-0.197841	0.204304	0.197046	0.200548	0.196277	0.400308	-0.203581	-0.00946025	0.153784	0.172707	0.0844015	-0.2178	-0.0297993	-0.0291572	0.0924138	0.224406	0.371662	0.364571	-0.0570456	-0.0124458	-0.105199	0.411297	0.309983	0.0469615	0.0942316	0.00774366	-0.11387	-0.223906	0.380607	0.148554	0.355321	0.392934	0.146436	0.323285	0.399613	0.232042
RIZ_ERYTHROID_DIFFERENTIATION_CCNE1	9.28493e-18	6.17739e-17	-0.431526	0.0479759	0.244641	0.301385	-0.476794	-0.210763	-0.0213555	0.142034	-0.493524	-0.471506	-0.218517	-0.409384	0.232599	-0.0890232	-0.318174	-0.368439	-0.52784	-0.451573	-0.40468	-0.281249	-0.0548284	-0.0690709	0.129926	-0.23622	0.197276	-0.148926	-0.369874	-0.397137	-0.100895	0.105479	0.0934365	0.124283	-0.198098	-0.23112	0.20414	-0.520833	0.0517464	-0.0118867	-0.20339	-0.34938	-0.130735	-0.218698	-0.272883	0.164438	-0.469289	-0.447633	-0.303701
HATADA_METHYLATED_IN_LUNG_CANCER_UP	9.45219e-18	6.28045e-17	0.216653	0.0262583	-0.0179118	-0.0860795	0.192526	0.07996	-0.084019	0.0357189	0.356671	0.223662	0.0962049	-0.0569762	-0.0557501	0.241975	0.00099864	-0.0346011	0.296858	0.106302	0.0913616	0.0922303	0.140451	0.00169393	-0.185335	0.200857	0.0397144	0.03813	0.16872	0.0972256	0.0953044	-0.0922671	0.341377	-0.138573	0.209446	0.224587	-0.0596911	-0.0259278	0.120601	0.135394	0.0750404	0.217819	0.128605	0.25198	0.00882547	0.12103	0.357846	0.177171	0.225725
REACTOME_CONJUGATION_OF_BENZOATE_WITH_GLYCINE	9.74519e-18	6.46669e-17	0.0488826	-0.384659	-0.636647	-0.381308	-0.76535	0.391358	-0.197682	0.542294	0.586374	0.703459	0.607194	0.784425	-0.085002	-0.481234	0.759173	0.625048	0.723588	0.718427	0.414434	0.772484	-0.398963	0.168532	0.583549	0.531461	0.730554	-0.690034	0.547334	0.574907	0.590187	-0.730601	0.657915	-0.0907553	0.0112585	0.411834	0.735783	0.374486	0.674371	-0.670258	0.579102	-0.685782	-0.622709	0.335251	0.152311	0.407496	0.708842	-0.48344	0.306411
REACTOME_CYTOSOLIC_SULFONATION_OF_SMALL_MOLECULES	9.96509e-18	6.60398e-17	0.389131	0.111116	-0.167946	0.0482885	-0.466558	0.278407	0.0279286	0.200468	0.371214	0.590833	0.0660714	0.0217401	0.202387	0.0915981	0.318328	0.104655	0.438918	-0.00550505	0.232344	0.300884	0.177687	0.244517	0.0883872	0.351903	0.101002	-0.410747	0.362943	0.279614	0.180155	-0.349051	0.130142	0.297721	-0.0192045	-0.110234	0.26813	0.322019	0.225338	-0.469002	-0.000530565	0.261615	-0.396759	0.319047	0.322179	0.160986	0.380701	0.0624628	0.344375
GROSS_HYPOXIA_VIA_ELK3_UP	1.04793e-17	6.93573e-17	-0.186261	0.178713	-0.141809	0.0906944	-0.0943801	-0.172976	-0.0572633	-0.161413	-0.135614	-0.374288	-0.267723	-0.401583	0.177247	0.269201	-0.348899	-0.13573	-0.270844	-0.367499	-0.132765	-0.266509	0.0766821	-0.0237835	-0.123419	-0.159716	-0.256833	-0.015176	-0.213909	-0.122111	-0.0336129	-0.00592985	-0.0803736	-0.210793	-0.0701095	-0.269016	-0.0755392	-0.202676	-0.1817	-0.0738507	-0.335138	0.00139137	-0.0731971	-0.0768603	-0.0499541	0.0652666	-0.283335	0.119813	0.0101363
REACTOME_BIOTIN_TRANSPORT_AND_METABOLISM	1.06326e-17	7.02801e-17	0.753594	0.142697	0.117964	0.495837	-0.456011	0.477385	0.551084	0.641655	0.278322	0.39298	0.502145	0.115039	0.619441	-0.499918	0.449257	0.59717	0.103252	-0.259604	0.522137	0.657651	0.21185	0.559623	0.385991	0.416256	0.496061	-0.263644	0.502043	0.621848	0.671742	-0.126528	0.226252	0.132629	0.219346	0.288151	0.699335	0.608051	0.58973	-0.655729	0.439204	-0.161814	-0.206918	-0.380577	0.564134	0.63566	-0.360004	-0.0028899	0.375115
REACTOME_TP53_REGULATES_TRANSCRIPTION_OF_DNA_REPAIR_GENES	1.10894e-17	7.32048e-17	-0.273044	-0.0333589	0.388354	0.344882	-0.422117	-0.455136	0.0413713	0.116257	-0.545647	-0.53616	-0.265111	-0.370758	0.240638	0.0302898	-0.528701	0.104529	-0.552564	-0.289995	-0.173381	-0.181124	0.13245	-0.160055	0.248661	0.0811267	-0.128956	-0.053626	-0.504333	-0.348354	-0.290709	0.220463	-0.295451	0.175305	-0.367231	-0.239444	0.235954	-0.107738	0.22401	0.0924032	0.218193	-0.376571	-0.148255	-0.359702	-0.237913	0.0387708	-0.473061	-0.413377	-0.250081
[truncated: 2,300 more rows]
[truncated: 317 more columns]

## Sheet: path to genes
pathway	gene
CROSBY_E2F4_TARGETS	BUB1B
CROSBY_E2F4_TARGETS	CDC6
CROSBY_E2F4_TARGETS	CENPE
CROSBY_E2F4_TARGETS	CHEK1
CROSBY_E2F4_TARGETS	NDC80
CROSBY_E2F4_TARGETS	PTTG1
[truncated: 205,532+ more rows]
