# Supplementary material for: Identification and Validation of a Tumor Microenvironment-Related Gene Signature in Hepatocellular Carcinoma Prognosis
Source: Front Genet. 2021 Nov 26;12:717319. doi: 10.3389/fgene.2021.717319 (PMC8662347; doi:10.3389/fgene.2021.717319)
Supplement: Supplementary file 5 [file Table1.XLSX]

## Sheet: Sheet1
gene	00bb33c9-2d73-46a2-9e54-0d7e3ff4967c	03b50c0b-27e9-4a9a-a17a-3b3e8fd041d8	053b19f9-3943-44e6-ba3a-0307723716f2	054392f8-77a7-4484-83c7-d4e1ad2c01bc	06a48c32-e272-4ef5-b185-731fce4fe8f5	073bf6ae-b605-4718-bdcf-6df3eeb12ea0	076b6f4e-04f3-4894-892d-91247f497d30	08a0dcf6-af92-4fea-9904-ba630aa2e74a	0c30dada-9410-4612-84d5-d32390d47d31	0c39c5ca-4978-40d9-9778-0b4d7cdebc8e	0cdadd53-909f-4a32-8368-d7170afa1276	0cfa5c26-e2bb-42ed-a756-10bd7f3b3021	0d07b537-22aa-4968-906e-9d3c9c0779ad	0e9e2363-6ba6-4532-b381-2ed78a1f8f58	0fbaa5ba-e785-4de2-993f-9640b7d5cd16	1004fb7a-3a42-4fb0-b09e-49644b450063	10286cd4-21e1-41f7-ba12-3693cd98497d	115a1c13-fe0c-43f1-aa76-dcbc36d51996	156eaaf6-96ce-44e9-9fa3-6f1db0399332	15f49830-4b01-40d8-b366-3dfc9f0f189d	162e6df6-eb27-495f-ad76-a6c42e9be729	166357a6-7621-44ca-8e9f-f3cbe86ccef2	16954a3c-8ce6-4732-af7b-b53d26f37d91	16a7f22d-985e-4f30-874e-1df13f24e8f0	17274128-f17e-4707-8f6a-3d18dbf70c0c	17dcd1bf-937f-43d9-8bfc-c9f0666f8eb2	18534d21-2789-417a-8a1f-2b98d7f0d94d	199ec039-b8a0-4509-913d-56e126471fc7	1a37834b-5f81-4616-99a3-4b55b71f4050	1a79b73f-85e2-43c6-9203-a93298958ebc	1c501a52-4492-4757-aa27-c9f3c8ca69eb	1ced201b-6f13-4f44-a259-4d55ae4913b5	1d29ef60-3a99-432e-971f-2adc42b2ddd0	1dd55da2-9a1d-4b56-a37a-f3ddb164beaa	1eb5ca45-367f-47b9-bf87-e71703ae51b3	1fc2bedb-3cf4-43b0-b0f5-8dbcfdc725e8	1fd858e6-b5c1-4afb-ae96-648455aa09f6	1fdb722e-b9e9-4752-a576-0da1ea73242e	20705d70-d738-43c1-859b-248463db7c9c	20c0a45e-6cb6-4d9d-8d7f-79bda6824a4e	210dfc10-9360-4d13-ace5-d77e5990fc84	2160d1a6-d793-4dc5-b4dd-18c77e78c05d	22c8a338-1abb-4eb7-a054-7187115500c6	2404afff-c692-4780-87ea-d7587f1b05f4	242e5908-035e-4a66-b6ea-0255c92e25f2	244f30e6-9270-499d-8107-a8b2905356ef	2542b714-9561-408d-8839-924015a317d4	2581f59d-422a-4ff0-9ca7-767b25b3b843	27982950-91c4-432d-9ed5-b8a126db8460
A2M	171.871	147.588	670.59	1309.69	460.006	512.479	318.097	385.125	385.337	522.769	31.3417	49.3115	332.387	1092.08	2835.88	413.131	707.285	405.149	1316.48	391.102	14.7801	338.027	337	801.054	80.0379	81.9427	457.083	187.394	2688.05	64.5069	374.75	645.683	221.331	165.255	69.5314	206.479	553.307	289.919	53.0253	351.316	536.258	507.037	61.9111	599.416	42.8045	171.404	53.6711	171.138	94.6033
ABCC4	1.08022	0.553127	3.44051	0.401939	0.670566	1.6038	5.04958	0.25905	0.167274	0.623922	0.948495	0.0348509	0.935582	1.10224	0.0303314	0.0828171	0.757831	5.86956	2.27159	1.23028	0.157055	0.0449056	2.11123	2.4939	10.6504	0.944873	2.13881	0.273486	0.0516853	0.0787771	1.13027	0.726484	4.03249	1.4184	0.516641	1.72775	0.360099	4.63874	0.0759218	6.18924	0.234066	5.14352	16.6841	1.39424	1.57727	1.06971	1.31401	2.1377	1.66638
ACO1	11.3583	11.8118	22.6298	12.5489	15.404	8.08994	7.17744	24.227	37.4158	8.58048	7.48026	18.8639	19.7322	40.7435	17.7337	21.2057	27.6495	35.3269	16.8737	44.6202	5.63285	24.2578	20.7915	7.00911	11.2216	18.5141	15.4837	22.5966	41.2232	15.1024	22.6348	15.4917	9.131	65.8858	12.7326	15.7403	14.5602	18.846	16.3463	21.4423	44.0703	20.1459	31.355	9.03116	9.83338	14.4653	19.2369	25.4321	31.9389
ACTA1	0.902542	0.0441665	0.0383468	0.665692	0.0550137	0.0725788	0.506582	0.0956371	0.018614	0.0414811	0.250244	0.106326	0.332968	0.0917479	0.0366084	0.0196883	0.0867022	0.373844	0.124768	0.0982361	0.104543	0.0612681	0.0722877	0.216787	0.150062	0.0453375	0.309166	0.0497516	0.0405479	0.117718	0.0566592	0.224281	0.0680334	0.0466563	0	0.38594	0.294274	0.127324	0.109539	0.0512676	0.472982	0.273535	0.0179104	0.0474123	0.104568	0.109432	0.0204231	0.184239	0.0938393
ACTG1	370.865	301.512	240.559	1122.12	600.198	873.793	1043.36	158.784	219.977	1163.73	572.331	140.088	490.428	296.78	326.784	425.081	337.334	342.449	313.135	349.78	577.761	362.905	846.014	1024.35	282.365	443.383	366.547	325.438	224.85	269.373	445.102	495.826	1307.34	324.044	204.275	469.124	721.678	811.709	381.902	739.635	184.427	832.229	266.028	483.675	274.563	362.886	263.974	556.224	299.53
ACVR1B	7.64993	2.44853	6.7832	12.1513	22.9355	11.9266	11.8637	9.4355	2.6214	4.06162	12.2604	7.42308	6.46626	13.9172	2.26677	7.44902	11.6017	9.32755	6.59639	8.72079	3.39033	8.90201	8.17174	4.45546	10.4286	2.39035	7.25909	16.4215	14.8689	15.3152	4.36925	4.82516	18.8002	18.1345	1.85503	10.4235	19.1532	2.14102	8.77443	15.2132	5.09515	9.64427	14.8774	9.68422	10.0343	6.9976	12.6906	5.24582	15.6285
ACVR1C	0.34113	0.2262	0.13093	0.011393	0.0782652	0.116319	0.00549096	0.152903	0.12711	0	0.0598335	0.306234	0.185948	0.280939	0.745996	0.0480163	0.155065	0.310927	0.0473334	0.189668	0.0752748	0.114557	0.0528891	0.391634	0.0829542	0.474223	0.466111	0.103135	0.626299	0.181826	0.208808	0.195198	0.0663686	0.758577	0.0340124	0.0454392	0.417213	0.0131737	0.149157	0.265069	0.149279	0.0324999	0.129585	0.0847956	0.16057	0.0845138	0.0315453	0.137163	0.175458
ACVR2A	0.929231	1.13624	1.44168	1.28434	0.801803	1.90497	2.17768	0.425905	0.435711	0.833573	1.65132	1.18405	1.4386	0.93198	1.08866	1.49126	1.39494	0.73982	0.795948	0.981617	0.999295	1.26728	1.35287	2.40161	1.39841	0.914406	0.769616	1.90891	0.904362	2.19227	1.77043	1.31102	2.58031	2.15332	0.723731	1.73685	1.12552	0.715698	0.798242	1.25666	1.6302	2.30697	1.33484	2.09817	0.769716	0.758194	1.18387	1.05781	1.63706
ACVR2B	0.444095	0.352289	0.440596	2.254	0.444034	0.358376	1.34369	0.652346	0.372948	0.635477	1.43413	0.552417	0.389034	0.559026	2.01968	0.819791	0.671575	0.424624	0.152701	0.500224	0.259523	0.913398	0.404988	0.139524	1.62443	0.241086	0.346952	0.864538	0.227168	0.603618	0.225071	0.225498	0.941579	1.60821	0.453569	0.648284	0.652756	0.48691	0.50057	0.653313	0.855986	1.01798	0.333339	0.829291	0.585838	0.226011	0.281201	0.317668	0.609268
ACVRL1	1.38031	2.32543	3.50056	3.67383	1.01991	0.489012	3.90692	2.86995	4.90854	2.21479	2.03912	2.14467	9.20684	2.11823	1.71573	2.31559	3.21478	3.1647	2.25346	1.84671	1.3556	1.83252	9.62232	3.08664	1.07275	0.699312	1.2839	1.51266	1.57562	1.78083	1.08683	1.99192	3.53159	1.77146	2.86993	2.32908	1.98322	3.12443	1.55963	2.44838	3.79633	3.16438	1.92851	4.05599	2.11955	2.84841	2.45654	1.73443	1.20388
ADAR	23.5567	31.2563	44.3188	20.5888	33.1576	40.6607	28.8942	28.8316	20.1783	56.6237	48.9648	26.9178	17.276	23.4159	45.6451	32.3277	36.5556	45.1762	10.7049	31.0146	16.5185	98.4834	29.4231	27.4972	38.9162	30.2747	23.6744	30.6069	18.0203	20.2223	19.051	38.0898	27.1772	25.9243	11.2594	42.5466	43.1621	54.289	24.1398	129.218	24.0013	50.9832	27.9856	29.7149	19.2346	31.6639	15.0233	21.49	35.6559
ADCYAP1R1	0.0230841	0	0.159432	0.0268337	0.021067	0.721493	0.110852	0.352281	0.0896099	0.0635391	0.0289902	0.242638	0.218584	0.622374	0.0373836	0.0323119	0.0135518	0.125855	0.524806	0.0295574	0.130723	0.0849102	0.0158182	0.166033	0.318519	0.0429905	0.0184508	0.0462689	0.0354913	0.0171729	0.00413278	0.043304	0.0483837	0.153142	0	0.0116486	0.200909	0.0177301	0.014981	0.0403867	0.0568232	0.0989923	0.029394	0.0829993	0.00254244	0.00299328	0.0379869	0.019097	0.0385016
ADIPOQ	0.0037987	0	0.0031069	0	0	0	0	0	0	0	0	0	0	0	0.00790947	0	0	0	0.584064	0	0	0	0	0	0	0	0	0.00806185	0	0	0	0	0	0.0403215	0	0	0.00381478	0	0	0	0	0.00340955	0.00290223	0.0460967	0.00376543	0.00443315	0	0	0.00760295
ADIPOR1	60.4894	27.1519	42.543	33.2682	60.7118	66.0129	56.7195	40.7334	31.7585	91.1276	55.303	61.7738	27.8315	43.8381	46.3593	31.591	40.3688	38.2795	24.0096	69.6426	48.0184	77.592	40.2682	31.5165	58.6466	40.212	46.5191	51.9812	39.5395	55.6956	26.4445	24.1649	31.3444	58.8068	17.2223	44.1348	45.5784	21.1362	39.6003	72.8908	57.5828	64.7159	32.4364	37.0945	42.4429	43.0009	24.6995	35.3587	31.6564
ADIPOR2	25.4235	9.61004	22.02	12.0344	61.8171	38.0425	10.8314	19.208	12.5174	14.1056	12.5384	36.9521	8.79636	17.6646	26.8247	27.0354	18.1013	25.6541	17.8517	14.9286	13.458	23.6729	24.0345	20.3916	24.7051	13.5259	24.7407	12.7265	41.8016	17.3902	21.9113	17.3009	108.078	30.0617	11.4038	18.6841	30.3961	8.52569	20.2576	16.5364	29.7842	15.6935	38.3669	30.8439	13.8504	11.4845	10.2589	9.40141	20.5464
ADM	14.6866	6.75352	1.51863	1.86932	4.55407	38.0904	4.58826	3.03349	2.28316	11.0354	3.40061	4.12725	14.134	2.08588	1.71827	3.09176	2.63654	1.82693	2.10455	1.74933	18.1051	10.5761	3.08147	26.445	4.00316	4.26427	4.96245	9.29733	0.981325	17.2772	44.3421	4.0492	22.097	13.6012	1.8602	3.27938	8.21609	1.528	20.9671	9.4918	2.2547	3.13061	3.59574	3.92221	4.25621	1.56498	4.14515	1.97876	4.76794
ADM2	2.22935	0.26251	3.69699	5.6042	4.36136	5.98498	7.23807	0.133749	1.16492	0.435086	19.418	0.685071	0.759224	18.8241	1.51031	0.426779	4.00569	4.5747	0.242344	2.67039	0.971215	3.0739	7.19667	8.56898	5.16785	0.285321	2.19133	3.78329	0.713556	4.0334	0.627301	0.664217	2.12887	0.891736	0.127994	9.85953	6.79457	6.53575	0.746804	3.97206	8.2197	5.25624	5.17861	14.6736	0.353411	4.06037	1.0318	1.95618	17.1999
ADRB1	0.067563	0	0.0200941	0	0.0432416	0.771506	0.0176969	0.0835246	0.0877853	0.246347	0.00771356	0.175107	0.0303441	0.0160256	0.0127888	0.0154753	0.123318	0.210967	0.987956	0.0643458	0.0939116	0.155175	0.075759	0.11991	0.0235901	0.197977	0.176734	0.078211	0.0070825	0.082247	0.969872	0.387143	0.0178251	0.114092	0.538962	0.0139473	0.166539	0.0970462	0.444846	0.0591024	0.058317	0	0.0140778	0.457139	0.0730597	0.0286717	0.0214038	0.12703	0.5409
ADRB2	0.361359	9.9149	0.308039	0.25102	2.56793	1.38215	0.0439931	2.82383	1.3821	9.31804	0.127835	6.68782	0.408595	0.551096	1.60019	8.67716	0.882024	1.16127	0.824677	0.517198	5.09713	8.29585	1.26338	0.6014	0.0847066	2.48046	0.756651	4.72022	0.29931	4.50662	3.91585	1.57536	0.199402	1.22904	1.44579	2.02253	5.38712	0.809188	4.80984	0.690094	0.26578	0.328909	0.668816	1.57697	5.00464	1.01567	3.06833	1.37262	1.71644
ADRBK1	5.06377	5.86979	6.35	6.56216	9.55418	10.4493	9.40095	9.32088	3.14395	11.6585	20.6959	14.6675	9.53069	4.12621	6.32558	8.39078	9.16549	9.46923	6.25334	6.64354	5.42359	9.0107	16.9604	19.4453	8.1322	4.37287	8.99631	8.671	5.59655	7.31413	4.54135	10.535	12.0251	10.3118	3.1947	12.4092	15.6807	6.81797	5.82929	10.6142	7.69276	11.7637	8.47873	11.2028	5.90812	9.77248	9.17809	8.3609	12.9344
ADRM1	72.3269	37.1914	41.4842	51.5847	88.4274	50.4245	90.3246	52.0535	25.6064	66.2122	90.01	74.4856	37.0921	40.1286	43.9898	44.2265	31.2336	39.5299	31.3782	42.4322	45.4785	45.2562	52.6981	60.8502	108.715	20.5153	79.1722	42.0854	56.0439	35.3975	41.252	40.7822	47.2106	33.5188	51.7104	63.1986	31.6789	50.411	29.2908	37.5639	49.9122	40.87	54.3082	60.782	65.4576	67.9761	73.9581	41.1959	74.8523
AEN	4.24545	5.94129	5.52518	5.42246	3.36881	4.79344	5.69663	5.92769	2.08548	4.62341	1.59803	10.5278	6.13541	2.14246	4.08638	7.96253	2.0031	2.87186	3.1787	2.57462	4.72298	7.68879	2.60388	5.83425	2.41565	2.53037	4.28005	6.0221	2.86744	2.14941	2.27551	3.00212	4.34777	6.0077	3.34761	5.44177	1.72525	3.32979	5.55461	8.24017	3.53648	9.02193	5.2057	2.86211	2.41297	3.72098	3.43225	2.52452	1.97858
AGER	1.62832	0.429173	0.434725	1.68966	0.386083	0.768694	2.23641	0.699857	0.616315	0.656867	2.65946	1.37758	2.08406	1.05662	0.518222	1.72891	1.08767	0.838315	1.19742	0.777801	1.17174	0.33075	0.962589	3.0428	1.19894	0.478623	2.3265	0.91317	0.223759	1.84998	0.25829	0.721709	1.72618	1.79107	1.01638	1.45603	1.12685	0.499891	0.601192	0.332116	0.460605	1.55238	0.999104	1.11936	0.518505	0.994444	1.64644	0.59327	0.700773
AGRP	0.0229364	0	4.01449	0.0342797	0.107651	0.0405779	0.0660856	0.0311905	0.109272	0	0.0576094	0	0	0.987431	0	0.0192631	0.0727112	0.196953	0.0271273	0.576687	0	0.0599449	0.282906	0.0471345	0.117457	0.207005	0.0549981	0.0973542	0.0264481	0.0383918	0.203263	0.0516323	0.0998461	0.0304324	0	0.104167	0.391569	0.702148	0.0267933	0.100321	0.0544432	0.0205867	0.0175235	0.055666	0.0227355	0.133836	0	0.0189748	0.0229532
AGT	1020.1	264.116	1124.32	2229.93	845.512	695.579	431.97	755.889	490.882	409.07	1344.53	830.848	1413.45	1253.36	3352.96	390.26	889.194	774.599	1013.85	1183.6	2542.1	631.768	420.853	363.613	2154.99	973.656	1400.48	573.001	1233.51	1437.75	972.572	1111.29	490.813	921.673	514.46	896.764	1286.77	2620.86	908.001	305.944	2682.26	1441.56	1185.99	1511.77	892.47	924.977	1965.16	1134.98	2006.42
AGTR1	1.63746	10.6125	3.11532	13.7274	14.756	8.18269	0.522604	5.51547	2.04029	2.62701	18.166	2.69652	5.1276	7.43394	16.7168	2.00148	12.634	3.42404	5.50608	10.9999	6.16285	10.3017	2.144	3.44784	7.39852	10.0948	5.17077	11.6283	17.3712	9.04903	20.6893	12.771	6.03884	2.85449	1.63356	16.5151	9.23392	11.3589	7.56298	2.96619	2.09288	6.86924	7.00579	17.2129	5.99807	5.75637	3.84949	19.8319	8.32441
AGTR2	0	0	0	0	0	0.0699202	0	0.00826841	0	0	0	0	0	0	0	0	0	0.0223762	0	0	0	0	0	0	0	0	0.0145796	0.058068	0	0.0101774	0	0	0.06176	0	0	0.00690349	0	0	0	0.00531888	6.13864	0	0	0	0	0.0070958	0	0	0
AHNAK	14.6417	15.4413	18.9001	13.7346	11.5974	19.457	28.3275	20.4629	6.66784	36.1933	32.0916	18.2879	12.9446	13.7304	15.9854	13.6366	27.486	22.247	13.1752	15.6417	6.11497	17.7819	32.0865	21.4215	6.88183	7.91951	14.6379	31.2579	2.24435	12.2524	21.7642	10.3861	26.9898	30.7744	5.05441	49.1933	19.1598	10.8379	15.5747	28.2789	17.7989	31.0056	16.4542	47.7085	12.9402	9.79903	9.87426	4.93551	26.8714
AKT1	5.81496	4.41002	5.74338	4.80293	3.5497	7.52124	5.29229	8.87471	3.02163	6.64292	5.57957	7.40938	6.75155	7.00439	5.22681	7.69339	9.1723	8.08461	6.05679	4.44885	1.9343	5.71277	9.23176	14.4937	5.45882	8.18147	6.60657	9.17738	4.11477	7.0083	7.08155	8.16366	8.25106	7.58418	2.27185	9.74117	20.3487	2.90683	5.60259	5.54547	11.1383	12.0914	5.73685	7.58092	2.69372	6.53517	16.2825	6.56651	9.46095
AKT2	14.697	5.26783	11.642	5.58807	9.28716	6.88487	5.12785	6.92777	2.31915	6.84005	7.41219	11.6494	5.27722	8.8021	7.97798	8.36915	7.66179	7.41603	9.75266	8.39321	3.60418	7.18876	6.2984	9.00689	12.8368	5.54348	12.1738	6.48185	7.28021	7.41526	4.27612	7.85268	6.65833	8.90582	2.20665	7.57856	6.19748	4.48986	8.55155	5.04577	9.72062	8.77686	10.1957	8.64532	8.04782	6.30029	6.90054	6.78024	10.4704
AKT3	0.604765	0.836251	0.535469	0.787764	0.184456	0.153781	0.634115	0.731863	0.384745	0.318525	0.499362	0.41462	2.76162	0.439115	0.408185	0.613531	1.12568	0.596671	1.46991	0.377814	0.139031	0.410852	2.91419	4.16547	0.319643	6.30939	0.212864	0.592674	0.396664	0.417914	1.2486	0.980453	1.96174	0.422065	0.126528	0.72654	0.629613	0.449279	0.516343	1.60166	1.04188	1.09724	0.565192	1.25978	0.324483	0.571955	0.399582	0.610469	0.279469
ALB	3599.41	1666.22	37048.7	15129.4	6425.38	6799.14	1654.29	20740.3	24941.4	1670.36	9255.93	10258.6	732.707	21610.6	17420.9	5163.46	24811.4	38970.9	46144.1	12725.1	12383.1	1429.23	6620.78	6.77668	21354.5	32357	11245.2	14768.8	13730.8	13094.2	28017.5	32528.4	5041.07	10424.2	33986.5	93.8058	16431.9	8829.04	7884.55	2619.23	1031.61	12568.4	16709.6	20103.5	7706.48	7144.16	12018.1	9380.67	11151.4
AMBN	0.00872244	0	0	0	0	0.0308626	0	0	0	0.0720258	0	0.0113033	0.010773	0	0	0.00732553	0	0.0106999	0	0	0	0.0379939	0.147931	0.00896237	0	0	0	0.0555341	0	0	0	0	0	0.0115731	0	0.00990337	0.00875937	0	0	0	0	0	0	0	0	0.570038	0	0.064943	0
AMELX	0	0	0	0	0	0.0185638	0	0	0	0	0.0263554	0	0	0	0.0218481	0	0	0	0	0	0	0	0	0.0431267	0	0	0	0	0	0.0351274	0	0	0	0	0	0	0.0421499	0	0	0	0	0	0	0	0	0	0	0	0
AMH	1.0025	0.0510468	2.12738	0.0202472	0.0715317	0.0359507	0.214682	0.00921127	0	0.031962	0.0170134	0.131667	0.0418302	0.0441835	0.141037	0.182042	0.0572621	0.681359	0.0560792	0.0141924	0.0172613	0.0531093	0.135767	6.68851	0.138751	0.0436667	0.211148	0.15813	0.00781074	0.022676	0.0272856	0.0609928	0.255552	0.871777	0.0100742	0.0307628	0.625813	0.0133781	0.205729	0.0237016	0.00535944	0.814684	0.0569261	0.169874	0.120858	0.0237148	0.0944185	0.0224147	0.0271144
AMHR2	0.00996213	0	0.0244436	0.297779	0	0	0.0430552	0	0	0	0	0.0387293	0	0.00649816	0.0103713	0	0.0368448	0	0.0176736	0.0260913	0.0126933	0	0.0153596	0.00511808	0.0573929	0.038533	0	0.0264279	0	0.00833751	0.192622	0.241078	0.00722782	0.0264359	0	0	0	0.0245943	0.0116373	0.0130719	0	0.0044708	0.00380557	0.0362668	0.00493745	0.00581299	0.00433948	0	0
ANGPT1	0.44251	0.379796	0.281495	0.260868	0.0288459	1.25911	0.177081	0.474719	0.206914	0.304503	0.157456	0.254863	1.39367	0.24695	0.0870186	0.107363	0.623472	0.150786	0.441953	0.193159	0.0375884	0.162768	0.488954	1.77578	0.125894	0.212366	0.0294743	0.200868	0.189931	0.378575	0.4793	0.271171	1.70515	0.547989	0	0.717345	0.387601	0.298606	0.126359	0.40215	0.274263	0.567082	0.229144	0.811437	0.516614	0.682818	0.205607	0.453531	0.162372
ANGPT4	0	0.0635437	0.00613007	0.00560088	0.00439722	0.00662992	0	0.00509614	0.0119025	0	0.014119	0.00485634	0.208283	0.0146667	0.00390145	0.0723889	0.0158401	0.0045971	0.0443227	0.0353338	0.00477491	0.0065295	0.104002	0.0115518	0.00959548	0	0.008986	0.00397662	0.0172852	0.00627274	0.0150958	0.00843607	0.0271893	0.0198891	0	0.00425489	0	0.0703136	0.00437769	0.00655646	0.103779	0.127817	0.00572626	0.0697294	0.0111441	0.00874684	0.0293834	0	0
ANGPTL1	0.16993	0.814933	0.661223	0.400195	0.151053	0.0501053	0.237388	3.67632	4.84107	0.0303723	0.187539	0.0533841	1.56455	3.22452	0.0536091	2.01964	3.5478	0.663263	6.17556	1.67233	0.0656112	4.60267	2.10392	9.98948	0.0725173	4.5744	0.074085	12.4638	3.78239	1.8359	1.96227	3.93543	0.687431	4.48883	0.0536098	0.549577	2.20293	0.132212	3.99416	1.77479	8.2138	1.96892	0.424891	0.991465	0.153129	0.330519	0.43964	0.225779	0.4071
ANGPTL2	4.01024	2.50431	2.71238	3.97324	2.23114	1.97297	3.27162	4.14214	2.82644	3.86957	7.65625	2.5984	14.7533	1.0816	6.18739	2.35381	12.851	3.42146	2.51538	1.60496	1.91756	2.19038	7.51684	1.69452	2.68242	2.3819	0.691485	3.51907	0.509186	1.28216	10.1571	5.94394	3.96221	2.66043	0.288163	3.26397	0.864268	3.34166	6.74791	2.85768	4.46	7.01685	1.0121	13.881	1.9027	1.94563	1.34252	1.59169	1.85327
ANGPTL3	58.609	129.183	46.4272	119.538	128.822	101.413	2.73419	81.7977	74.8957	41.8834	15.2355	110.6	18.2067	234.042	90.1326	104.531	249.805	35.0419	99.2071	210.85	137.111	178.325	26.5354	0.166204	35.8948	202.768	133.425	169.246	209.232	141.034	184.271	143.751	24.825	173.999	194.27	149.825	81.4145	18.4706	196.292	133.683	147.676	25.4653	149.599	87.1732	129.286	43.9835	72.1978	148.081	92.4563
ANGPTL4	24.0258	107.623	66.9198	14.6565	1.56571	56.4885	3.25475	101.789	82.8223	8.98648	13.0427	54.8127	91.1236	35.9671	26.027	13.4896	19.6362	124.767	6.03722	63.0765	39.1946	4.08404	35.2687	1.03012	26.6101	136.724	98.173	120.154	53.7154	17.2892	94.3864	93.063	41.3376	86.9032	14.8266	1.30662	26.1482	26.2008	59.7608	48.056	114.081	5.25332	27.105	26.0279	17.6989	29.6452	50.4796	116.423	41.5796
ANGPTL5	0	0	0	0.0110598	0	0.0130919	0	0	0	0	0	0	0.036559	0	0	0	0	0	0	0	0.00942884	0	0	0.00760363	0.00947391	0	0	0	0	0	0	0	0.0214759	0	0	0.00840197	0.00743141	0	0	0	0	0.006642	0	0.0119732	0.00733528	0	0	0	0
ANGPTL6	0.128553	1.45318	0.0854276	1.32089	1.76294	1.47829	0.532442	7.63726	1.19937	0.625544	1.66489	0.864184	1.67706	0.69179	0.041823	1.05266	3.31118	1.04474	1.34938	1.01006	0.163796	0.972934	1.05295	0.132089	0.843469	2.72444	0.385314	0.656483	5.14193	0.37656	6.84841	11.0238	1.8304	5.30889	0.298739	0.565586	0.508321	0.991779	2.44965	0.238967	1.23964	0.216345	1.06195	1.30648	0.310604	0.918895	0.839961	2.07381	1.17391
ANGPTL7	0	0.0147518	0	0.0351068	0.0367496	0	0	0.0106477	0.0373029	0	0.00983323	0.0202933	0.00967067	0.0919324	0	0	0.140657	0	0.0277819	0	0.00997654	0.00682125	0.0241444	0.00804531	0	0	0	0	0	0.117954	0.10093	0.0705042	0.0113617	0	0.291131	0.00889002	0.0157262	0	0.0182932	0	0.0061952	0.00702782	0	0.0190031	0.0155227	0.00913767	0.0818568	0.00647753	0.00783566
ANXA6	37.3102	23.1594	17.4721	72.0012	66.2647	48.9558	18.43	38.6314	62.5988	29.0512	12.8018	16.8335	34.5721	13.5849	35.3165	38.3694	31.3361	22.1456	26.721	35.9309	31.897	31.944	58.2468	47.2878	63.6856	28.792	47.8099	22.3602	14.6512	29.9745	32.8395	43.6011	16.633	46.8821	28.4247	86.6077	24.2546	31.7585	58.9623	39.9876	11.2488	16.7803	43.8866	33.1773	35.0887	30.711	56.4321	58.3288	63.7824
AP3B1	7.20353	5.00863	5.97988	4.9764	7.09101	5.5896	5.26996	4.04222	2.14325	10.8419	4.19664	4.83987	5.29083	3.88723	4.05044	5.5989	3.25759	5.9842	2.57152	3.36017	2.83752	8.01098	6.09465	5.82527	4.41933	2.51276	5.84581	4.67029	3.15396	3.31031	3.12093	3.02733	6.90472	4.81865	0.827139	7.44122	5.24316	3.1366	4.00161	9.11981	5.33352	5.77277	4.38818	5.04606	4.7096	3.3179	2.35155	3.1988	5.67108
APLN	7.55064	6.69561	2.89325	2.14094	6.05615	13.7548	0.582873	4.41646	2.76977	2.3735	1.08489	9.79891	9.81192	3.22401	2.0207	1.16634	0.826193	4.53396	0.50439	1.71836	3.00254	1.19556	1.26447	2.14042	12.2636	1.47331	0.616184	4.2585	0.170225	0.896871	0.281911	0.233852	1.51533	5.04182	0.512296	3.48255	0.807128	0.28616	2.77831	8.10213	1.98131	1.02074	2.64	0.641361	2.0974	0.306273	0.323902	0.402561	3.67686
APLNR	0.196892	5.09614	4.88089	9.11525	0.148517	0.244662	7.13173	13.8528	20.2568	0.364985	1.97814	0.382723	15.9282	5.18001	2.14253	1.43311	16.8229	5.85995	3.12709	5.70675	0.80637	2.88738	21.987	2.92383	0.366102	2.57482	1.84351	2.28827	0.77301	0.878842	8.26358	5.98882	7.04051	2.88608	5.27097	8.90471	0.362497	12.6196	0.40524	2.50152	15.9643	13.8853	8.61373	18.1015	5.40429	7.4185	3.1815	5.11923	1.45901
APOBEC3A	0.0594517	0.0560042	0.0243123	0.0666405	0	0.00657369	0	0.0303175	0.188824	0.0438325	0.00933281	0	0.0642496	0.0581693	0.139261	0.0249652	0.235587	0.0638136	0.228523	0.0311414	0.0852194	0.0971117	0.126036	0.0916305	0.0285423	0.182048	0.320752	0.157716	0	0.0124391	0.0957935	1.09575	0.398989	0.0493011	0.165789	0.0168752	0.156721	0.022016	0.0954923	0.0780102	0.0411595	0.0133403	0.0113554	0.126252	0.0294655	0.13009	0.051794	0.00614789	0.0520583
APOBEC3C	0.603183	7.06449	2.25306	2.78812	0.839091	1.09462	3.01001	3.10342	5.07579	1.5918	0.624749	1.32962	5.50674	0.819344	1.11349	1.65031	3.86376	8.51299	1.55918	0.644936	0.760624	1.38683	12.9239	51.1665	0.804066	1.20262	2.08751	1.14155	0.487592	0.770234	3.29644	5.96326	5.30566	1.17159	2.42308	2.94414	3.68438	1.89134	0.653764	26.6109	1.55967	1.69673	1.36825	3.86351	0.924588	3.82442	1.46812	1.00829	1.29437
APOBEC3F	0.0648614	2.74951	1.06982	0.937078	0.932302	0.11475	8.7056	0.882032	0.909859	0.867153	1.22184	2.21339	0.761041	0.458339	1.44617	0.771711	1.62782	1.45208	0.460278	0.611551	1.25342	0.668651	1.56672	4.67074	0.221436	0.63417	3.22721	1.14711	0.536011	1.44757	1.02768	2.05023	1.05098	0.631102	1.60777	1.95154	1.15074	1.52656	1.21861	1.45157	0.859604	0.970282	0.326234	2.35688	1.05013	1.21111	1.78939	0.353251	1.4929
APOBEC3G	0.122092	2.4092	0.953898	0.729893	0.282747	0.24442	2.64759	0.585472	1.67355	0.375223	0.653667	0.391378	1.70239	0.347896	0.22411	0.277933	1.40899	2.24656	0.585202	0.158199	0.343878	0.198732	3.31899	12.5648	0.172761	0.414249	1.14792	0.678463	0.0778024	0.387212	0.908557	1.60927	0.876488	0.558453	1.13729	0.835378	1.3487	0.983574	0.364063	1.25634	0.551646	0.337405	0.456576	1.0345	0.58282	1.52607	0.685779	0.244536	0.678427
APOBEC3H	0.0140075	0.395857	0.82487	0.146545	0.213667	0.161079	0.242155	0.247629	0.689581	0.0826195	0.052774	0.363042	0.830425	0.14619	0.0874973	0.235283	0.7993	0.378028	1.01058	0.117396	0.321259	0.109827	2.44043	1.74153	0.107598	0.144481	0.235116	0.0594553	0	0.281356	0.315981	0.25226	0.345537	1.93289	0.229162	0.445311	0.633006	0.802289	0.278171	0.294082	0.0332491	0.125726	0.246142	0.305963	0.263812	0.686574	0.622366	0.0927048	0.210266
APOD	0.239282	2.76498	0.463168	0.333779	0.0374354	0.620877	0.229811	0.564013	0.595318	0.329312	0.500837	0.475457	0.965411	0.114459	0.863583	0.428715	0.370848	0.870801	1.53765	0.250676	0.386183	0.166765	3.08666	28.0612	0.490142	0.586168	0.516386	0.812511	0.10117	0.373818	0.469086	1.78652	5.28919	0.624384	1.00832	0.389405	1.16943	1.05544	1.75165	2.14899	0.208257	0.544082	0.115781	11.8856	0.39531	0.372328	0.667075	0.362913	0.103765
APOH	4327.89	1236.58	1834.44	2314.6	1819.84	3097.59	457.551	6981.28	5593	2009.01	852.73	3082.42	157.61	3574.77	2375.75	3989.98	2407.89	5607.34	5759.28	4425.51	5548.95	1820.08	1299.24	4.96095	1050.01	4162.42	3260.16	4122.09	4566.66	2809.11	4219.85	3496.53	424.688	4305.56	2434.51	3076.11	3004.19	3226.35	3055.45	1635.82	1937.31	2351.91	3152.34	2173.6	4757.42	2393.66	5356.7	5444.57	2310.71
APOM	182.961	171.119	37.8074	730.046	180.346	473.819	55.9033	158.323	253.1	87.3304	17.2342	20.7384	12.0862	60.4564	232.337	276.192	158.689	108.827	55.4214	61.3883	70.4123	90.0232	33.7882	1.62699	207.976	136.103	263.249	157.685	147.811	291.246	173.306	114.088	48.3428	238.218	222.846	218.471	56.0578	253.512	58.2657	62.4518	19.8535	22.5975	155.349	95.1519	154.132	147.77	417.588	181.663	73.6415
AQP9	7.97355	256.564	7.58472	19.1464	232.518	214.811	2.09137	72.6378	109.677	425.518	0.163265	621.139	9.34628	24.5989	1023.82	353.362	91.8987	26.493	55.2952	101.811	611.704	322.949	35.1771	0.857135	3.3842	97.5731	82.2056	77.8906	131.132	96.6257	218.803	135.065	8.07234	95.862	105.529	140.483	30.3864	8.82612	898.481	23.6972	4.18303	39.0314	63.1864	27.222	310.903	36.197	76.2323	63.073	146.231
AR	0.190665	4.80681	0.420708	0.610922	5.28882	9.64748	0.185753	7.73552	7.56092	14.4627	0.0999133	24.4609	1.73652	1.85747	11.6414	19.355	5.99215	2.03771	6.48932	2.45155	7.01896	16.59	4.49411	1.87594	5.74597	13.5948	3.00955	3.33612	6.05005	5.3313	8.86727	9.18476	1.32362	11.3313	4.89415	6.93669	6.76766	2.24587	29.158	4.25372	4.02651	0.741167	4.03893	4.50423	3.61811	8.14483	5.71694	6.92665	9.97814
ARAF	18.1976	13.1217	22.1327	12.0613	11.5516	18.7325	10.3692	22.7106	35.8496	21.8994	9.86725	21.2886	13.9041	15.6111	17.0769	13.7927	21.7439	28.8783	16.4805	29.0973	10.1563	35.943	23.9604	24.9121	33.572	11.6513	10.3412	22.3767	18.1772	16.5616	15.8548	21.7545	19.3925	31.8205	22.9803	37.3209	27.2352	21.6515	14.7199	18.6506	36.9664	24.9872	14.5886	21.1862	11.3752	25.836	16.0004	24.0436	32.2299
AREG	2.31802	0.0400661	0.10436	0.190702	0.0623828	0.82771	0.520825	0.101218	0.135087	0.03763	0.133536	0.427158	0.577846	0.041615	0.110699	0.0178604	0.179778	0.35218	0.880321	0.0891158	0.0948376	0.203793	0.983648	0.229438	0.530907	0.726601	0.0509934	1.9407	1.44682	0.800917	0.625354	2.42954	32.0466	0.47968	0.047443	0.120727	1.37748	0.105003	1.2297	0.492984	0.193502	0.305403	0.0568665	0.111827	0.11594	0.459135	0.120426	2.52461	0.0638454
ARG2	5.60922	0.382302	0.284509	0.649869	0.535719	14.7828	0.354971	0.936232	1.7263	4.60789	0.14562	0.234783	5.51367	1.01161	9.8987	0.943396	1.478	0.728981	2.52852	5.39803	0.951088	1.66676	0.737451	9.86648	1.32676	9.15687	1.00789	1.93021	91.0039	1.43139	0.414536	0.677028	0.557343	3.13467	0.90538	0.584205	0.240165	0.465176	0.761914	0.55154	0.567668	0.273196	0.531533	0.14657	0.984153	0.228351	0.612419	0.575552	4.4457
ARRB1	4.005	0.878045	3.36416	2.78165	2.75892	0.465448	3.49995	0.805495	1.9577	0.829977	1.49909	0.701353	4.38949	1.99657	3.99735	0.722213	3.3552	3.28637	4.52699	1.96241	0.808356	0.722959	5.32655	2.82686	3.93792	1.53128	0.367698	0.395631	0.922254	0.211379	3.05945	2.47052	3.03664	4.51603	3.09453	1.37578	1.1927	3.09985	0.705986	8.00643	8.33843	1.33588	3.66171	3.94542	0.825578	1.31585	0.521275	1.74369	0.643917
ARTN	0.0593343	0.0372624	0.264211	0.0492658	0.0773566	0.104971	0.550862	0.0537913	0	0.26442	0.571282	0.111064	0.170994	0.0344026	0.096089	0.171643	0.0348328	0.0970476	0.023392	0.0414399	0.168002	0.028717	0.274445	2.79768	0.261648	0.00850006	0.47425	0.195881	0	0.187597	0.0956043	0.140988	0.153062	0.0962206	0.0294154	0.0973086	0.191998	0.0846348	0.0539092	0.0576712	0.057379	0.118347	0.49865	0.160003	0.0914895	0.0923255	0.0516917	0.021816	0.00659752
AVP	0.0283092	0	0.0463073	0	0	0	0.081566	0	0	0	0	0	0	0.0369314	0	0	0.0299146	0.0347271	0	0.118629	0	0	0	0.0290879	4.42161	0	0	0	0	0.047385	0.0684212	0.0318636	0	0	0	0	0	0.0279557	0	0	0	0.0254091	0.259541	0	0.0561226	0	0.0493256	0	0.0566598
AVPR1A	0.0764058	0.332193	0.221123	0.202034	0.120686	0.382125	0	8.21227	0.200671	0.0519992	0.00738111	0.338929	0.943681	0.93543	0.128495	0.0617012	0.409904	2.25307	28.9452	0.0338649	0.0262104	0.0921641	2.92694	0.075488	0.0526713	13.4506	4.53093	7.26261	0.233815	7.24553	10.6018	5.21286	0.464799	8.24272	0.0568181	1.34463	8.1156	0	0.127015	0.267351	0.0813802	0.530166	1.25281	0.775024	0.0640849	1.19004	4.84128	0.785249	0.355841
AVPR1B	0	0	0	0	0	0	0.0222127	0	0	0	0.00968182	0	0	0	0	0	0.00814656	0	0	0	0	0	0.0118863	0.00792142	0.00986988	0	0	0	0	0	0	0	0.0111867	0	0	0	0	0	0	0	0	0.034598	0.01767	0.00623682	0	0	0	0	0
AVPR2	0	0.0739904	0.186298	0.011739	0	0.0069479	0.0452617	0.106811	0.137206	0	0.246602	0.0305355	0.223123	0.184442	0.130834	0.389199	0.0829992	0.0770813	0.390167	0.189256	0.0200157	0.0410559	0.121101	0.0726349	0.0905011	0	0	0.00833467	0.0181142	0.0262943	0.0379675	0.106088	0.0227947	0.041686	0.490634	0.115933	0.031551	0.248205	0.174331	0.00687091	0.0435025	0.0281995	0.0780116	0.0635423	0.0467143	0.256658	0.266869	0.0259914	0.0393012
AZGP1	1064.76	444.417	130.8	66.7212	197.554	911.001	21.1386	710.764	928.262	174.577	34.8488	389.633	24.2651	307.071	8.90192	828.448	231.344	203.245	805.391	277.089	481.394	150.267	30.8314	1.16078	237.941	593.466	570.48	197.383	1122.96	509.718	408.18	679.143	47.7743	422.513	1436.02	117.083	294.38	174.757	476.053	78.3034	38.7589	145.663	115.115	214.624	199.79	136.415	359.043	161.537	569.638
AZU1	0.00982803	0.0370325	0.0482292	0.0293771	0.0345957	0.0173873	0.0283171	0.0133649	0.0156074	0	0.0370277	0	0.145662	0.0128214	0.184171	0	0.083083	0.0482245	5.40508	0.0102961	0	0.0256859	0.0909171	0.0100984	0.0503292	0	0.164963	0.0521443	0	0	0.0950145	0.011062	0.0427832	0.312961	0.0438509	0.0223173	0.0493482	0.0194106	0	0.00859731	0.00777614	0.00882124	0.0225261	0	0.0194839	0.022939	0	0	0.00983523
B2M	117.841	1610.68	388.993	267.299	724.965	435.069	284.91	426.733	768.62	376.266	150.996	237.773	641.962	312.48	339.931	332.66	850.059	523.442	347.287	291.795	735.49	671.493	1208.61	1093.67	305.552	1195.16	592.306	536.557	322.663	516.933	608.002	932.175	547.952	729.793	417.67	599.251	607.338	452.081	513.41	300.186	271.432	233.907	575.264	502.771	530.081	793.928	374.388	629.301	415.333
BACH2	0.0358132	0.263144	0.0366138	0.516515	0.376097	1.14838	0.211533	0.153409	0.108059	0.126741	0.101196	0.0974603	0.302992	0.492905	0.581634	0.270699	0.374657	0.0856679	0.294381	0.330164	0.353644	0.110759	0.209824	0.877639	0.0137549	0.634899	0.124518	0.817055	0.309724	0.515531	0.841053	0.566351	0.600219	0.0427659	0.0186424	0.878297	1.48355	0.0601221	0.311674	0.333648	0.0481714	0.167151	0.24899	0.117339	0.129573	0.0376152	0.524164	0.0666618	0.0770547
BCL10	3.31322	2.44769	3.23858	2.4248	4.58054	5.36121	2.74029	3.46581	1.79663	2.99182	5.28506	3.2705	3.20921	2.34363	4.2712	2.96532	4.06602	4.81926	2.72759	2.64395	2.31274	3.54166	4.40868	6.3169	3.36633	3.37415	2.38488	7.06452	2.55895	3.97466	4.3169	2.79166	10.4091	4.45378	0.952248	4.47463	7.40983	1.72493	3.3548	10.3915	4.17077	3.45921	3.30544	4.51086	2.64955	2.26337	4.96059	3.1215	2.84909
BCL3	11.021	18.6661	12.2809	6.10716	5.49868	18.8381	17.0686	33.407	7.49346	9.37928	24.5455	16.3763	36.4232	4.04748	3.26374	6.17369	9.48703	12.9162	5.70872	9.29784	7.28639	24.3022	21.0257	27.208	11.6877	24.7814	18.456	49.4577	6.07064	17.9046	34.8193	12.1736	41.0353	19.2128	5.46643	20.9146	47.6524	9.73047	12.647	30.5965	8.75	21.157	4.83157	19.5634	9.15645	24.8025	12.3609	32.9865	21.6796
BDNF	0.027168	0.0127963	0.0148136	0.0406042	0.00531302	0.0100134	0.00652318	0.0215513	0.00359534	0.0267072	0.022746	0.0264049	0.226496	0.0295356	0.011785	0	0.227277	0.0083318	0.0160661	0.00948727	0.037501	0.0157788	0.0104719	0.120966	0.0202894	0.0233521	0.0271438	0.040841	0.0861512	0.151583	0.0820789	0.0152896	0.0854153	0.0450589	0	0.0179937	0.0272831	0.00447146	0.0132236	0.0297074	0.0250786	0.026417	0.00864857	0.00549468	0.00897671	0.0158528	0.00986194	0.0149837	0.00679698
BECN1	6.90936	5.38918	6.78396	4.12404	8.64258	5.04367	3.55803	3.88986	0.767937	7.2192	3.2046	8.15005	4.50136	3.62475	5.11401	5.40127	4.61918	6.19344	3.55761	6.1336	2.56902	6.43817	5.7287	4.35958	3.70756	2.6806	2.37149	6.03877	6.27866	2.83984	4.06975	4.13598	7.29841	4.29193	0.361634	9.69047	2.5351	4.25464	4.15529	8.59418	6.09371	5.6351	3.86361	7.04615	6.62408	2.83445	3.1061	7.63937	6.14888
BID	2.92451	9.71277	7.94939	10.0317	9.96159	8.03278	21.0089	13.3298	7.52344	4.13335	10.0085	3.72342	4.76573	4.48366	3.04874	3.54849	4.81462	13.3879	4.08352	11.4375	11.7563	7.15227	16.7842	14.1135	12.9176	5.15283	12.5129	9.47717	4.74482	10.041	5.9887	6.61888	6.09093	3.14293	4.85952	17.3004	6.94245	15.8683	4.52589	12.357	7.40333	8.81575	12.6111	21.274	12.1972	14.8155	11.1699	8.93736	15.1736
BIRC5	9.54025	0.683655	4.29776	19.3522	7.75027	4.04686	16.543	8.98215	6.65974	1.19748	9.79489	1.94642	1.44097	4.54813	0.841625	0.821682	0.674674	18.397	0.537825	1.0009	0.977376	2.41294	5.7576	91.8535	16.7889	0.313876	8.42573	7.80829	1.14406	4.61306	0.444065	0.34639	9.07791	11.7867	1.26382	10.7432	18.9399	3.08443	0.305844	15.0678	2.95832	19.1584	4.24275	5.5516	4.70787	3.90777	11.7248	3.16154	5.32752
BLNK	3.70125	10.3515	6.87393	0.910012	4.43293	3.79991	2.36216	3.50109	6.00718	1.32908	7.23123	2.34849	1.45076	8.00587	0.449217	2.84273	7.54364	8.25143	10.0763	5.99205	0.4887	4.01802	4.98217	2.99515	6.88679	2.00279	3.5983	10.2665	2.99088	5.89837	5.96376	3.55078	7.22822	11.7747	3.40125	4.94267	6.73571	6.98337	2.52586	7.89307	5.69389	9.32938	6.25628	5.72869	3.25062	4.74465	3.48347	5.6916	6.96171
BMP1	5.07102	4.3218	1.89918	4.88318	6.1153	3.39228	3.8183	3.57236	1.2776	6.83144	2.1562	6.91491	5.44333	2.25821	1.83384	4.53073	4.04001	1.49618	4.24714	1.69794	19.6527	4.39527	5.16772	6.08535	2.93077	2.85779	6.09103	1.86668	4.03533	1.49189	5.63305	4.34018	8.36918	1.94817	4.12681	3.16374	2.38607	2.16567	6.60051	2.92176	1.69622	7.61677	2.82418	3.53696	6.05193	3.9006	2.34174	4.0108	4.63814
BMP10	0	0	0	0	0	0	0	0	0	0	0	0	0	0	0	0	0.128591	0	0	0.0579478	0	0	0	0	0	0.185424	0	0.0117391	0	0	1.49732	0.871621	0	0	0	0	0	0	0	0	0	0.0198589	0	0.116346	0	0	0.00963781	0	0
BMP2	0.287109	1.58609	2.10146	7.17108	0.159877	1.14502	6.029	5.23443	1.87014	0.671634	0.653909	1.75309	2.90897	0.571354	1.08922	0.147129	1.59923	9.31237	1.11655	1.36626	1.8105	3.2092	3.54132	0.570012	5.48863	0.934846	0.536754	5.75758	7.74363	5.3189	2.98347	3.25348	9.03131	3.64801	16.7836	2.8841	2.32126	7.31875	0.426342	11.285	1.22054	1.37584	2.98915	6.99956	3.04854	3.45284	1.25488	2.12157	3.77898
BMP3	0	0	0.0024995	0	0	0	0	0	0.0145594	0	0	0	0.00377449	0.00398684	0	0	0	0.0187444	0.0108434	0	0.00778775	0	0	0.028261	0	0	0	0.00324288	0	0	0.00492416	0.0171988	0.0133035	0	0.00909035	0.00693961	0.0153449	0.00301789	0	0	0	0	0	0.00988928	0	0	0.00532483	0	0.00611657
BMP4	5.174	0.803403	1.39973	1.66554	7.79892	2.72093	1.14674	0.664939	0.198642	4.19196	0.328459	28.6616	1.43959	0.430211	6.59998	23.1738	1.6222	1.10898	0.282434	0.804124	12.9894	14.7558	1.69188	0.60758	1.78338	0.300558	0.627142	0.506798	0.393375	0.961215	0.939034	1.25432	1.86457	0.128247	0.541197	1.85919	1.29612	1.19032	6.22338	2.71068	0.548836	5.1543	0.577743	2.07907	11.7227	2.73376	1.05507	0.5127	3.64721
BMP5	0	0	0.0471451	0.0728964	0	0.015689	0.0255513	0.138684	0.0211245	0.00523062	0.011137	0	0.0766704	0.0173536	0	0.0335154	0.440438	0.0489536	0.0891522	0.21368	0	0	0.410185	12.2056	0.01703	0.560256	0.0318967	0.225846	0.0409036	0	0.803759	0.963219	0.360308	0.0352992	0	0.201375	0.151396	0.0394081	0.0362577	0.0038788	0.0841996	0.382063	0	0.878843	0.0263714	0.139715	0.00386293	0.0696958	0
BMP6	0.119764	0.795673	0.185596	0.197836	0.0295847	0.144971	0.10897	0.274297	0.100101	31.5127	0.89452	0.10619	2.23436	0.180911	0.22968	0.746437	0.532867	0.38662	0.350391	0.224521	0.00803147	0.137284	1.28285	1.28888	0.161397	0.195049	0.0302292	0.187284	2.72568	0.0738559	1.2137	1.05713	0.768312	0.108725	0.103123	0.121665	0.094951	0.136943	0.449164	0.143365	0.418938	0.418666	0.11558	0.270267	0.0562336	0.603205	0.082372	0.0782197	0.145084
BMP7	0.00646858	0	0.0290981	0	0	0.00572195	4.35189	0.00879644	0	0.00381532	3.06665	0	0.0319571	0.66244	0	0.00543262	0.943286	0.0119026	0.00765053	0.166027	0.0618148	0	0.144612	15.9051	0	0	0	0.00686403	0	0	0.0156341	0.0218422	0.0610109	0.0214566	0.00481027	0.0110165	0.263087	0.178858	0.022669	0.00282927	0.069094	0.113216	0	0.0183156	0	0.0264213	0	0	0
BMP8A	0.176062	0.0585363	0.135528	0.0928713	0.0486085	0.15574	0.0895202	0.0563347	0.0164468	0.0610857	0.14307	0.0268419	0.345366	0.418839	0.0323461	0.0347919	0.164159	0.0762271	0.159237	0.0867984	0.0263918	0.0812019	0.271453	0.0638489	0.212144	0.0801176	0.298004	0.164846	0.0358269	0.0866765	0.0500623	0.0815986	0.601122	0.0549654	0	0.199899	0.738433	0.0409091	0.0120982	0.30803	0.729298	0.501966	0.0712127	0.251353	0.0307978	0.0483454	0.00902263	0.085678	0.0621852
BMP8B	0.913138	0.083451	0.259165	0.234246	0.139928	0.0542512	1.35476	0.0370672	0.898199	1.63989	0.487803	0.0618152	0.740649	1.80911	0.0248303	0.12877	1.54099	0.422147	0.0523874	0.499728	0.0217067	0.0504611	0.25741	0.0875238	3.76885	0.0658949	0.0326802	0.155468	0.00785782	0.148282	0.356851	0.153401	0.642732	0.40235	0.202699	0.959396	3.00421	1.02286	0.0796037	1.96121	1.54743	1.62084	2.29858	0.0633977	0.449193	0.0278341	0.39776	0.169124	0.0306875
BMPR1A	0.829893	0.75852	1.5455	1.54464	1.26337	1.04794	1.55557	0.589446	0.450734	1.33018	1.91978	1.85304	0.935448	0.81501	1.2494	1.27867	1.0204	1.23375	0.5382	0.795076	0.455984	1.61529	1.2058	3.49172	1.77933	0.397767	0.957993	1.18999	0.656352	0.444101	1.20049	0.76394	2.41964	2.23908	0.277597	0.873947	1.74891	1.0206	0.837904	0.860907	0.828719	2.9269	1.31759	2.03659	1.10091	0.752477	0.512012	0.567873	1.38314
BMPR1B	0.0055524	0	0.00454123	0.0331935	0	0.00245576	0.0719906	0.0113258	0.0396786	0	0.0244055	0	0.0411463	0.0941656	0	0.00233159	0.158416	0.0170279	0	0.0116336	0.00353731	0	0.102728	2.53023	0	0.053691	0.00665693	0.0412429	0	0.00464692	0.375753	0.121866	0.181279	0	0.0619345	0.0378248	0.0334555	0.0328984	0	0	0.303129	0.024918	0	0.0808533	0.00550378	0.0226791	0.00483723	0.0114835	0.00277823
BMPR2	1.00929	2.60107	4.31542	1.61195	2.44289	3.66372	2.48775	2.65686	1.30564	2.63846	3.20859	4.19682	4.1346	1.65884	2.41596	3.33864	2.96448	2.51236	3.38247	2.31383	1.46622	2.96257	6.07003	7.13221	1.79014	2.557	2.14456	4.33088	1.76528	2.63398	5.30611	2.71483	5.66575	4.77598	0.782321	3.2538	3.90778	0.899202	2.44753	4.03558	2.92383	8.28005	1.58837	5.00038	2.74139	1.40312	2.36061	2.20017	2.87232
BPHL	13.3305	7.15695	8.024	7.25881	6.39964	14.892	3.49407	5.50389	12.9944	6.54833	8.35724	19.4513	3.41869	15.5238	8.31359	14.2689	12.2796	5.20666	7.31839	23.3285	4.3921	15.0626	4.93608	2.28961	8.37596	10.7376	6.1065	10.1402	3.82803	12.0928	8.14325	7.44581	4.32003	23.2102	3.68385	10.7844	7.5018	13.5952	13.7872	4.6597	17.0408	8.46551	11.9426	3.45578	6.35896	8.35695	18.6999	6.68906	10.3063
BPI	0.0155736	0.0176046	0.0178324	0.0325858	0	0.0082656	0.12564	0.0296493	0	0.0551139	0.0117349	0.0201815	0.0653982	0.00406337	0.0259413	0.115099	0.0691183	0.00764168	0.305759	0.0228413	0.0158745	0.00542693	0.110452	0.0352043	0.618078	0.0080317	0.082155	0.0165256	0.00718321	0.00521353	0.112921	0.0245405	0.049716	0.00413267	0.375226	0.0141457	0.00938371	0.193777	1.16795	0.0108987	0.0566818	0.0195695	0.028556	0.0503956	0.0802734	0.399842	0.0162811	0.0721486	0.24936
BRAF	1.19186	2.4077	1.84191	1.23127	1.76099	2.5969	2.42719	1.16623	0.431628	1.62703	2.1604	3.22466	1.34487	1.19808	2.07213	2.78176	1.25588	1.73335	0.902488	1.31406	0.791572	5.07983	1.54088	1.98441	2.88317	1.28637	1.55849	2.15863	0.973333	2.33125	1.56001	1.08118	2.23654	1.20956	0.577482	2.2656	1.62074	0.753532	1.22466	2.74682	1.02584	3.12747	1.57354	2.0841	1.63826	1.02645	1.02216	0.931533	2.19625
BRD8	4.71037	4.70431	3.95221	3.50138	4.73326	4.23048	5.29544	4.17339	2.72908	5.93503	8.90765	4.68926	4.35562	2.89731	6.64895	6.89271	4.02615	7.96873	2.47962	4.62724	3.08009	4.83588	2.71863	6.7335	5.9381	1.66098	3.10696	4.88222	0.9435	3.63832	1.7652	2.13863	8.62499	6.67879	1.35008	6.85032	8.50408	2.50015	2.55077	7.01618	3.97292	3.11842	3.38215	4.04606	10.063	2.4525	3.64432	2.69319	6.04285
BST2	66.8206	410.041	202.993	31.0344	140.953	67.35	87.7586	82.9456	221.256	17.4017	6.2146	131.115	189.023	9.80612	66.4026	84.8035	168.143	82.2575	19.8548	8.85902	275.951	152.66	235.794	164.028	59.9048	226.638	137.734	85.5952	159.195	96.5654	145.314	470.351	264.591	93.6041	621.11	178.014	88.8214	1150.67	32.4338	38.4389	14.3977	15.4753	201.275	45.9367	149.919	344.508	136.114	275.282	174.108
BTC	0.323585	0.656538	0.483505	0.204607	0.481908	0.434858	0.215154	0.617741	0.118585	0.0073407	0.633007	0.314496	0.0845428	0.121771	0.0064784	0.052262	0.401117	0.870224	0.257594	0.658432	0.0237864	0.178898	0.354989	0.728912	0.581569	0.71406	0.581933	0.330161	0.208091	0.312479	0.335894	0.847496	2.8624	0.173387	0.12957	0.169567	0.79989	0.270384	0.0218076	1.41532	0.049236	0.564117	0.594282	0.553761	0.376266	0.573707	0.103004	0.0360359	0.597826
BTK	0.141719	0.461842	0.444844	0.66977	0.323589	0.355755	0.209683	0.390649	0.705583	0.533164	0.125066	0.228323	0.804219	0.244845	0.307044	0.315249	1.00782	1.03839	0.751999	0.216683	0.248897	0.403755	5.36807	3.239	0.279508	0.444456	0.450034	0.312959	0.0485837	0.243626	0.521502	1.05192	0.616929	0.442138	0.358887	1.10025	0.334642	0.404719	0.214768	0.904662	0.330332	0.326598	0.345308	0.700293	0.193632	0.742015	0.223572	0.351724	0.344975
C19orf10	67.9214	49.4824	43.3807	99.0776	86.7548	94.5103	135.581	80.3218	95.9218	96.0518	84.3287	61.6019	49.5544	63.1321	33.0182	56.2894	28.7689	88.6104	49.9111	63.8149	83.6549	56.5787	92.9674	108.451	82.6777	45.4018	83.7366	78.4677	81.7528	72.9613	35.5127	44.8893	81.6922	65.1925	61.9711	47.9493	91.5011	50.4802	51.3216	49.7325	83.214	92.4574	63.6688	56.5024	71.0014	96.8638	84.8016	93.0883	63.8431
C3	324.713	1708.17	1594.11	467.93	665.324	1395.4	1047.9	1426.97	1962.2	526.314	1108.63	645.535	301.837	3130.15	417.62	1194.17	1450.04	886.95	1313.43	2826.33	444.359	1407.98	281.923	35.0573	538.885	1479.51	605.02	2270.38	1307.95	810.398	1962.43	1458.17	1038.66	1759.16	1607.1	852.966	1154.37	490.794	586.615	489.808	1621.76	1292.7	1024.15	489.521	692.928	1262.8	1475.98	1598.21	1620.88
C3AR1	1.22541	1.73923	1.90427	1.8925	2.66483	1.82829	1.64767	1.46643	3.91797	5.68584	0.225711	0.349358	2.34087	1.06576	0.935548	1.84563	4.67029	4.98067	2.4252	0.847286	0.416363	2.71158	23.4278	32.1747	1.28644	1.57994	1.0774	2.45328	0.376809	0.711063	3.09994	4.91939	2.67907	1.81017	2.87958	5.16643	0.98448	2.23467	2.63391	5.57418	1.99732	2.03111	1.11723	2.6436	0.87457	5.72031	0.875409	2.96017	1.77406
C5	14.9082	65.2659	273.24	38.6892	24.3633	31.4761	30.5579	118.743	71.3738	53.3064	30.4922	34.1093	27.0164	84.1602	10.2651	39.463	141.238	65.6003	95.4003	104.291	21.9755	36.1892	118.603	0.603579	24.0757	147.815	23.2057	134.85	60.1366	46.2037	108.725	81.9736	56.0004	63.8434	43.0125	48.3129	68.9977	41.3609	59.4362	61.5835	149.001	105.55	29.2843	101.931	29.6536	52.4603	59.9762	176.282	105.518
C5AR1	3.33722	4.26246	1.78241	1.87259	1.31688	1.78592	1.1121	1.66347	2.51781	1.47102	0.462359	0.70795	3.08032	0.759177	0.710934	1.80035	2.05188	2.29456	1.4257	1.46813	0.847401	2.25032	17.3952	9.17659	1.81694	4.6396	1.12486	5.46939	0.753203	1.8388	4.0042	7.38547	4.84251	1.46546	1.92529	2.49457	2.59998	2.53323	2.64287	4.85687	2.27401	1.93472	1.20678	1.88313	0.447345	2.83433	0.512153	3.21276	1.19444
C8G	256.074	316.636	207.858	34.0415	279.828	76.7772	114.735	249.885	164.196	180.471	335.045	60.1636	480.689	178.575	68.3941	242.931	253.308	98.6215	169.526	150.681	219.83	237.129	247.353	0.369251	150.861	311.98	157.323	113.584	885.351	268.021	148.717	271.16	119.589	193.042	453.769	162.159	297.784	500.294	226.91	207.915	245.167	143.659	169.978	169.506	169.934	387.593	213.594	309.966	92.2535
CACYBP	11.9335	8.22618	11.6347	20.053	8.26831	7.77615	21.8925	6.2968	11.104	21.5833	24.1728	7.77749	11.0062	10.5155	7.785	10.0223	6.23942	14.7485	2.84392	17.2754	14.8239	15.5807	15.4223	46.9234	44.6297	5.24887	11.7272	8.76352	5.06615	9.12256	4.37829	3.78206	11.1439	13.2823	2.3052	9.27092	9.0387	10.5415	17.7156	55.8586	10.9265	15.0205	9.86812	9.46866	10.9741	18.265	5.55691	8.68967	8.64954
CALCA	15.5635	0.558516	0.532066	0.221529	0.00966231	3.62024	0.0949049	0.0447924	0.0784623	0.077712	0.0413661	0.0426847	14.9202	0.0859418	0	0.428784	0.165331	0.222234	0.13635	0.138029	0.0314767	0.451953	3.08518	12.8187	0.253018	0.0318513	0.236947	0.0436905	2.5258	0.0964847	0.0862446	0.120492	0.203133	0	0.061236	0.140243	0.0992345	0.870107	0.365537	0.0648313	1.25748	0.0591288	0.100662	1.22577	0.375478	0.470891	0.021522	0.667612	0.0659256
CALCB	0.0712152	0.0251571	0.080088	0.0199566	0.0835616	0.177174	0	0.0242109	0	0.0105011	0.00558973	0.0288395	0.0219893	0	0.00926756	0.115882	0.0188134	0.0655201	0.0210569	0	0	0.0271429	0.0411748	0.535085	0.0341898	0.00573868	0.192109	0.0708458	0.0256622	0	0.0143435	0.0300587	0.0193758	0.0118112	0.0264791	0.0656963	0.107275	0.0175815	0.0259971	0.0817651	0	0.0319599	0.105417	0.0396086	0.0176479	0.0103887	0.0426541	0.0110465	0.0489963
CALCR	0.0216766	0	0.0070916	0	0.00508693	0.157232	0	0	0.0068847	0.0204566	0.0163336	0	0.00535451	0.00565574	0	0	0.00916236	0.0265909	0.010255	0.00454178	0	0.0188842	0.033421	0.115819	0	0.0055896	0.0311864	0.0414032	0	0.10885	0.0104782	0.00487965	0.176143	0.0230088	0.0064478	0.034456	0.0261221	0.00428119	0	0.0948107	0.0034302	0.019456	0.00331222	0.014029	0	0.0151782	0.0113307	0.0107596	0.008677
CALCRL	0.613204	1.23589	4.13821	3.5721	1.09433	0.322932	0.879291	3.45187	1.96118	1.12374	0.791585	2.29522	9.61674	2.32549	1.27679	2.72829	4.68052	2.81646	1.44713	2.90128	0.479692	2.51948	11.9477	5.8963	0.551362	0.956091	0.704412	2.44539	4.51881	0.997762	3.47884	1.82661	2.66939	3.9621	0.521749	3.49408	0.641578	2.39965	1.43264	3.64263	3.95817	6.49456	5.81802	7.62806	3.99757	4.77302	2.78292	2.82667	1.24158
CALR	465.377	305.147	414.528	490.087	430.372	774.301	712.823	424.033	472.296	600.331	532.606	398.817	442.54	1050.4	256.682	228.319	236.097	353.639	403.967	360.853	231.016	389.698	541.695	622.984	344.341	434.956	644.63	546.09	598.731	459.715	206.744	305.032	551.497	529.036	305.878	707.667	331.482	342.469	352.683	220.424	825.373	549.689	482.407	501.947	296.761	782.68	650.499	667.02	469.724
CAMP	0.0235213	0	0	0.140616	0	0	0.067771	0	0	0	0.0886179	0.0304809	0.0290509	0	0.171412	0.0395087	0	0	2.42027	0.0246414	0	0.0409824	1.41434	0.29002	0.150565	0	0.0564007	0.0499185	0.0271227	0	0.132648	0.0264746	0.0341308	0	0	0	0.0472418	0	0.0274766	0.0205758	0	0.0211118	0	0.0190286	0	0	0	0	0.0235385
CANX	126.522	86.9814	168.08	150.304	104.835	196.886	151.946	141.605	42.3958	233.801	118.088	105.787	110.256	128.558	113.07	103.505	87.9793	231.185	61.4046	120.361	149.703	156.487	147.238	68.8912	116.018	91.7025	76.0849	128.776	59.6761	72.8603	67.5447	62.2865	348.791	182.162	22.9772	176.979	233.742	106.658	78.1934	250.432	245.447	168.49	122.384	201.606	235.752	92.5355	82.7391	84.3739	232.159
CARD11	0.0335055	0.420835	0.386696	0.322711	0.126679	0.362244	0.66504	0.526508	0.360634	0.720227	0.187013	0.0578923	1.23227	0.184555	0.224794	0.225116	0.877272	1.15997	0.550384	0.159905	0.0758954	0.0940541	3.47836	2.34105	0.176347	0.475191	0.705218	0.339737	0.051514	0.267952	0.497879	0.946998	2.78206	0.612502	0.249159	0.443821	1.17018	1.0257	0.260932	0.579682	0.25332	0.447756	0.199099	0.632466	0.214034	0.873268	0.55785	0.212508	0.480597
CASP3	3.01627	6.67351	8.78021	16.0445	10.8871	6.5393	6.79229	6.62526	3.62848	5.17676	7.94035	11.1387	5.89041	11.3869	3.59955	5.49285	8.6294	10.3439	4.82565	7.06705	5.96889	5.13429	10.3727	11.0306	8.59759	5.38526	13.639	10.3717	5.56216	7.96267	5.03538	5.77623	9.84997	17.6283	2.40932	7.98168	12.5957	5.89155	5.49352	9.13712	12.7649	12.2343	7.31052	5.68714	7.90904	7.36458	8.18344	6.09072	10.6887
CAT	51.7744	63.9872	37.2798	47.4106	90.7601	49.2301	32.0405	54.1879	134.359	66.1707	29.7785	172.86	18.468	65.9041	80.4782	172.541	120.718	78.2323	184.849	129.037	70.3112	85.7302	70.0422	53.5858	67.4568	129.835	101.65	99.0956	174.311	109.245	150.523	187.347	36.4812	125.519	50.886	162.484	67.4723	58.0972	188.72	56.7636	68.413	85.77	153.824	100.983	114.765	40.8391	195.228	72.1457	104.835
CBL	0.247605	0.627751	1.08257	1.01424	0.441178	0.916661	1.60738	1.31359	0.174759	0.914121	0.842649	1.2597	2.00856	0.576249	1.10748	0.9653	0.912531	0.708723	0.415771	0.339456	0.196692	1.36748	2.67701	3.2226	0.561589	0.277858	0.505762	1.05259	0.438848	0.327467	0.583666	0.662326	2.28659	0.594188	0.0772882	1.46811	1.85415	0.461857	0.380299	2.6687	1.00253	2.47756	0.461252	1.62474	0.5742	0.642132	0.392809	0.461518	0.949846
CBLB	0.745928	0.62181	0.844917	1.14138	0.824887	1.8237	1.10019	1.11902	0.803814	1.65685	1.74344	2.71003	2.62311	0.814792	0.711854	1.20943	1.27618	0.844228	0.971497	0.59384	0.577045	1.86956	2.16779	2.32671	0.574119	1.27468	0.603307	2.45468	1.06322	1.08011	1.23529	0.74463	2.52127	1.84982	0.477657	2.08369	1.90987	0.645998	0.70193	1.10307	0.997708	1.41342	0.759859	1.63434	0.710055	0.87742	0.642112	1.20602	1.55812
CBLC	6.37012	10.2242	9.95714	3.4997	2.94292	18.6127	16.5314	20.0718	8.79427	0.104732	21.505	1.72577	0.123361	2.46123	11.1839	7.08354	6.64928	4.01605	0.866288	3.56926	2.47455	1.65325	9.59901	0.125433	5.15746	4.035	17.4035	16.1217	1.94514	30.8546	7.05432	6.30804	10.6444	9.76251	11.2072	24.873	12.5379	16.5812	0.142603	7.8441	0.131712	6.61404	4.197	2.0021	7.72241	9.83004	18.9789	5.27904	10.5284
CCK	0.134472	0	0	0	0	0.156123	0	0	0.146814	0.0396574	0.0105548	0	0.0103803	0	0	0.014117	0.00888111	0	0	0.0176095	0	0	0	0.0604498	0	0	0	0.0089183	0	0	0	0.0851376	0.085368	0.0111513	0	0	0	0	0	0.00735204	0	0	0	0.0135984	0	0	0	0.00695286	0
CCL1	0	0	0	0	0	0	0	0.0402526	0	0	0	0	0.109677	0	0	0	0	0.108933	0	0	0	0.0257871	1.27786	0.0304145	0	0.0381641	0	0.0314099	0	0	0	0	0.0429518	0	0	0.0336079	0	0.0292307	0	0	0	0.053136	0	0	0	0.0345441	0	0	0
CCL11	0.0162404	0.183584	0.332069	0.21845	0	0	0.0467928	0.198764	0.954248	0.191579	0.101978	0	0.501459	0	0.06763	0.0818368	0.0343227	0.617588	0.211286	0.0680551	0.0206928	0	1.47733	0.283681	0.166333	0	0.428363	1.61992	0.018727	0.217471	0	1.16989	0.636276	0	0.0483077	0.719128	0.0326183	0.497165	0.0379427	0.0142067	0.0385492	0.247804	0.0124078	0.696333	0.0965891	0.606491	0.226377	0.188095	0
CCL13	0	0.23277	0.538928	0.307752	0.0483229	0.236792	0.0593295	0.672044	1.70042	0.242907	0	0.0533684	0.53408	0.134316	0.150061	0.13835	0.217592	0.959871	0.267894	0.107861	0.0262368	0.107633	2.85732	1.81958	0.0790866	0.106196	0.444379	0.852164	0	1.10294	0.165894	0.463538	0.179277	1.17481	1.40876	1.12221	0.0620361	0.244012	0.0481083	0.0540388	0.0162924	0.0184821	0.110124	0.133267	0.0204112	2.09067	0.0717569	0.136279	0.0824264
CCL14	0.589652	1.3836	0.162217	0.384554	0.358519	0.270279	0.447902	0.49569	0.681014	0.158087	0.222155	0.298701	1.17848	0.853161	0.312517	0.868883	1.10457	0.269605	1.7942	0.786204	1.3182	0.410953	0.876066	0.0275396	0.665684	1.38227	1.4139	0.318538	0.636665	1.1126	2.11181	2.02123	0.622269	1.04552	0.597936	0.943365	0.376822	1.05871	0.695068	0.220392	0.360512	0.803493	1.15901	0.680843	0.908614	0.944621	1.55979	0.407983	0.638363
CCL15	11.5362	5.33311	8.02966	13.4474	16.6995	10.0854	10.4215	18.529	13.3788	7.10248	6.39043	9.56367	1.37349	23.6225	7.8703	4.9434	9.54344	17.9685	3.74649	10.9206	14.7562	8.22992	4.4856	0.0577096	14.4097	8.26968	24.6185	10.5131	6.68365	26.0034	3.77374	8.06642	7.48154	9.21073	12.0787	11.7335	7.7497	10.893	6.79712	7.04544	12.3539	10.7981	10.9507	12.7041	36.1317	6.62007	10.5592	9.71094	16.828
CCL16	125.859	78.258	7.97142	8.03411	41.3704	112.612	1.85282	29.0218	37.306	9.88529	0.126186	10.9895	3.20177	1.27149	52.2818	36.8853	16.9351	19.45	67.5354	6.93683	219.818	35.8452	27.0485	0.0825936	32.1206	14.3539	156.341	53.1078	24.5976	74.657	39.6328	27.9568	4.76765	23.477	177.413	54.6452	13.5211	45.0772	74.2979	2.63687	5.42193	0.423869	81.8172	24.2964	257.442	31.496	63.131	208.257	80.7832
CCL17	0.254372	0.212997	0.0462326	0.168966	0.165818	0.100005	0.244303	0.192174	1.48116	0.133364	0.212969	0	0.104724	0.110615	0.117698	0.237371	0.597326	0.832105	0.300851	0.0888284	0.108036	0.049245	2.48387	0.464655	0.108553	0.327965	1.6943	0.119966	0.0651819	0.520395	0.113851	0.222685	0.0820241	3.41256	0.210178	0.866433	0.0567664	0.390748	0.297146	0.247242	0.0223627	0.228313	0.30231	0.27438	0.476272	1.38533	0.517084	0.140291	0.480832
CCL18	0.163067	4.2302	0.666849	5.94283	0	0.122053	0.939674	2.2175	9.04359	0.266346	0.0315058	1.02407	11.5729	1.60367	3.6173	1.7909	0.251843	2.81588	0.949476	0.617623	2.79693	1.27854	88.8272	0.657319	0.0642354	0.355798	4.30111	1.19794	0.260354	5.45895	1.29352	1.34126	4.76879	1.94724	1.28724	8.14634	0.579448	0.260126	5.04059	0.0877824	0.357291	0.675516	0.182084	2.16145	0.472482	2.97163	2.29486	0.217918	0.0627638
CCL19	0.0225526	4.50391	1.34652	9.23549	0.0264625	0.079798	6.04313	6.28708	72.7395	1.09077	3.1155	0.146128	11.671	0.559009	2.62965	0.73869	20.3998	17.9825	4.96126	0.921437	0	0.0982366	64.0841	0.672016	0.230983	0.0872323	9.62587	6.62898	0.0520113	0.188747	3.12513	45.3362	3.23979	0.508696	0.670837	7.47695	0.385018	31.8698	1.60705	0.295927	0.749452	8.82564	0.120613	42.9667	1.65428	107.541	3.4973	6.45542	0.157984
CCL2	1.04117	3.35797	1.42167	8.70353	1.82216	1.42051	5.7201	8.06318	6.75381	7.57743	1.1081	2.2754	10.8215	0.633096	1.44219	4.54996	9.84596	7.76066	8.91208	2.29242	1.91122	2.46746	10.7336	26.1921	4.69921	3.03745	4.04106	40.8689	0.508721	2.74704	3.46897	34.8886	39.0118	3.47702	7.46691	4.34784	1.58609	8.75684	1.39147	16.7569	0.942476	3.10447	1.09881	6.66699	2.16906	6.42541	3.77429	2.87599	5.11252
CCL20	2.24425	5.62943	6.02952	84.0489	4.31743	15.1083	49.9631	1.54369	0.0828829	29.9681	56.5818	0.0169086	1.43427	1.58304	3.43673	0.109583	4.97742	6.27435	3.2716	2.6245	0.997505	7.03621	34.0988	0.147475	3.92557	2.5739	3.06613	80.3876	0.240731	56.2166	12.8666	7.07874	103.016	2.40641	0.756827	7.43688	124.611	17.4721	0.243873	48.7948	0.846552	44.8894	2.64171	36.7021	3.85424	22.8255	3.42156	65.0139	10.0543
CCL21	0.0189647	57.2037	1.55109	15.419	0.0222526	0.167757	10.4913	33.8101	159.167	5.88374	3.07237	0.024576	35.4392	0.742225	3.04053	2.11835	100.762	30.2666	23.5963	2.52321	0.193312	0.859123	103.07	2.47477	1.52961	3.54546	7.36688	13.624	0.328026	3.80927	11.6577	52.5961	36.8478	0.880696	0.141028	6.99801	0.133315	65.0232	4.34214	0.514285	0.660232	25.8904	0.0434675	51.4274	2.19944	60.9962	16.7037	5.91479	0.664251
CCL22	0.0358963	0.135259	0.156582	0.232479	0.0210598	0.0582138	0.258566	0.17085	0.237521	0.0211725	0.112701	0.178317	0.0960595	0.0546342	0.193083	0.0502458	0.354032	0.667853	0.261808	0.144155	0.0228687	0.036484	8.64303	0.325806	0.0306374	0.0694225	0.315605	0.126969	0	0.0100141	0.0771189	0.222218	0.355933	0.182574	0.355917	0.230952	0.0120161	0.431285	0.0768764	0.0366347	0.0662711	0.102027	0.100558	0.154879	0.0296516	0.272296	0.172	0.113836	0.0299355
CCL23	0.118722	0.223675	0.0776808	0.177437	0.167166	1.34424	0.273655	0.129158	0.67873	0.33612	0	0.03077	0.146632	0.24781	0.370796	0.219359	0.200728	0.349529	0.365079	0.248752	0.302541	0.393026	2.8189	0.19518	0.182392	0.979649	0.227743	0.37794	0.0547598	0.556421	2.08512	1.73717	0.654637	1.3547	0.953489	0.64702	0.357674	0.0937916	0.138686	0.249252	0.0187871	0.340992	0.634932	0.384181	0.305974	0.277102	0.517151	0.0982162	0.118809
CCL24	0	2.6219	0.882691	1.10362	0.533196	0.150737	0.245491	3.97803	0.315714	1.17261	2.06871	0.441652	1.22772	0.33346	3.13416	0.47705	0.900346	0.313557	1.10848	0.862849	0.144749	0.791752	10.0276	0.233457	0.254521	1.90412	0.0681013	0.120549	0.360243	0	0.961002	0.415569	2.8848	1.39427	0	0.451446	3.79332	2.10347	2.25602	1.14284	1.75277	0.229424	0.195287	2.73416	0.394131	0.331444	0.346399	1.31575	1.02318
CCL25	0.549267	0	1.78246	0.423696	0.0207901	0.329136	0.918917	0.361419	2.16658	0.0209013	0.111258	0.0229608	0.0875347	7.83591	0.0184461	0.089284	0.767646	15.0407	0.0419116	9.0954	0	0.0154358	0.600997	0.054617	3.44793	5.16285	5.0983	4.28674	0.0204311	0.800755	0.0285492	0.398858	0.0514206	1.12843	0.342575	0.482812	3.29176	1.7322	0	0.0154995	1.87856	0.588418	3.84448	0.114672	0.0878156	4.25958	5.47981	0.820845	0.212775
CCL26	0.223386	0.420865	0.182704	0.0741918	0	0.241513	0.858176	0.101259	0.157665	0.0585592	1.05982	0.0321647	0.797049	0.129521	0.0258402	0.0208456	0.104913	0.578506	0.234847	0	0	0.0432463	0.803638	4.31007	0.0635531	0	0	0.26338	0	0.249275	0.0799862	0.251433	0.57626	0.0329326	0	0.309992	0.897327	2.59813	0.115978	1.80213	0	0.423282	0.0568895	0.481913	0.0984132	0.579323	0.108118	0.0205336	0.0248388
CCL28	1.95608	0.357584	2.26513	0.42839	3.19056	3.93344	0.602658	0.70056	0.485943	0.306141	0.890195	0.707751	0.148305	0.0202127	0.185497	0.923878	0.802245	1.23065	0.499349	0.0202894	0.404698	0.296951	0.955527	0.254718	1.64637	0.0799051	1.57895	0.842596	0.0848632	0.473295	0.602275	0.989665	2.68101	4.25024	0.357172	2.68709	2.43503	1.13222	0.330309	2.06691	0.0919421	1.52276	0.689523	0.670585	0.837013	0.601208	0.789635	0.201877	2.47306
CCL3	1.10254	1.83414	1.5349	3.06774	1.32121	0.809277	0.844869	1.14841	5.53206	6.11563	0.648125	0.531987	3.37537	0.948696	0.427384	0.95552	2.87548	3.12225	3.37098	1.00759	16.7531	1.5736	8.98776	6.79722	3.2435	2.82793	4.1906	3.98279	0.229925	1.55099	2.57027	3.12883	2.00833	1.89863	3.48889	1.50484	1.95529	0.509639	3.46649	1.39541	0.306252	0.48427	0.38533	1.23355	0.91849	5.03724	0.449609	0.591901	1.30289
CCL3L3	0.345935	1.01134	1.04393	0.588332	1.30171	0.348213	0.206219	0.227103	5.7967	6.75444	3.4306	0.170041	0.500926	0.217867	0.335307	0.190349	0.630263	0.760922	0.634879	0.887276	5.63887	0.540388	2.07827	2.34107	2.16859	0.538299	1.94504	1.6582	0.0137552	1.55742	0.201817	0.966709	1.24627	0.443166	0.354827	0.487577	0.467192	0.353395	0.543453	2.22265	0.0283149	1.30623	0.10025	1.41859	0.153716	0.515081	0.0831384	0.50329	0.561063
CCL4	0.620907	1.28354	1.72098	1.67552	0.961285	0.900143	1.14297	1.46589	5.14927	3.1943	0.184112	0.413487	3.35508	0.506261	0.718236	0.86187	2.61536	3.20537	2.84565	0.5782	7.76847	0.848944	6.98042	13.823	1.98728	2.87974	2.83294	5.60036	0.0994409	1.3713	2.38998	4.55233	2.97822	1.64767	2.01365	1.4589	3.10902	0.732378	3.14304	1.50122	0.614093	0.580522	0.395315	0.879041	0.606922	3.59286	0.841449	0.363845	0.690402
CCL4L2	0.602092	2.17418	1.91847	1.70599	1.58957	0.510404	0.758967	0.852884	6.45401	7.54647	0.204787	0.503905	1.51826	0.212732	0.901059	0.547805	0.848315	2.00035	1.3352	1.10384	10.053	1.27854	5.067	7.87494	3.54901	2.47441	3.9101	5.57707	0.115713	1.93163	0.939824	3.5861	3.47648	0.86544	0.615638	1.08238	2.59492	0.619347	1.28945	4.13675	0.327516	2.38682	0.143751	1.0655	0.410313	1.25892	0.251342	0.352819	0.979116
CCL5	1.61095	10.3061	7.66844	8.45276	5.39872	5.30019	10.4184	9.6453	57.0547	3.02141	2.21232	1.06633	24.3197	3.61353	2.91987	4.33139	17.6109	19.0507	9.86918	1.45697	4.53343	0.969267	46.6732	90.7891	2.35915	14.3598	33.4036	5.49723	0.46774	6.84786	11.914	15.5884	5.98689	10.7794	51.0554	6.85565	27.5253	6.00853	3.12737	3.20368	2.12741	2.77741	4.03765	6.59122	8.47818	22.7629	9.14765	2.30107	5.97298
CCL7	0.0812208	0	0	0.0606946	0.047651	0.0179615	0	0	0	0.0958118	0	0	0.0752362	0.0264896	0	0.0170533	0	0.049817	0	0	0	0	0.438291	0.0834549	0.0259956	0	0	0.107733	0	0.101963	0	0.0914185	0.0589281	0	0	0	0	0	0	0	0	0	0	0.0328535	0	0	0	0	0
CCL8	0.222343	0.418899	0.738769	0.809991	0.733753	0.258141	0.280274	0.604715	2.38336	2.31139	0.0698074	0.792358	1.85364	0.271933	0.824632	0.431823	0.851699	2.23313	1.67643	0.276605	0.867603	1.1622	1.41408	8.21023	1.04966	0.250836	0.83304	1.10595	0.0640964	0.325645	0.291084	1.2513	0.524278	0.424075	4.40223	1.57778	0.725673	0.301903	0.519463	0.461937	0.142937	0.374185	0.541465	0.539621	0.49589	1.89743	0.605325	0.229924	0.61189
CCR1	0.429904	1.1847	1.15979	1.45765	0.986284	0.959219	0.5916	1.28266	1.59978	1.29433	0.104756	0.23282	3.05109	0.661289	0.741484	1.09933	2.86809	2.2354	1.14592	0.739423	0.71945	1.61548	15.9968	6.49407	0.82968	1.77039	1.36933	1.22557	0.236765	1.07401	2.24868	5.56824	2.23456	0.817297	1.34557	3.99957	0.715244	0.646307	0.854482	1.74563	1.35552	0.702617	0.897108	1.50535	0.66783	2.10417	0.49751	0.674142	0.943912
CCR10	0.401452	0.0252115	0.0985025	0.139998	0.0314034	0.071023	0.192781	0.136481	0.0637525	0.1105	0.151249	0.190753	0.578468	0.061101	0.0348285	0.0224773	0.070703	0.295478	0.0633074	0	0.0341008	0.0349736	0.588011	0.0893739	0.27411	0.00862664	0.160437	0.0496994	0.11573	0.123194	0.0916375	0.105433	0.194177	0.177552	0.00995113	0.463401	0.154542	0.0660731	0.0547119	0.134619	0.153525	0.234212	0.102237	0.18945	0.126013	0.0780836	0.0524615	0.0387465	0.107132
CCR3	0	0.00925294	0.0562359	0.00734016	0	0.369273	0.0283012	0	0	2.65345	0.0493425	0.00636442	0.0121317	0.0064071	0.005113	0	0.00518978	0.018074	0.0290433	0	0.362947	0.226765	0.0757218	0.0353245	0	0.0126643	0.0117765	0	0	0	0.00395672	0.0055279	0.391959	0	0	0.312267	0.00493206	0.00969986	0.0344228	0.111702	0	0	0.0112567	0.0317854	0.296964	0.126094	0	0.0121889	0.0196594
CCR4	0	0.149339	0.245429	0.203087	0.0265737	0.0350583	0.0489396	0.061595	0.035965	0.0333948	0.0355521	0.00733708	0.167829	0.0886353	0.100205	0.0142652	0.32906	0.340325	0.241069	0.0593146	0.0288562	0.064122	1.64113	0.430501	0	0.145998	0.21722	0.186247	0.0130574	0.028431	0.415089	0.471581	0.772272	0.398149	0.0252621	0.224994	0.0625439	0.0782758	0.0330696	0.188207	0.0582369	0.106718	0.0778623	0.229019	0.0617348	0.178402	0.0690559	0.0608909	0.0963217
CCR5	0.104988	0.701288	0.749392	0.385143	0.296774	0.160411	0.549993	0.467246	1.2656	0.123848	0.125856	0.0494733	2.11007	0.454471	0.183823	0.416821	2.04737	1.85573	0.603923	0.224974	0.103368	0.203712	8.35101	8.63984	0.1283	0.529143	1.23584	0.243067	0.0220113	0.247623	0.519028	1.55232	1.2049	0.544535	1.29175	1.11616	1.34666	0.669185	0.256433	0.968499	0.426669	0.411196	0.350013	0.938136	0.208136	1.19181	0.636095	0.284249	0.635162
CCR6	0	0.00781223	0.057654	0.161129	0.00486545	0.0146718	0.0119473	0.0056388	0	0	0.0624897	0	0.0204855	0.194742	0.0259014	0.00348249	0.100779	0.0254331	0	0.0695045	0	0.00361239	0.223761	0.0127819	0.0637034	0	0	0.00440006	0.0286887	0	0.0334065	0.0280031	0.0180507	0.0110035	0	0.00470797	0.0582977	0.0122843	0	0.181365	0.0131234	0.0744357	0.00950402	0.0368999	0.00411025	0	0.0577995	0.00686073	0.0124488
CCR7	0.027948	0.50022	0.605743	0.67876	0.0983798	0.105069	0.342233	0.313547	0.676836	0.115391	0.24569	0.27163	1.57058	0.191416	0.429166	0.11736	0.524209	1.89419	1.49572	0.219592	0.0890251	0.547822	3.80271	0.445109	0.0536704	0.396371	0.737167	1.00091	0.120852	0.140341	0.292709	1.13245	1.35857	1.45547	0.675451	0.317318	0.0771824	0.627877	0.318315	0.171137	0.105037	0.319833	0.176158	0.514371	0.124665	0.864319	0.170437	0.323691	0.0769132
CCR8	0	0.0250489	0.18486	0.0596124	0	0	0.0383076	0.0180801	0	0	0	0	0.394105	0.0693794	0.0138416	0.0111661	0.0561976	0.212025	0.0471744	0.0417857	0.0169404	0.0579134	1.27093	0.300545	0.0340428	0.034284	0.063761	0.155191	0.0153311	0.0222544	0.0107114	0.0149648	0.23151	0.123485	0	0.060382	0.0934621	0	0.0310623	0.290763	0.0105196	0.0716006	0.0406312	0.118315	0.026358	0.170676	0.0231658	0.0659942	0.0266103
CCR9	0	0	0	0.0093235	0	0.0275912	0	0	0	0.00735899	0	0.0404205	0.00770486	0.0162766	0.0129891	0.00523922	0.0131841	0.0153051	0	0	0	0	0.0192364	0	0	0.0241294	0	0.0463377	0	0.0208838	0.0251292	0.0421293	0.00905214	0.0082771	0	0.0070829	0.0125294	0.0061604	0.00728732	0.0163713	0	0.022397	0.00476611	0.0302804	0	0.00728021	0.00543478	0	0
CCRL2	0.137393	0.291209	0.847472	0.658807	0.302275	0.146855	0.329888	0.311396	1.2273	0.391683	0.294766	0.222557	1.18785	0.22405	0.363553	0.346169	0.617036	0.681188	0.690617	0.155931	0.503299	0.408954	5.67536	1.93524	0.622969	0.369049	0.480447	0.443453	0.138626	0.402456	0.438147	1.10184	1.57831	0.470932	0.366111	0.578482	0.66688	1.35112	1.08336	5.6839	0.539013	0.534381	0.253676	0.703951	0.266706	0.607958	0.304228	0.440443	0.274988
CD14	67.2969	194.884	95.4765	75.7918	177.421	87.1116	33.8113	1037.48	357.484	57.0601	127.607	54.0013	118.967	66.2179	92.3186	126.312	391.844	205.991	205.44	49.8368	40.1563	98.2736	150.144	177.209	24.0044	369.409	107.029	821.34	225.088	330.872	340.79	273.557	42.6308	349.372	143.59	243.793	61.8528	314.611	200.837	39.6798	60.3482	26.7781	189.938	73.655	191.235	93.576	369.912	177.827	290.854
CD19	7.07787	0.0365339	0.0898731	0.309137	0.0910131	0.0114355	0.0558717	0.0351598	0.174502	0.01525	0.0730583	0	0.135717	0.0252975	0.0269173	0	0.0683037	0.388531	0.160543	0.0203149	0.00823589	0.00563112	0.38867	0.0664161	0.868902	0.0416694	0.0774964	0.0342948	0	0.0540969	0.0781127	0.545653	0.0937937	0.0257289	0.0480672	0.0146779	0.0519294	0.127662	0.0226522	0.0678525	0.0051143	0.13924	0.192597	0.141188	0.237067	0.113151	0.174568	0.00534737	0
CD1A	0.00836039	0.0157512	0.0547027	0.112456	0.0392393	0	0.0240884	0.0227381	0.0531068	0.0197246	0.451475	0.0108341	0.0206517	0	0.0174076	0	0.017669	0.153836	0.0494401	0.00875852	0	0.00728338	1.00542	0.0257711	0.0107034	0	0.040094	0	0	0.013994	0.0202064	0.0188202	1.61348	0.133113	0	0.104415	0.041979	0.0908159	0	0.080448	0.0396895	0.00750394	0.0127748	0.0676349	0.0497231	0.0975673	0.0437012	0.0207491	0.0585656
CD1B	0	0.0473326	0.0719174	0.018774	0.0147393	0.0444466	0	0	0.199483	0.0296364	0.110428	0	0.046544	0	0.0261551	0.0421992	0.0663696	1.10947	0.118855	0.0394793	0	0.0109433	3.95095	0.129071	0	0	0.0301208	0.0399885	0	0	0.0404805	0.0282775	0.0911379	0.350006	0.0186825	0.0998359	0.0126148	0.347332	0.0146739	0.483495	0.0198779	0.0338242	0.153554	0.0914599	0.124516	0.249213	0.076605	0.0727434	0.238845
CD1C	0.109903	0.644185	0.259676	0.912533	0.128956	0.183633	0.527764	0.381937	0.601161	0.331319	0.444736	0.17407	0.165904	0.175237	0.54666	0.369207	1.00651	2.92107	1.92088	0.43496	0.0155592	0.0425532	4.46213	0.338777	0.234504	0.236165	0.49778	0.168453	0.0704055	0.1022	0.836233	0.151191	1.18721	1.3934	0.0908084	0.665506	0.0858418	2.08619	0.47074	1.34596	0.434787	0.164407	0.70905	1.17559	0.363134	0.926311	0.617034	0.363681	1.01429
CD1D	0.497779	4.76241	0.547076	1.41817	0.501942	0.0963207	0.403377	9.24414	13.0926	0.688129	0.195355	0.473719	3.28535	0.771149	0.340086	1.33256	3.80534	3.95001	3.42202	0.985931	0.227933	0.819876	3.35771	1.97396	0.31864	4.74326	0.2238	2.22839	8.65475	8.21486	4.88758	3.51925	2.61836	3.19912	1.04109	7.82412	4.38963	3.95555	0.390685	0.762028	1.39079	0.991306	0.493211	1.61709	1.27981	1.57029	8.34123	6.17703	0.482577
CD1E	0.0397716	0.19482	0.0455401	0.237764	0.0280001	0.0140724	0.114592	0.118986	0.13895	0.0750664	0.0899051	0.0618473	0.0392972	0.072639	0.132497	0.0801651	0.420271	1.60025	0.329271	0.366657	0	0.00692962	2.86977	0.237021	0	0.0923007	0.05722	0.0675249	0	0.0266285	0.365275	0.0358121	0.554026	0.707116	0.0118302	0.316094	0.015976	0.651965	0.0278757	0.542743	0.0629363	0.0428368	0.139775	0.276705	0.110385	0.297051	0.117806	0.105287	0.485569
CD209	0.115155	0.793006	1.64334	0.694357	1.82178	0.994044	0.503406	1.45256	0.52339	3.66305	0.0498681	0.262434	0.662089	0.145047	0.165359	0.426869	1.691	2.50373	1.80342	0.291197	0.0556543	1.69852	2.34483	5.80187	0.76255	0.747474	0.152345	0.724741	0.366307	0.378855	1.17087	0.943047	0.460956	0.816635	0.578762	2.45711	0.71778	0.8666	0.565907	3.80359	1.46095	0.466894	1.02238	0.700301	0.350311	3.08165	0.363236	0.778546	0.484799
CD22	0.0284517	0.160811	0.607352	0.386956	1.29531	0.307045	0.13936	0.0232144	0.0722921	0.0469881	0.125059	0.0626791	0.330319	0.0668111	0.236963	0.0382321	0.225489	0.408352	0.666278	0.0298066	0.137757	0.131368	1.12299	0.184176	0.254976	0.0623614	0.0886899	0.0694394	0.0328079	0.0619106	0.504281	0.323442	0.52432	0.0717255	0.0169261	0.200283	0.040001	1.29805	0.385538	0.0149333	0.0405208	0.268139	0.0608644	0.287715	0.022562	0.36856	0.0842756	0.0659049	0.011389
CD244	0.00613349	0.635561	0.120396	0.32084	0.0719685	0.737873	0.759903	0.200178	0.944806	0.173648	0.0462165	0.0476897	0.537854	0.128025	0.204334	0.077268	0.758314	0.323532	0.355456	0.160639	0.0859651	0.181674	1.80621	0.80038	0.204162	0.664272	0.500045	0.0455592	0.0424355	0.215596	0.588026	0.63513	0.222501	0.219727	0.136832	0.215881	0.923919	0.211991	0.0931435	0.171693	0.145588	0.0550517	0.0702905	0.302679	0.054718	0.365053	0.26183	0.0456669	0.0859317
CD247	0.0825345	0.752933	0.508055	0.551841	0.158008	0.768506	0.387995	0.738398	1.73838	0.543175	0.196392	0.157618	1.91535	0.300349	0.434146	0.528994	0.927233	1.55066	0.832299	0.145625	0.254602	0.245981	3.19469	3.38773	0.255819	1.6298	1.05203	0.590014	0.0801443	0.312654	0.874912	0.919193	0.567296	0.997104	0.833416	0.611574	1.4701	0.574817	0.482067	0.391395	0.202783	0.319712	0.275459	0.646613	0.266965	1.35861	0.620642	0.229993	0.308644
CD28	0.16501	0.209509	0.404879	0.284146	0.631363	0.310967	0.124027	0.448786	0.31901	1.48529	0.0585646	0.102268	0.624699	0.243346	0.149381	0.244028	0.322202	0.981294	0.263043	0.0977082	0.0639887	0.628139	1.50435	0.891977	0.541912	0.245125	0.387069	0.860265	0.0289549	0.300218	0.294778	0.423945	0.317518	1.4231	0.320107	0.545762	0.893388	0.116899	0.351993	0.260452	0.24409	0.479736	0.498795	0.414986	0.0960058	0.694927	0.175008	0.154315	0.18667
CD320	12.6904	5.26318	5.23056	16.2291	16.2541	10.3747	23.9697	10.6014	10.5959	11.239	28.6175	13.4534	15.0655	6.43548	4.77512	8.51219	4.12305	9.65765	5.16994	3.36198	9.05063	10.0432	17.6795	43.4992	22.0303	3.7308	13.1758	6.6147	8.45704	6.10587	5.15846	8.33291	13.903	9.35325	18.8168	6.99894	8.84902	12.1139	7.25488	6.74557	15.6307	10.4855	14.5345	9.83063	7.8344	19.7496	13.2214	8.65219	16.7199
CD3D	0.471566	2.27441	2.42211	4.45422	1.01811	11.6798	3.64132	3.1807	19.83	0.801044	2.91371	0.097775	8.06078	0.959699	1.06042	0.776246	3.28883	4.62778	1.51703	0.513783	0.672949	0.180759	15.6463	19.5365	0.893505	1.21599	6.19649	1.06084	0.0217507	1.67337	1.2917	3.41818	6.32265	1.70186	12.007	2.67705	11.4981	2.86857	1.07969	2.04607	0.701452	2.4041	1.25377	2.83831	1.02836	5.7454	3.64813	1.59167	1.26472
CD3E	0.110907	2.66995	1.83939	2.40349	0.542231	0.724895	2.09485	2.37961	5.50884	0.850406	0.619037	0.223569	7.02407	0.940464	0.788999	0.641669	4.02376	4.54259	1.88743	0.445391	0.368985	0.284492	17.6697	14.5487	0.354972	2.08931	4.03342	0.76497	0.0142098	1.01071	1.87639	4.31366	2.01167	1.7822	2.86829	2.06374	8.53272	1.52115	0.719764	1.5523	0.687393	1.15584	1.12037	2.96585	0.848952	5.2851	3.01139	0.795179	1.52918
CD3G	0.0137044	0.387292	0.470763	0.259439	0.096482	0.173757	0.210592	0.453482	0.638389	0.0969982	0.0917905	0.0118395	0.846309	0.256257	0.152185	0.126606	0.559955	0.750905	0.189099	0.0669995	0.0291026	0.0716338	2.38763	1.93384	0.0701801	0.229701	0.208121	0.0921008	0.00526757	0.091756	0.290743	0.437044	0.483891	0.224261	0.285351	0.404556	1.31202	0.153377	0.138744	0.279726	0.140962	0.192708	0.0872523	0.447166	0.117732	0.597083	0.342258	0.117153	0.256003
CD4	1.90413	9.60251	6.57345	9.12611	3.27511	4.72498	4.97953	7.33657	12.563	6.14774	1.3061	1.61034	11.9336	10.2506	2.75857	8.23033	13.1959	37.8374	9.64587	13.7313	2.47001	3.98387	63.9802	29.8937	8.85033	3.89452	5.03342	8.50007	10.7403	14.1249	19.9858	20.0291	9.37094	44.8824	4.86211	10.7576	10.6899	4.9803	2.1216	10.5728	6.89764	4.9316	12.348	11.2284	6.85246	12.3691	3.94065	4.5581	7.81343
CD40	14.6178	9.30207	7.16889	2.86045	6.11065	1.86475	2.6973	15.6632	13.9635	2.76491	0.705401	5.6883	7.39988	0.949883	0.909633	4.2398	3.84705	13.0746	2.24722	0.624763	14.6052	6.86878	18.3895	17.1931	2.83202	7.95723	14.8653	9.27157	14.625	14.3929	5.6258	7.07144	8.13035	12.5223	15.4495	10.629	11.1212	7.62852	1.13408	1.93508	1.98618	1.99793	12.1589	2.68715	10.9567	8.95046	15.4717	6.82097	1.16584
CD40LG	0.0385765	0.563263	0.118317	0.0720685	0.0565806	0.127964	0.0555744	0.695084	0.45946	0.113767	0.169562	0	1.63186	0.226466	0.100403	0.145793	0.713373	0.721662	0.182501	0.111137	0.0245762	0.100821	4.56488	0.356739	0.0740811	0.248686	0.161877	0.184207	0.0111207	0.161427	0.178703	0.47762	0.615745	0.652597	0.186465	0.580342	0.271179	0.399995	0.236583	0.185602	0.137351	0.398184	0.582087	0.733391	0.181634	0.979174	1.07545	0.111697	0.656281
CD48	0.112398	2.35962	1.25636	2.03182	0.452175	0.374026	1.17202	1.26645	5.1848	0.688205	0.356249	0.25663	3.73496	0.684279	1.10886	0.687751	3.2125	3.32224	1.24706	0.543895	0.525112	0.559534	18.6416	8.80471	0.370021	1.55268	1.9251	0.471398	0.10492	0.510656	1.35829	3.28926	1.76299	1.17175	2.006	2.30923	2.2091	1.75477	0.787792	1.33438	1.0333	0.95119	0.564308	2.10003	0.588901	3.01068	1.6833	0.779298	0.867705
CD70	0.102944	0.0430999	0.112262	0.119666	0.147634	0.172006	0.230696	0.0933273	0.127151	0.0404792	0.0718237	0.0148226	0.169527	0.343206	0.0119081	0	0.302172	0.196439	0.054113	0.0359488	0.0291482	0.0199295	0.511429	11.8821	0.0292875	0.0442425	0.219418	0.0364125	0	0.0191458	0.0276454	0.141618	0.398342	0.0151765	0.204141	0.090908	0.539873	0.0338862	0.0133617	0.0400235	0.0452509	0.0615989	0.0349556	0.083281	0.0566904	0.333716	0.109614	0.0283878	0.0343398
CD72	0.165608	1.05303	0.423276	0.719327	0.370421	0.297563	0.536804	0.344846	4.66813	0.708175	0.318468	0.201195	2.48645	0.452349	0.522619	0.334674	1.37812	1.09829	0.924252	0.504218	1.59576	0.419295	2.97624	5.70578	0.212019	1.10764	0.992759	0.411872	0.095482	0.51109	0.654595	1.16501	0.713411	0.858328	1.73952	0.787373	1.50718	0.705265	0.888689	0.701711	0.59374	0.343736	0.249097	0.925268	0.533512	1.2502	0.739418	0.526608	0.766497
CD74	114.524	1145.85	281.857	174.716	852.807	185.561	218.766	229.943	796.33	418.57	33.2521	42.8419	318.697	63.4121	251.4	74.2597	377.507	547.839	202.599	72.63	422.294	206.043	2155.65	1975.46	56.6281	225.953	535.34	196.038	34.9296	113.797	269.09	330.363	242.064	279.596	491.43	456.23	487.642	615.893	244.201	589.305	204.328	117.295	155.396	238.116	527.273	719.524	133.767	276.011	263.027
CD79A	0.0816126	0.263589	0.77239	2.23039	0.218884	0.0309396	0.70544	0.158547	1.6108	0.137534	0.204987	0.135978	0.763191	0.212939	0.315584	0.0587504	0.455844	8.06638	1.08935	0.134356	0.0742764	0.040628	3.27158	1.04223	0.238821	0.481025	0.922562	0.160832	0.0268881	0.175637	0.873542	5.68216	1.25192	0.0928159	0.58956	0.105899	0.597123	0.299347	0.122575	0.122387	0.046124	0.826702	0.0534451	0.782855	0.0924547	0.85719	0.0914149	0.0964519	0.0350024
CD79B	1.77761	0.968214	1.13692	1.77536	0.929217	0.216116	1.40788	0.801957	3.25105	1.91807	0.359726	0.993486	3.66265	0.406653	0.535017	1.05425	0.943661	2.8937	0.986443	0.441295	0.51525	0.895407	3.37719	0.926239	0.754998	0.553967	0.606036	0.286072	0.466301	0.747385	0.739815	1.79219	1.55254	0.860711	1.92959	0.75566	0.989864	1.77205	0.679056	1.03176	0.859888	1.38378	0.592161	1.39718	0.918602	1.73039	1.34314	0.683018	0.446836
CD81	47.3586	25.3436	22.5526	48.9366	50.7194	139.775	71.5414	44.5523	90.6836	91.8499	36.0728	107.476	48.4317	12.8185	12.3069	99.4103	78.4486	39.6953	52.0206	42.374	50.8785	73.9761	128.591	93.8842	71.7568	81.9942	28.4764	43.4462	77.1854	43.2116	97.3318	120.867	50.7587	57.5914	57.4358	61.477	24.7494	74.4489	118.928	31.28	27.6247	46.4382	59.0799	46.0566	53.4488	67.5844	71.5248	62.6825	57.371
CD86	0.306264	0.740494	1.13555	1.26638	0.72471	0.884984	0.985374	0.638602	2.05893	1.08987	0.121797	0.11245	1.33022	0.532724	0.579233	0.733063	2.13057	2.31679	1.11686	0.390365	0.565829	0.782642	10.892	10.4267	1.24816	1.05957	1.13828	1.14287	0.12949	0.598076	1.73128	3.1082	2.17019	0.812714	1.59424	2.33558	0.784279	0.801463	0.50087	2.15222	1.20353	0.655153	0.662965	1.2636	0.359238	2.00153	0.533631	1.00079	0.965437
CD8A	0.0819751	0.881234	1.79842	0.576548	0.678967	0.298584	0.805829	0.90492	3.5455	0.255975	0.327013	0.0562395	2.53712	0.679399	0.200806	0.247038	2.2777	2.30104	0.952427	0.171758	0.0921608	0.0588122	1.06316	17.1829	0.172856	1.76567	3.31847	0.271193	0.0166811	0.782923	1.27423	2.13301	0.69971	0.703782	1.32677	0.492743	12.8519	0.519041	0.433736	0.493531	0.534144	0.61026	0.361041	0.69438	0.320249	2.03713	0.915809	0.19946	0.738316
CD8B	0.263227	0.425079	0.738135	0.365307	0.209585	0.14137	0.460472	0.485796	3.71736	0.110898	0.0354186	0.14619	0.743106	0.220756	0.13702	0.110535	0.844397	1.3608	0.311324	0.0689405	0.0359348	0.0327596	0.565281	6.84862	0.0722132	0.412107	1.35253	0.029927	0	0.236035	0.568035	0.920573	0.218262	0.212047	2.30699	0.202801	4.58821	0.194955	0.153745	1.25	0.104135	0.151882	0.15083	0.159711	0.0652304	0.789918	0.524164	0.0544405	0.188157
CDC42	43.3701	24.7746	26.33	35.0118	38.0826	55.6571	42.0277	36.453	28.7174	37.5337	42.0685	32.8064	42.7987	29.2777	20.7226	27.716	29.2836	25.027	21.7218	30.6441	18.8586	40.5664	46.4885	61.7578	42.0252	34.8693	30.0132	23.3028	25.4742	39.334	30.405	23.5663	69.5475	43.6187	17.7755	56.3255	38.6433	28.6886	29.6469	35.975	29.5756	31.9505	43.2821	48.2656	29.0915	31.2492	38.4373	28.3045	36.4322
CDH1	28.3064	14.2117	60.4121	10.4725	17.1894	9.27737	78.7216	34.9786	28.9542	0.0803163	38.1422	4.33431	20.1889	66.6756	7.50165	4.61261	54.2324	20.539	30.6702	34.7988	30.4062	3.24003	24.0695	0.483875	23.7054	35.7716	37.665	33.9623	37.75	50.3766	43.708	35.6218	68.9386	62.9044	10.1303	62.9182	16.4067	33.2	1.8326	28.3724	111.381	45.7843	105.368	33.319	12.9044	18.2651	38.1027	19.6575	6.7709
CDK4	16.7545	8.55584	11.6946	25.7516	13.7595	12.5748	17.7701	5.16006	5.23531	19.5621	8.26643	15.232	7.67204	5.57802	12.6977	12.4267	7.21864	16.2035	5.18132	7.75342	3.31952	12.765	16.6472	48.4406	44.7268	4.10785	8.17027	10.0369	10.4986	4.9904	7.46877	6.61187	24.1994	13.2618	1.09414	15.0915	5.41037	9.73381	8.66489	15.4742	12.6482	33.219	25.1109	17.9978	10.7575	13.8529	10.9919	9.10621	15.5822
CECR1	0.670723	5.92553	4.51215	3.57625	1.4393	1.55809	2.2285	23.0202	12.6473	1.96022	0.956156	2.77589	8.63479	2.58166	2.76479	2.22277	9.14043	7.56068	9.51219	1.6079	1.27036	3.50854	44.4159	15.3046	1.23388	5.70283	2.86885	6.31577	0.919739	1.81551	5.47664	6.62779	3.7922	33.9175	4.64623	9.33391	2.23307	2.29435	2.6717	5.6823	4.61843	2.27517	2.94305	4.28955	4.15381	5.04553	2.01357	1.85708	2.73323
CELA1	0	0	0	0	0	0	0	0.0250311	0.029231	0	0	0	0.0682026	0	0	0	0.0389015	0	0	0	0	0	0.198658	0.0567397	0.0235654	0	0	0	0	0.0616205	0	0	0	0	0	0.020899	0.0554545	0	0	0	0	0	0	0	0	0.0214812	0.032072	0	0
CER1	0	0	0	0	0	0	9.22522	0	0	0	0	0	0	0	0	0	0	0	0	0	0	0	0.0222367	15.1897	0	0	0	0	0	0	0	0.0162334	0.020928	0	0	0	0	0	0	0	0	0	0	0.0116677	0	0	0	0	0
CETP	0.445439	4.54444	0.494922	4.54709	0.788926	0.267639	1.74352	1.45149	7.58095	1.63587	0.348309	3.52876	6.66416	1.27186	2.44117	0.804669	3.96986	1.39183	1.46121	0.924497	1.58488	1.89635	1.55497	2.87568	0.62407	8.73386	0.644889	0.383487	3.11091	1.02695	8.45023	10.103	0.390254	1.62808	3.17494	0.667967	0.759608	1.06234	14.0983	0.698444	0.664981	1.17679	2.30517	2.16214	1.58287	2.31474	0.988464	0.792626	0.412122
CGA	0.0537056	0	0.00627501	0.710929	0	0.0135733	1.98951	0.229532	0.268045	0	0.105987	0	0	0.0700629	0	0	0.024322	0.00941158	0	0.0482256	0.00977561	0	0.011829	0.00788327	0.029467	2.59169	0.0735876	0.325651	5.47625	0.0642105	0.0556297	0.112262	0.0222657	0.030539	0	0	0.053933	0	0.00896238	0.00671147	0.00607043	0.0275451	0.0175849	0	0.0152101	0.00895364	0	0.0444295	0.00767785
CGB7	0	0.00975029	0.0211638	0	0	0	0	0	0	0	0.00649934	0.00670651	0.057527	0	0	0.00434642	0.0109375	0	0.00612087	0.0054217	0.00659406	0.00450855	0	0.106352	0.0132512	0	0	0	0.0119353	0	0	0	0.0375479	0.0137332	0.023091	0	0.0103943	0.0102212	0.0060455	0.0135815	0.016379	0	0	0.00837347	0.0102599	0.00603961	0.0090173	0	0
CHGA	0.0338944	0	0.48975	0.0168857	0.0530274	0.00999404	0	0.046092	0	0.0399834	0	0.00732052	0.0488397	0.00736961	0.0058811	0.00474435	0.00596941	0.0207892	0	0.00591807	0.0431866	0.0246066	0	0.145111	0.643664	0.00728342	0.0541825	0.0239776	0.00651398	0.0661894	0	0.00635833	0.65577	0.0899435	0.0588118	0.0641388	0.119133	0.0334711	0	0.0642415	0.335224	0.0760554	0.0431592	0.0182802	0.00559959	0.0263702	0.0147643	0.0981402	0.0169596
CHGB	0.0154561	0.00727993	0.00632067	0.0288751	0.00453393	0.00683606	0.0890662	0	0	0	0	0.0350513	0	0	6.15884	0	0.0122495	0.0142201	1.53097	0	0	0	0	0.547904	0.00494691	0	0.815354	0.0123008	0.00445565	0	0.0373563	0.0260951	0.257919	0.00512688	0	0	0.0155216	0	0	0	0.0703179	0.169942	0	0.0187558	0.0038302	0.0135282	0.00336632	0	0.00386686
CHIT1	0.00226693	0.162296	0.101975	0.172791	0.0186196	0.0280738	0.0391897	0.00616548	0.00359999	0.0240676	0.0113877	0.449465	3.73502	0.0384459	0.0613613	0.761551	0.0191639	0.1307	0.201086	0.0332484	0.0173305	0.0533222	186.365	0.810592	0	0.00292279	0.38594	0.425777	0.00784206	0.0113834	0.0529637	0.469487	0.605259	0.162422	0.0269723	0.120971	0.0182122	0.0783518	0.696459	0.00396611	0.00896822	0.0183123	0.0415669	0.0495161	0.0134825	0.605831	0.15602	0.0206292	0.00453718
CHP2	0.0367829	0	0	0	0	0.162686	0	0	0	0	0.00923878	0	0	0.00959719	0	0	0.0388689	0.0270731	0	0.500949	0	0	0	0.00755894	0.0282547	0	0	0.320059	0	0.0123137	0.00592677	0	0.0960736	0	0	0.425982	1.70657	3.1093	0	2.20089	0.192082	0	0.134892	0	0.0583373	0.00858527	28.251	0	0.0441718
CHUK	2.05384	2.55424	3.29341	3.49297	3.07471	3.6246	2.57986	1.45839	1.86778	3.50292	4.02145	4.04802	3.14897	3.54721	2.36203	3.7451	2.42422	3.7916	1.89064	4.37483	1.11831	3.79666	4.59002	1.82445	5.12283	1.29141	2.83843	3.53213	4.36911	1.4183	3.20539	1.9957	3.40966	3.54394	1.12103	2.69375	2.65945	2.29545	1.14346	3.0335	2.62968	5.97302	3.85523	4.62653	1.93306	1.89506	1.24501	3.15337	3.1792
CIITA	0.117632	1.47669	0.764609	0.288694	0.778752	0.428264	0.271141	0.436112	0.696092	0.825278	0.129067	0.17811	0.758543	0.314994	0.62263	0.258941	1.07554	1.29566	0.452523	0.329487	0.176701	0.7044	3.27028	4.05732	0.199739	0.360801	0.635385	0.438851	0.0899521	0.296381	0.424964	0.600682	0.88759	0.915098	0.499068	1.02066	1.49092	0.61505	0.509148	1.99086	0.486916	0.315632	0.297994	0.430738	0.249159	0.882915	0.198488	0.272479	0.421305
CKLF	5.41851	3.32704	2.39486	10.1962	10.3427	5.07346	10.4371	5.93174	15.8674	4.75389	4.89039	1.5843	5.36879	1.73275	2.27843	2.61128	2.58378	4.96205	1.66016	3.1308	2.34621	4.32601	9.00585	10.4527	7.94183	1.61519	7.05737	4.37239	3.88116	5.76016	1.59294	1.73282	8.58533	4.2856	5.9038	6.88901	4.0773	8.83859	1.90419	3.84215	2.19736	3.06166	5.71959	4.87195	4.15921	4.87914	5.75937	5.38164	3.15682
CLCF1	0.266178	0.334324	2.40199	1.33932	0.603828	4.01058	1.32934	4.22296	0.154991	6.64625	5.9279	0.977317	1.98348	0.486148	0.360245	0.260807	1.42512	2.17682	1.34321	1.72889	1.31139	0.796149	2.46236	2.78058	1.26086	0.251671	2.55302	5.49837	1.52443	2.61383	0.900665	2.26696	13.6858	0.918243	1.17444	2.48824	0.507879	0.928751	0.787709	4.77333	0.947725	3.58365	0.603307	2.21078	1.52152	1.73955	0.200974	1.68089	0.799119
CLDN4	9.17164	0.35809	7.58365	1.49274	0.16617	20.8248	35.8752	5.40245	0.112448	0.32093	40.3442	0.275281	0.119676	2.32397	0.00775976	0.109548	2.34713	3.31904	0.0661164	0.0819896	3.5044	11.9836	1.53417	0.27571	14.5904	0.0480501	1.09023	10.3572	0.064461	29.1504	1.40515	4.18213	39.9961	16.8271	0.216167	44.1839	13.114	20.8229	0.204614	32.5065	0.0501282	0.404747	2.39173	0.482392	0.0960481	14.9875	2.74027	0.0832436	0.581806
CLEC11A	4.7238	1.16865	1.05369	3.24474	0.881802	1.80438	9.07365	4.41228	2.97412	1.63232	4.17964	1.113	12.5968	0.575792	0.347726	1.07197	7.82786	2.66323	2.25735	2.44938	0.486371	1.12234	12.5064	464.5	3.13071	1.33806	4.74818	3.41767	0.646494	1.33778	6.77528	6.65955	7.5642	1.40863	0.230637	4.40174	1.95262	10.2131	0.794278	2.61918	2.65216	4.91441	2.95283	6.24374	1.78547	4.52436	2.20317	1.80592	1.00275
CLEC4M	0.00430974	0.121795	0	0	0	0.0381229	0	0.0351641	0.00684406	0.00508396	0	0	0	0	0.00897353	0.00361952	0.282356	0	0	0.0451497	0	0	0.0132895	0.00885656	0	3.32841	0.0103341	0	0.0298176	0.00721381	2.5763	8.06696	0.0125074	0.00571825	0	0	0.00432798	0.0127677	0	0	0.00340995	0.00386824	0	0.683362	0.012816	0	0	0.00356535	0.00862578
CMA1	0.0561048	0	0.260028	0.111802	0.0438877	0.016543	0	0.254318	0.504883	0	0.0469728	5.76794	0.230981	0.0487951	0.467275	0.26701	0.0592864	0.0458827	0.442375	0.0587765	0.142972	0.0162924	0.173005	0	0.861934	0	0.358749	1.03193	0.021565	0.125214	0.0753339	0.105248	0.0542742	0.0496273	0	0.0424672	0	0	0.895702	0	0.0443912	0.335715	0.185746	0.0151294	0	0	0.114049	0.0154714	0
CMKLR1	0.218657	1.02699	1.02264	0.96658	0.58179	0.642914	0.780855	1.12238	3.15449	0.969993	0.22819	0.2195	2.0692	0.437926	0.763072	0.633684	2.25199	2.03249	0.491724	0.477498	0.262907	0.823664	12.203	5.29719	0.433702	0.798107	0.627693	0.428102	0.245033	0.448476	1.65243	2.02435	1.58642	0.690565	1.27333	2.13645	0.6371	0.918449	0.36695	1.40089	0.704208	1.33787	0.491756	2.57116	0.518961	2.55896	0.528551	0.799995	0.449963
CMTM1	0.0358841	0.135213	0.0978301	0.125139	0.238596	0.137549	0.0344637	0.0975955	0.0379904	0.084661	0.0600868	0.0930031	0.280694	0.109231	0.0871688	0.0803658	0.151676	0.0733654	0.113176	0.0626548	0.0152406	0.218829	0.202862	1.10613	0.0765673	0.015422	0.0286816	0.0761556	0.262062	0.180193	0.154185	0.0269263	0.503342	0.111094	0.0177898	0.298778	0.168168	0.023624	0.0419182	0.533638	0.151425	0.332816	0.44779	0.270946	0.142279	0.0139591	0.0104207	0.0692676	0.0957609
CMTM2	0.030449	0.0286833	0.0373556	0.0227539	0.0357279	0.0269344	0	0.0414067	0.0483544	0.161636	0.0382394	0.0591874	0.188036	0.0993072	0.0316997	0.0383588	0.0643514	0.0747039	0.252088	0.063798	0.0969917	0.0132632	0.117365	0.531871	0.116946	0.117775	0.0365061	0.0484657	0	0.3058	0.0981239	0.137088	1.14876	0.0606005	0.113215	0.0691429	0.214045	0.0451031	0.0533538	0.106544	0.0481837	0.150314	0.0348949	0.197064	0	0.071069	0.0928445	0.0503796	0.0761782
CMTM3	1.99444	2.89125	1.97559	18.3154	1.45613	1.89655	12.4986	3.19435	5.85064	2.9932	7.70202	0.911776	8.97741	1.40936	1.05549	1.18183	4.87077	3.94174	2.10988	2.24032	1.34826	1.23074	16.6564	33.933	8.4616	1.55002	2.4709	1.74013	0.747438	1.79901	3.57068	2.83725	7.43611	2.29343	2.48838	4.84345	2.9932	4.08679	1.46908	5.21467	3.87497	5.077	3.38615	12.4283	2.58105	4.44821	2.55806	2.53452	2.11233
CMTM4	2.16101	0.284713	3.29301	0.926013	1.07151	0.897543	3.96227	4.12768	0.377119	1.79796	2.75186	2.12339	1.4825	3.72043	2.00704	1.23473	1.43036	1.44066	0.980474	2.2119	0.363093	1.58922	1.57439	2.15612	0.956295	0.431433	0.553897	2.21523	1.21233	0.766077	0.300892	0.369346	4.46398	2.41183	0.221545	1.98052	3.21296	1.95281	1.25085	1.60523	4.71443	1.7788	1.58175	1.55263	1.34175	0.944781	1.24884	0.803686	1.35243
CMTM5	0	0	0	0.0182189	0	0	0	0	0	0	0.0229636	0	0.0225839	0	0.00634546	0.0153569	0.0128815	0	0.439736	0	0.0232983	0	0.0093974	0	0.00780321	0	0	0.0129354	0	0.0204044	0.00491046	0.0411622	0	0	0	0	0	0	0	0	0.00964512	0.0218828	0.0139701	0.00986176	0.00604172	0	0.01062	0	0
CMTM6	8.60881	12.516	11.5456	20.439	8.62432	13.7691	15.4225	12.3819	7.51033	9.64009	21.7824	10.6106	14.8063	18.5972	9.42131	15.7241	24.3832	15.9576	17.7524	17.5592	6.63804	23.0736	36.1275	24.6641	17.8538	18.221	16.0152	17.3643	15.9481	32.6812	19.1593	21.927	32.774	19.1672	3.01193	13.1332	33.321	8.84638	9.92657	18.2746	15.7971	24.8487	34.1693	30.3218	13.4929	8.4757	25.8589	11.2314	18.474
CMTM7	1.63508	1.7339	1.55128	6.82147	1.00313	1.38023	10.9701	0.971987	2.57433	2.51848	3.02146	0.254265	3.68121	0.969028	0.617671	1.05149	1.71793	1.6218	0.895093	0.944566	1.58929	2.35644	9.05386	10.0659	3.40311	1.18055	1.43385	0.689058	0.754171	0.781961	1.63344	2.19267	5.64678	0.768608	1.60499	2.53538	2.39263	2.22362	1.21151	4.38088	0.890811	2.25169	1.52404	2.21091	2.27833	3.40199	0.960502	0.989379	2.15054
CMTM8	17.8368	17.9977	21.6203	29.5805	27.9348	23.8849	35.6522	18.0853	10.6903	31.9579	20.7321	6.69255	5.43839	54.8146	12.2761	16.5848	15.3468	22.7045	22.7731	52.6029	17.0784	25.6557	15.7641	17.76	41.0657	12.6052	30.9949	17.2959	25.7313	43.5723	16.4144	14.8683	12.1073	34.7171	4.04028	16.6759	19.1115	21.0042	10.5315	28.2555	34.7448	27.2632	22.0206	27.773	43.5284	17.7327	19.1024	19.5348	50.8759
CNTF	0.138781	0.0348622	0.189178	0.0967941	0.195409	0.261892	0.133288	0.62908	0	0.185541	0.453149	0.191833	0.217115	0.374169	0.240802	0.194258	0.117321	0.147544	0.0765982	0.174468	0.0825198	0.322407	0.071324	0.24717	0.0355347	0.059644	0.244036	0.225806	0.117355	0.139378	0.0670846	0.0833096	0.241655	0.417378	0	0.168075	0.0929122	0.0456826	0.205349	0.0404673	0.336739	0.207606	0.226196	0.434121	0.165079	0.0647839	0.104784	0.00765402	0.305541
CNTFR	9.13939	0.0156393	29.1531	0.359783	0.0487006	0.132171	0.406594	1.04981	0.0131824	0.391689	2.78342	0.709969	7.23824	29.6071	0.0172839	0	17.3505	3.46218	0.225808	11.653	0.169228	0.108474	0.268768	1.73145	15.0589	0.181944	0.0597137	0.0528508	14.9227	0.138945	2.79543	4.68095	1.69838	12.9634	0.0123458	0	0.0333445	9.87778	0.0387875	0.217845	59.1572	0.149012	1.42695	1.01403	0.0329132	0	0.556847	0	0.249212
COLEC10	0.0944374	0.336076	0.0600747	2.82284	0.0369366	0.426967	0.302332	1.82646	1.38307	0.160915	0.0395331	0.0679888	0.790551	0.0273779	0.0327722	1.28663	5.85451	0.0901032	1.11693	2.52833	0.0668488	0.155402	0.307385	0.431267	0.349275	7.34616	0.0754824	0.0779417	0.229893	0.52691	22.0809	9.50746	0.88311	0.125301	0.296514	0.0476548	0.0842998	0.756427	0.159348	0.100969	0.149442	0.188362	0.32067	2.98805	0.499256	0.318385	0.521065	0.251739	0.0420029
COLEC12	0.298423	0.0494768	0.0722464	0.206949	0.434198	0.409693	0.061908	0.129861	0.0530778	8.16999	0.0809514	0.0464065	0.837411	0.0155726	0.733207	0.210529	0.0882969	0.506651	0.152475	0.035015	0.00912568	0.36605	2.98886	69.8212	0.434014	0.0584837	0.108767	0.438266	0.033035	0.219785	0.0827051	0.155854	0.183604	0.126705	0.0639123	0.409302	0.100695	0.08723	0.175697	0.0334147	0.0906694	0.224996	0.184222	0.322539	0.411767	0.61016	0.0415975	0.0355505	0.0597283
CORT	0.124059	0.116865	0.0380499	0.0231767	0.0545878	0.150892	0.0446809	0.126529	0.098506	0.0731731	0.175275	0.160766	0.153224	0.161844	0.193733	0.286525	0.0327737	0	0.165069	0.113721	0.138312	0.0675485	0.0478186	0.223076	0.23824	0.0799758	0.260292	0.0658218	0	0.571053	0.0499737	0.0698178	0.292528	0.164604	0.115319	0.387353	0.389327	0.0612551	0.144921	0.0678274	0.0245396	0.153107	0.367281	0.188181	0.169088	0.162877	0.31073	0.102632	0.12415
CR2	0	0.00675834	0	0.021445	0.00841817	0	0.0310068	0	0.00569661	0.00423161	0.00450497	0.00929713	0.0443049	0.0280784	0.00373453	0	0.018953	0.0704067	0.0636395	0	0	0.00937521	0.0884914	0.0958322	0	0.00462501	0	0.0266454	0	0	0.00288998	0.230142	0.187388	0.00475955	0	0	0.0108071	0.0106272	0	0.718596	0.0283825	0.447539	0.0109625	0.020314	0	0.0753535	0	0.0118704	0.0143592
CRABP1	0.0176469	0	1.99177	0.0527487	0	0	0.0508453	0	0.0280241	0	0.0221619	0	0	0	0	0	0	0	0.0208714	0	0.134909	0	0	0	0.135554	0	0	0	0	0	0	0	0	0.0234143	0	0	0.0177216	0	0	0.0154371	0.153589	0	0	0	0	0	0	0	0
CRABP2	0.366398	0.180079	0.469051	1.04759	0.0747687	6.63714	1.60648	0.411602	0.227683	0.0563765	3.20099	0.206439	2.53813	0.477993	0.0497541	0.120412	0.791186	0.31267	0.697123	0.550736	0.365359	0.138781	6.26316	64.2956	1.75395	0.123235	0.649377	0.625457	0.128586	1.54656	3.99142	0.412401	1.17891	0.422734	0.118464	0.180872	0.335954	0.487674	0.130264	2.68954	0.365528	0.443251	0.182564	1.79137	0.110536	0.855186	0.374718	0.184504	0.047826
CREB1	0.92238	1.26886	1.04179	1.6384	1.23046	2.08997	1.96157	1.2145	0.900957	1.92141	2.54428	2.23169	2.4005	1.3585	2.0882	1.74759	1.75405	1.87908	1.03464	1.42837	0.902427	2.13325	3.10384	3.55407	1.96343	0.993391	1.26824	2.13232	0.83569	2.3557	1.74424	1.43369	3.34872	2.54722	0.27491	2.86126	2.28263	1.41328	1.02618	2.77283	1.66523	3.76821	1.12837	2.4207	1.22814	1.04013	1.54496	1.17034	1.73256
CRH	0	0	0	0	0.0133256	0	0	0	0.0360699	0	0	0	0.0140265	0.0148156	0	0	0	0.0139313	0.0134318	0	0	0.00989369	0	0	0.0145394	0	0.0272317	0	0.0130955	0.0190093	0	0	0	0.0150683	0	0	0.0114048	0	0.0132664	0	0	0	0.0173532	0	0.0112572	0.0132535	0.0098939	0	0
CRHR1	0	0	0	0	0	0	0	0	0	0.00629266	0.00669917	0	0	0	0	0	0.0169106	0	0	0.00558839	0	0	0	0.0493298	0	0	0	0	0	0	0	0	0.0309619	0.00707774	0	0	0	0.00526775	0	0	0	0	0	0.00431546	0	0	0	0	0
CRHR2	0.175938	0.0165735	0.104325	0.0131474	0.0619319	0.0817058	0.380191	0.125608	0.0488945	0.051886	0.386665	0.0569986	0.141244	0.109024	0.0595285	0.0664924	0.0650702	0.0323736	0.0520213	0.101374	0.0224172	0.137945	0.0542521	0.0135583	0.253399	0.0623807	0.126562	0.0373387	0.0659345	0.154608	0.0212614	0.0396055	0.242531	0.0350156	0.111208	0.169794	0.070673	0.0781832	0.0513807	0.00384764	0.146166	0.292141	0.030244	0.035583	0.165677	0.0564636	0.076638	0.0946071	0.0440166
CRIM1	2.87382	2.92504	4.57211	3.08525	1.07109	7.94844	3.06963	11.0047	1.29332	31.7153	2.39164	3.32876	12.1282	2.59676	19.0424	14.0475	7.55037	2.61985	3.77723	4.45156	0.661486	21.5142	9.41934	6.9271	1.80494	1.75746	1.30976	8.44357	2.13072	1.77504	10.0599	5.60246	11.4749	3.46373	0.922161	7.43092	3.67172	2.42973	47.2174	9.96105	4.0045	4.76795	3.23515	10.2092	6.21923	2.38326	1.94419	2.25125	5.78385
CRLF1	1.08578	0.0656352	1.50539	0.529348	0.136258	0.133539	1.50565	0.505332	0.27662	0.150686	0.787519	0.0902913	0.372907	2.08305	0.0544031	0.102404	0.60742	0.213678	0.116743	0.249394	0.170156	0.0758746	0.769883	9.53964	0.780515	0.13475	0.180994	0.314224	0.0669529	0.330439	0.425679	1.16982	0.505516	0.231117	0.0345421	0.243919	0.157434	0.475904	0.108523	0.111742	1.73655	0.338747	0.195186	0.577761	0.374104	0.243938	0.237745	0.206547	0.133642
CRLF2	0.0261543	0	0.142608	0.0130297	0.0204591	1.14135	0.0502382	0.189688	0.0138447	0	1.89412	0.0225953	0.3661	0	0	0.00732188	0.0460625	0.0427782	0.0206222	0.00913326	0.0666492	0.19747	0.17474	0.00895791	0.0334839	0	0	0.129515	0.301588	0.0291854	0.00702367	0.00981271	6.37584	0.0115674	0.0129662	0.999743	0.0612851	0.0172185	0.0101841	0.00762637	0.0206938	0.0782501	0.0199821	2.07355	0.00864176	0.111916	0	0.0072123	0
CRLF3	0.838552	1.24026	2.00624	2.09073	1.77935	1.75389	1.79513	1.14032	0.398253	1.6086	2.5048	1.49289	2.09557	0.731005	0.99538	1.3394	1.23806	2.3313	0.889815	0.718387	0.589142	1.80242	3.52219	3.54713	1.31937	1.34387	1.56912	1.25572	0.790724	1.79714	1.04177	1.10702	2.47906	1.60132	0.174835	2.4336	2.78996	0.669429	0.796466	2.36859	0.734788	2.56393	1.26934	2.27607	1.72068	1.06092	0.689577	1.30963	1.55677
CRP	0.756593	63.7188	1084.05	119.901	54.8678	2471.14	58.0816	3.73704	297.02	3.05711	901.754	0.146505	6791.5	75.8084	1.59345	0.56969	375.921	762.55	3832.63	15.7796	0.210532	1175.48	926.024	0.026807	25.7298	453.164	37.0972	2646.67	3029.59	829.517	150.039	58.4071	2603.32	532.578	6.79035	441.984	57.3952	2137.82	2.59051	78.8968	1881.45	732.984	104.792	818.278	9.79268	2673.43	136.995	846.105	2077.25
CSF1	1.1126	3.3697	4.32238	4.90634	8.88792	10.2165	3.09385	3.44381	2.2137	9.83208	1.62878	1.53819	5.33284	0.776363	1.49164	1.78733	5.58795	3.4081	8.52651	1.93811	3.75422	6.00157	13.1846	27.3836	3.94607	1.43866	4.40504	5.96484	0.686226	1.41297	7.58253	5.52609	10.9726	2.54475	1.5008	9.31999	9.92259	3.34401	6.73268	18.6732	3.46494	3.15552	6.1479	7.20588	2.76034	7.85468	1.61454	4.39611	11.0856
CSF1R	1.30975	4.58909	3.08846	2.61338	4.04362	6.18405	2.15641	3.45115	5.73198	8.14255	0.516952	0.961056	5.27313	1.52226	3.60543	1.92855	9.60906	8.40061	5.61284	2.67296	1.36106	4.32402	25.8007	32.2356	2.01216	2.8554	1.73752	2.93847	0.839481	0.928171	9.22809	9.45397	7.43424	2.5593	4.67001	9.4207	2.87998	4.15229	2.13801	13.6655	4.88002	2.87329	2.72906	5.66666	1.47026	8.35711	1.92051	4.54799	4.25894
CSF2	0	0	0	0	0	0	0.0641542	0	0.0353595	0.0262661	0.0838886	0	0.192504	0.087143	0	0	0	0.0273139	0.0263345	0.0699791	0	0.0193977	0.617936	0	0.028506	0.028708	0	0.141764	0	0.0372698	0.0179385	0.075185	0.193856	0.0590861	0	0.0252806	0.0223603	0.021988	0	0	0	0	0.0340229	0	0.0882843	0	0	0	0.0222824
CSF2RA	0.228765	0.232739	2.24524	0.69748	0.284531	0.716354	0.830504	2.1092	0.392352	0.70164	1.05724	0.0711486	0.745919	0.119376	0.214346	0.234396	0.962117	1.10567	0.524896	0.143795	0.0932741	0.279012	6.26412	4.64943	0.322163	0.342142	0.296214	0.839915	0.0263791	0.222091	0.508675	0.62312	1.63984	1.7969	0.741713	0.779212	0.174597	0.375007	0.293957	1.28475	0.257025	2.00813	1.09061	2.81675	0.19048	0.854313	0.191327	0.726728	0.421235
CSF2RB	0.0735982	0.686701	0.994649	0.633791	0.226175	0.282114	0.302936	0.662462	0.812576	0.483711	0.198061	0.272499	1.57561	0.329191	0.386756	0.264906	1.04807	1.50042	0.588598	0.356143	0.151827	0.409128	7.91073	2.36591	0.134605	0.375047	0.436993	0.542964	0.0687017	0.222918	0.782114	1.36881	2.43087	0.488258	0.291895	1.03459	0.285081	0.252646	0.307051	1.14661	0.623919	0.865054	0.55694	1.00652	0.204965	0.961155	0.189302	0.460996	0.294608
CSF3	0	0.0297428	0.00645591	0	0	0.00698232	0.022743	0	0	0	0	0	0	0	0	0	0	0	0.00933571	0	0	0	0.0365102	0	0.0101055	0.0203542	0.0189273	0.0837597	0	0	0	0.399801	0.0114538	0	0	0	0.00792684	0	0.00922076	0.0138099	0.00624543	0.0212544	0	0.00638571	0	0	0	0	0
CSF3R	0.0831576	0.250674	0.136027	7.35139	0.185392	0.331016	0.161729	0.104602	0.224499	0.323719	0.161872	0.0619634	0.698408	0.138318	0.205612	0.190313	0.971001	0.453944	0.890088	0.191659	0.180124	0.266235	2.79503	2.53558	1.62887	0.402061	0.38883	0.412528	0.0479449	0.160071	0.535962	1.15126	3.10717	0.190328	0.154597	0.816701	0.409197	0.178609	0.342423	0.631055	0.212192	0.145546	0.112771	0.629011	0.0762472	0.405169	0.181116	0.218422	0.357839
CSK	19.4789	16.4495	8.93797	9.53603	10.3527	13.754	13.7437	8.67146	5.1637	13.9543	5.9375	11.0957	10.9967	6.46798	14.1993	8.64341	11.7545	11.9381	8.4307	9.22714	8.34472	11.5814	19.0719	27.934	11.5607	5.91278	16.5132	9.20781	6.20783	10.3655	8.44583	9.54671	14.1604	9.37647	7.0088	19.8175	12.0796	12.2419	11.4937	11.1831	12.1143	15.1776	17.0851	11.4341	10.8172	10.9858	17.0334	6.16666	15.4104
CSPG5	0.0280952	0.0378086	0.958538	0.0239942	0.108317	2.48168	0.231284	0.420265	0.0828592	0.189385	1.56255	1.00902	0.118972	0.209441	0.179674	0.12472	0.148442	0.128011	0.00949394	0.0967089	0.879599	0.118883	0.20421	0.936149	0.919773	0.103496	0.230977	0.408861	0.0601656	0.356061	0.0711376	0.0496928	0.157247	0.0692293	0.0895397	2.34686	0.253927	0.210064	0.12659	0.944457	0.384253	0.432293	0.208517	0.162349	0.497307	0.0983629	0.146858	0.468172	0.377555
CSRP1	5.54675	4.69076	8.51343	8.93212	9.42978	13.9564	20.3269	15.513	19.5939	1.65884	5.86321	4.35766	22.9351	12.507	1.09622	5.025	17.3327	13.8168	6.96601	25.0886	7.1042	6.9302	10.2252	18.1694	15.1373	11.4455	29.3291	28.6687	4.47486	23.9387	10.5807	15.0555	14.8627	42.3793	11.1922	18.1489	11.4441	9.86484	6.99332	13.2996	5.05655	4.99073	40.2872	7.71878	7.69846	11.1625	15.9809	9.39519	12.9831
CST4	0.0233334	0	0.019084	0	0	4.52019	0.201689	0	0	0.743179	0	5.23106	0	0	0	0.0195965	0	0	0	0	6.89744	0	0	0	0	0	0	0	0	0	0	0.393946	0.37244	0	0	0.132463	0	0	0	0	0	0	0	0	2.868	0	0	0.0193032	0
CTF1	0.494951	0.0396809	3.43661	0.771211	0.0247132	0.158361	1.66882	0.458261	0.468259	0.0745363	0.158703	0.109174	0.663336	0.096168	0.0767442	0.123821	0.6343	0.284203	1.73126	0.319939	0.0402539	0.146788	0.552041	0.302975	0.269642	0.0678881	0.454527	1.70973	0.0971461	0.123389	0.967189	1.31569	0.565394	0.125753	0.0156623	0.3587	0.200934	0.395176	0.147621	0.267152	0.141648	0.897948	0.828704	0.340776	0.125264	0.270374	0.284408	0.0696958	0.0843087
CTGF	28.5514	14.4535	31.8995	63.5204	4.89641	5.4806	134.955	13.6518	8.67318	11.3918	27.3509	18.5433	53.307	27.3662	13.6648	9.02902	52.7726	37.2022	24.2873	6.27103	2.50098	2.0037	46.065	35.9492	34.9989	8.12349	5.26354	72.2958	2.51392	16.7912	59.2226	45.451	46.6913	3.02185	16.0896	25.3483	10.1794	25.7312	11.0883	21.9089	9.8044	92.5002	12.7813	112.986	11.4067	17.2239	13.0276	21.0106	9.86646
CTLA4	0.0165315	0.171302	0.452949	0.580621	0.0872889	0.124299	0.381052	0.0674422	0.80071	0.14626	0.477506	0.0107114	1.38842	0.161749	0.129079	0.0347099	0.165955	0.973406	0.234626	0.112572	0.358082	0.093612	2.79096	1.38438	0.0634931	0.213143	1.30812	0.228048	0	0.207533	0.0799108	0.232589	1.09146	0.559325	1.31539	0.478627	2.93016	0.146925	0.096557	0.809834	0.0654003	0.155799	0.0442056	0.267477	0.1229	0.887457	0.165625	0.246171	0.148892
CTSB	132.64	138.125	92.4526	158.041	887.794	141.723	45.0992	93.7784	94.7904	663.36	15.9125	28.9601	82.8627	59.5457	99.9151	56.5756	171.383	144.149	281.437	93.161	321.079	83.1387	837.053	282.974	183.355	119.159	110.036	95.797	275.727	49.9162	152.452	141.827	120.743	118.274	167.021	119.576	48.0498	325.795	59.4729	115.822	40.4933	127.685	165.456	116.334	138.852	156.743	128.027	261.419	156.884
CTSE	0.0262424	0	0.0804874	0.686364	0	1.10264	3.79946	0.312256	0	0.0464352	0.0823915	0	0.0162059	0	0.0136602	0	0.0138653	0.0643835	0.318134	0	0	0	3.77295	0.0269643	1.0331	0	0	0.132272	0	0.0658885	0.221991	0.243683	16.1932	0.113162	0	0.201119	2.79348	0	0.0153277	15.7766	0	1.08938	0	0.196377	0.0130063	0.022969	0.0114311	0.0108549	0
CTSG	0.0765213	0	0.907492	1.14366	0	0.417415	0.0367463	0.884504	0.850636	0	0.0160166	11.0732	1.05537	0.183017	0.889588	0.589108	0.0404304	0.813533	2.92628	0.0935262	0.2925	0	0.275288	0	1.42051	0.131547	0.458718	2.50365	0.0147062	0.0640422	0.184946	0.516774	0.499666	0.270747	0.113808	0.231684	0.0384227	0.0755657	3.218	0	0.0504544	1.28207	0.516422	0.113493	0	0.0446509	0.455544	0.0527537	0
CTSS	3.97467	27.5407	38.6404	9.39683	9.68253	10.434	15.0346	33.845	23.7604	5.23141	6.25642	2.64249	16.6827	10.4192	6.44207	5.40574	25.9275	42.1888	9.21559	8.24107	3.56458	15.2118	188.49	40.7591	21.2191	19.1999	20.0154	43.1178	8.75546	14.6587	25.1799	27.3974	23.5631	22.6015	11.0153	23.3828	25.6264	15.6879	5.58231	60.1341	12.7007	16.1077	16.7698	13.5526	8.58637	32.4551	18.4257	21.8342	31.0368
CX3CL1	3.2071	4.05577	1.81337	3.80392	1.9417	1.05187	11.9662	2.2344	3.02326	3.20281	0.868059	29.7982	4.27216	1.44048	7.05273	6.12736	4.65791	3.49226	5.98237	7.03263	2.20177	2.55666	6.86389	2.4587	2.75225	1.09888	4.88098	3.74815	0.972662	3.46113	5.92971	8.68653	7.84966	7.41852	8.91676	3.92065	3.78246	6.62334	8.81688	3.92513	9.35293	5.81759	4.57604	5.57289	3.48966	3.40436	7.38691	1.61128	5.11168
CX3CR1	0.0335605	0.460667	0.282329	0.207798	0.0843833	0.148434	0.138138	0.176032	0.0837503	0.339339	0.036126	0.173962	0.568461	0.331493	0.569008	0.475131	0.719407	0.564602	0.516005	0.241088	0.09774	0.142009	0.406557	0.443361	0.147311	0.098903	0.114962	0.172974	0.381461	0.152475	0.27424	0.372346	0.591337	0.324424	0.0713051	0.522573	0.0866639	0.340883	0.29123	0.914288	0.280711	0.185038	0.183146	0.535247	0.266133	0.307731	0.225548	0.222111	0.451
CXCL1	0.0676057	0.152845	0.586113	3.61725	0.126922	1.27977	21.8164	0.330966	0.214722	0.271153	15.0617	0.0175218	0.651292	0.0705572	0.0703827	0.0340671	3.04332	0.28197	1.23136	0.424951	0.034456	0.0235586	8.56806	2.32014	0.242345	0.296361	0.162109	3.09911	0	0.40738	1.42701	4.15473	47.9708	0.233221	0.925041	2.02643	4.39939	1.05483	0.110564	14.501	0.11768	3.37381	0.971043	13.1918	0.174235	5.01785	0.0471182	0.0223715	26.8456
CXCL10	0.983455	121.446	8.87226	7.30461	9.30158	4.29698	14.125	32.0767	48.202	4.97449	0.542684	1.29375	5.96285	2.09944	23.983	3.31633	17.6196	26.9797	4.28252	3.16892	4.55663	4.54344	29.1541	46.9886	2.44182	29.375	32.8716	14.9896	0.22337	5.76151	7.58699	20.4112	10.8975	50.4549	60.3238	30.4698	29.5837	2.56037	12.6023	7.78181	0.742761	7.97113	103.905	3.45969	11.2107	46.3605	6.91916	0.77661	24.5895
CXCL11	0.11021	11.7489	0.871345	0.535324	0.280187	0.414328	0.608625	5.77005	2.11481	0.498367	0.0230679	0.392753	0.669253	0.239628	1.04219	0.269966	1.28106	2.46731	0.271558	0.221295	0.51489	0.384049	2.87451	3.14245	0.129338	1.68146	1.23325	0.409316	0.0105903	0.138355	0.281168	1.33351	0.90622	2.52245	3.57875	2.77374	0.608721	0.16325	1.30888	1.24528	0.072667	0.189596	4.29426	0.371496	0.518913	4.71596	0.296044	0.197544	3.53849
CXCL12	0.288356	3.48236	0.978744	12.3773	9.86283	0.591768	4.43662	7.08574	8.2655	2.09537	1.54268	0.71372	18.1777	6.33113	11.4286	2.6494	38.0276	4.66214	10.4496	6.18373	0.940569	1.27112	12.0527	65.4766	0.760482	12.239	1.16853	3.15164	5.28352	1.2694	44.3924	38.9116	2.38082	1.41943	2.14003	5.50353	0.448844	6.46678	1.84254	0.4717	3.80331	4.98998	1.25795	11.4283	2.02082	6.40727	2.05744	3.25144	0.504992
CXCL13	0	0.346064	1.4923	0.640559	0.0718427	0.314131	0.846782	22.4807	1.55572	0	0.230679	0.0158688	0.317611	7.22079	0.0254971	0.0102844	0.03882	3.37988	0.0868984	0.0128287	0.0624109	0	28.4336	29.8203	0	8.32047	3.37675	0.0519767	0	0.225468	0.226907	2.24664	1.65252	0.0324953	0.783136	0.0834208	5.39856	0	0.185962	0.25709	0.155023	0.29676	0.0842012	0.247664	0	7.47408	0.0213365	9.21874	0.588217
CXCL14	0.0354904	0.083581	0.217703	2.9969	0.0104108	0.329636	1.68724	0.205115	0.366343	0	0.300852	0.0689871	1.62185	0	0.0277112	0.00745164	6.24425	0.195913	0.13642	0.306739	0.0791354	0.0154592	1.76469	150.078	0.136309	6.39472	0.0212752	0.0753201	0.0511554	0.0148513	18.0705	23.7282	11.6001	0.0588617	0.0659798	0.0906647	2.63741	0.140189	0.124375	0.0776152	0.0631817	0.167237	0.00677873	4.20623	0.0703592	0.755877	0.0772976	0.0146802	0.0177582
CXCL16	46.5994	8.75581	93.841	19.4595	4.91589	15.6006	9.52323	5.91048	9.32246	18.3631	25.6693	5.28288	46.7562	31.9671	14.1101	4.9039	31.6196	36.8141	8.96068	33.8182	5.29019	16.7849	45.5256	31.6609	14.0435	13.6254	9.35416	36.9897	88.9833	5.35397	23.4653	20.1965	16.9729	15.7277	7.40632	13.1096	25.1052	25.065	4.05885	22.2638	53.3107	13.6454	6.72275	25.3539	6.17957	36.5745	5.76447	10.2421	13.7453
CXCL17	0.722158	0.388732	0.0241078	0.881067	0	0.0260736	0.552029	0.0801668	0.234045	0.50418	0.314647	0.0190986	0.0546079	0.51912	0	0	0.311474	0.144633	0.0697234	0.262476	0.0563351	0	11.9068	0.0605732	0.0943407	0.399038	0.0706788	0.0625556	0	0.0740068	0.0474939	0.348355	2.24549	1.23194	0	0.0334666	0.266406	0.625816	0.0172162	0.0128923	0.571386	0.0661407	2.22946	0.774986	0.0292177	1.15236	0.179754	0.195078	0.412964
CXCL2	1.50701	73.4903	9.15344	5.30778	1.68603	5.32193	4.5777	35.0612	17.9212	4.57527	54.8115	7.0547	32.8829	6.14186	0.291891	1.45208	18.9245	17.1539	18.1277	25.7989	8.99054	13.373	22.8388	0.540162	4.7411	115.873	3.24943	36.929	0.606191	23.7779	41.9574	35.8837	59.5003	38.2856	4.51742	3.78022	58.8228	85.796	29.4087	28.9514	2.25535	10.3177	11.5315	17.6353	1.87595	22.6042	3.87764	30.762	10.2996
CXCL3	0.110558	0.610002	0.1098	0.0826174	0.0463303	0.0977966	0.295792	0.0322166	0.100326	0.130419	0.188431	0.0511678	0.214576	0.0412087	0.0246641	0	0.20862	0.135622	0.0747193	0.0744573	0.0402478	0.0412779	0.353091	0.316454	0.0909906	0.244361	0.094679	1.29048	0	0.30402	0.108156	0.577751	4.54921	0.356247	0	0.188289	1.3561	0.0935803	0.00922491	0.82206	0.0124965	0.311872	0.0422334	0.325818	0.0469669	0.129023	0.0275192	0.182924	0.442554
CXCL5	0.0138088	1.88617	0.0282351	0.835842	0.00810141	0.317588	4.09803	0.0281673	0	0.0244343	0.112722	0	4.66458	0	0	0	0.131327	0.0423484	0.12249	0.0216996	0.00879728	0.00601496	0.670648	0.00709432	0.114911	0.0356078	0	0.31504	0	0	0.239187	0.248681	44.2326	0.00916091	0	0.203819	0.804302	0.0204546	0.00806544	35.5261	0	0.0991537	0.0474752	5.37336	0.0136879	0.402878	0	0	0.00690946
CXCL6	0.0080272	0.0151235	0	4.76286	0	0.546751	1.66525	0.884194	0	0.142039	0.302429	0	0.228029	0	0	0	3.67289	0.128011	0.389252	0.386835	0	0.0139862	17.9209	1.60011	0.113045	0.103496	0	1.43953	0	0.0134363	5.64574	3.71341	69.4451	0	0.835704	2.24204	0.257958	0.110977	0.271934	0.519627	0.00635129	1.36172	0.0919926	11.4813	0.143224	4.49659	0	0.371881	21.7777
CXCL9	0.447678	4.67505	11.0263	4.08139	4.40494	1.00133	13.3041	4.40934	21.8663	3.576	0.618439	0.712741	8.08846	2.49463	16.0127	1.4341	11.9415	21.8883	2.67008	2.35168	2.66463	0.824585	43.5042	39.2504	0.941583	11.4945	18.2029	3.42712	0.235987	3.2971	2.95748	6.27698	6.06918	9.91111	11.024	12.6346	22.0869	0.59366	2.95845	5.6169	1.80648	4.60367	1.67594	2.51448	2.03494	21.7562	6.90883	0.703673	2.86724
CXCR3	0.253282	0.795317	0.667502	0.588848	0.209136	0.116173	0.729772	1.08432	1.71318	0.154925	0.235619	0.0486258	1.41351	0.428329	0.175791	0.157569	1.42744	2.00231	0.721169	0.255516	0.119526	0.187964	4.42579	5.56162	1.45318	0.0967587	1.57457	0.258812	0.0108171	0.172722	0.347649	0.749663	0.816728	0.398294	1.24171	0.937279	0.894952	0.750358	0.230124	0.713931	0.348848	0.303114	0.573362	0.508464	0.334752	2.05815	0.874461	0.287141	0.478772
CXCR4	5.98033	10.896	10.3495	12.9889	1.38678	8.75403	13.8937	7.29673	20.0827	7.37999	7.74789	2.85895	43.9866	2.42585	2.70695	1.73375	8.88389	17.2916	4.66878	3.59893	2.57007	4.29698	61.9071	60.4201	6.59712	7.84259	13.5275	12.0731	0.517879	7.53066	15.7934	17.7636	29.955	18.9537	2.69526	4.25829	13.8628	7.88976	6.54417	26.0951	9.76899	14.7523	3.82858	15.3173	5.18599	11.9078	5.32673	5.51449	6.56031
CXCR5	0.00790945	0.0074508	0.00323451	0	0	0	0	0.0107558	0	0	0	0	0.00488444	0	0	0	0	0.0194051	0.00935467	0.00414305	0	0	0	0.016254	0	0.00509889	0.00948285	0	0	0	0.00318609	0.0311588	0.00573854	0.00524721	0	0.00898031	0	0	0.00923949	0	0	0.00709919	0	0.00319934	0	0.00923047	0	0	0.00791524
CXCR6	0.00929869	0.297822	0.631237	0.382179	0.14184	0.185071	0.442067	0.360383	2.08211	0.0548458	0.192683	0.030125	2.26823	0.200158	0.193613	0.0741901	1.4739	1.43155	0.395919	0.136381	0.1481	0.0769576	4.6451	2.61315	0.0833322	1.39671	0.802689	0.350284	0	0.381331	0.471959	0.863461	0.479	0.610716	1.00265	0.40119	2.51661	0.46372	0.0760364	0.406713	0.250149	0.404787	0.458225	0.70336	0.248866	1.00921	1.2435	0.38463	0.311734
CYBB	0.423921	2.98571	3.67133	2.35074	3.05887	1.45791	1.18718	2.17122	5.58069	5.78593	0.18907	0.318316	3.89015	1.0854	1.78183	1.37753	6.14586	7.22205	1.7806	1.00443	0.323075	3.3514	61.9821	21.1155	0.923136	2.09432	1.672	2.08943	0.333499	0.736102	5.57298	7.91082	9.86515	2.12371	1.73825	8.95606	2.00126	2.11661	0.805289	9.83233	2.54853	1.41529	1.28341	4.74359	0.663694	7.12032	0.914665	1.82889	2.2401
CYLD	1.26481	2.37274	2.28358	0.936069	1.93328	2.4985	0.947114	3.15851	1.79591	1.80001	1.59861	3.19395	2.05336	2.57123	2.12795	2.65846	2.52012	2.1423	1.8655	2.73653	1.55813	3.69688	3.80423	3.70977	0.881505	1.90805	2.22516	4.23311	1.20733	2.46579	2.51313	2.27169	2.95221	3.11764	0.849018	4.05628	2.08796	1.79938	1.54387	2.14066	1.72214	1.5432	2.12902	1.98954	2.64826	1.76653	1.88089	1.39103	1.83295
CYR61	33.1909	10.5969	4.67034	19.1169	8.39206	9.38254	11.1262	9.15327	8.2407	10.1631	4.7151	22.7822	48.4961	1.16398	11.9342	8.03889	49.3287	29.0875	23.1144	5.21947	13.4965	7.82264	15.3301	71.4568	26.8297	6.54328	9.19102	85.8611	6.61749	25.078	64.9638	71.2458	45.8834	11.4879	23.4399	8.46891	8.52282	17.6358	33.9862	14.5985	3.32644	12.4801	5.9278	21.8043	9.05642	9.40455	9.17843	26.1177	11.2003
CYSLTR1	0.0157273	0.160006	0.313861	0.155136	0.110724	0.027824	0.0725032	0.230981	0.239767	0.152132	0.0355521	0.114132	0.641014	0.0738627	0.127712	0.243038	0.355651	0.231514	0.18601	0.102153	0.0480937	0.186337	0.916589	0.203615	0.0523506	0.133831	0.113135	0.0567419	0.177726	0.0684451	0.177388	0.382363	0.269291	0.250408	0.173092	0.24285	0.0410642	0.214327	0.09186	0.255896	0.226477	0.254091	0.235509	0.330805	0.106009	0.367081	0.147977	0.0962805	0.132206
CYSLTR2	0.0685017	0.264263	0.0506907	0.131631	0.0229651	0.115419	0.197371	0.128641	0.119144	0.0769598	0.217118	0.0338172	0.878288	0.0468104	0.0577316	0.290395	0.258523	0.152057	0.0771604	0.0649292	0.0124688	0.110829	1.16177	0.144124	0.141989	0.126172	0.0234653	1.01419	0.0601828	0.0382203	0.168191	0.279037	0.284	0.0952175	0.0145544	0.114812	0.776364	0.173947	0.102884	0.345273	1.06851	0.409895	0.0797498	0.285003	0.103469	0.133238	0.0539947	0.0539714	0.26115
DAXX	24.2047	10.4882	8.15961	13.8096	17.4693	34.6567	24.473	8.93609	9.58484	25.9069	12.3488	21.0473	8.29331	5.49676	10.5655	10.4875	7.48973	14.5087	5.39061	5.3811	9.76218	15.1451	13.1106	26.6297	28.5694	4.61236	18.6698	14.9559	9.30354	13.4409	9.35135	7.96693	17.9047	11.8663	13.8703	17.7944	10.7055	14.6786	9.54786	14.555	10.8187	15.9987	17.9883	9.47536	11.0695	10.186	14.9538	14.2356	14.5497
DCK	1.20551	2.32237	6.0091	4.3663	7.29556	2.32968	2.1122	4.74819	1.44874	4.34951	2.27774	3.00478	3.00466	2.74865	2.87753	2.47639	2.84614	8.89951	1.76618	3.64654	0.982493	5.57276	6.87369	4.74267	9.3644	2.79352	2.72137	7.89423	1.69065	3.21763	2.02992	1.47911	4.68048	6.36918	0.177677	3.77325	6.62568	1.20655	2.34705	8.52192	3.51026	8.96808	2.83774	2.61385	4.97899	2.66796	2.96621	1.14554	4.04306
DDX17	18.0388	17.8334	18.8189	23.9284	21.9212	27.7866	56.0106	16.36	11.9831	24.0818	25.0628	25.7095	24.3648	33.9786	23.9051	23.2924	24.8346	22.4574	18.5522	26.4412	16.8903	32.2976	26.3391	37.4321	20.9192	22.5864	22.7014	30.477	9.47345	40.5415	27.1659	17.247	27.8748	52.3349	6.06506	32.7729	36.005	12.9849	22.4546	32.6916	20.1849	53.9576	27.9266	22.5544	17.25	15.5969	14.136	16.4228	19.7714
DDX58	1.11106	13.227	2.60434	1.66656	2.60737	4.3479	2.25016	3.30099	3.47769	2.76378	4.8331	4.64285	3.47043	2.08491	6.51692	3.50598	4.65374	2.67651	1.11887	1.82187	1.16433	16.034	4.09639	3.72269	1.32451	6.48781	1.29347	2.71679	3.02191	2.63463	3.60318	11.0829	7.95594	3.58397	2.93969	3.53308	2.03344	3.1246	2.14435	5.82101	2.0353	2.64848	3.89983	3.10361	1.52431	2.35836	1.01705	2.56099	4.99136
DEFA3	0	0	0.0217813	0	0	0	0.153463	0	0	0	0.0334449	0	0.065784	0	1.30308	0	0	0	12.3155	0	0	0	0	0	0	0	0	0	0	0	0.236008	0	0.115931	0	0	0	0	0	0	0	0	0.0239031	0	0	0	0.0310792	0.023201	0	0.0266508
DEFA4	0.113604	0	0	0	0	0.0753684	0	0	0	0	0	0	0.0350777	0	0.295676	0	0	0.104519	2.98955	0	0	0	0	0	0	0	0	0	0	0	0.205929	0.0319668	0.0412115	0	0.0422399	0	0	0	0	0	0	0.356881	0	0	0	0.0331444	0	0.0704865	0.0284217
DEFA6	0.373633	0	0.0305589	0	0	2.71015	0	0	0	0.0440755	0	0	0	0	0	0	0	0	0	0	0	0	0	0	0	0	0	0	0	0	0	0	0	0	0	0.0424219	0.150086	0	0	0	0.0295626	0.435965	0.0285458	0	0.111108	0	0	0	0
DEFB1	489.335	31.6331	43.0563	128.757	514.465	82.1735	2181.71	5.88261	77.7203	217.309	76.5633	0.380054	179.166	107.798	0.228994	186.148	232.936	29.6358	486.87	85.9133	15.9749	15.5215	138.875	0.226009	8.07257	99.2587	0.703239	4.78482	101.877	6.62717	112.143	174.747	281.245	15.857	35.7671	204.286	14.726	822.908	185.601	76.9657	207.393	1642.95	143.067	148.317	53.6724	284.59	35.7384	968.884	1.1006
DEFB118	0	0	0	0	0	0	0	0	0	0	0.0190041	0	0	0	0	0	0	0	0.0178975	0	0	0	0	0	0	0	0	0	0	0	0	0	0	0	0	0	0.0151965	0	0	0	0	0	0	0	0	0	0	0	0
DEFB124	0	0	0	0	0	0	0.138517	0	0.0381728	0	0.0301876	0	0.0593771	0	0	0	0	0	0.0284297	0	0	0	0.111183	0	0	0	0	0	0	0	0	0	0.10464	0	0	0.081876	0	0.0474748	0.0280797	0.0210274	0.019019	0.0215751	0.0183649	0.0583386	0	0.0841568	0	0.0198858	0
DEFB126	0.133766	0	0	0	0	0.0473306	0	0	0	0	0	0	0	0	0	0	0	0	0	0	0	0	0	0	0	0	0	0	0	0	0	0	0	0	0	0	0	0	0	0	0	0	0	0	0	0	0	0	0
DEFB132	0.123928	0.0778277	0.256775	0.0246956	0.0193884	0.233863	0.0238045	0	0	0.0487303	0	0.588851	0.0408165	0.11856	0	0.0069387	0.069843	0.121618	0.0293144	0.527972	0.442129	0.0287901	0.127381	0	0	2.7589	0.158486	0.77149	0.0666877	0.027658	0.625673	0.0836925	0.0119884	1.34832	0.282615	0.243891	0	0.220284	2.5672	0	3.2031	0.14831	0.107306	0.274035	0.851708	0.83883	0.0575815	0.744999	0.239769
DES	0.568941	0.053595	0.0581661	0.329497	0	0.0943634	0.676197	0.116053	0.191995	0.12584	0.330459	0.36864	4.12832	1.32673	0.00740389	0.0059728	0.285572	0.183205	0.0420562	0.797196	0.00906148	0.0185868	0.64693	0.358062	0.0728384	0	0.0852649	0.0528257	0	0.226175	0.561494	12.7355	0.423103	0.0283081	1.27983	0.290686	0.385661	0.273895	0.0581536	0.0311059	0.112539	0.210646	0.0217338	1.78354	0.014099	0.879753	0.0495659	0.105901	0
DHX58	2.14311	12.8433	3.35274	2.06492	5.29149	2.11356	1.85246	4.8242	3.43957	3.46944	4.30057	9.58438	3.43539	2.68282	1.87986	4.07465	8.59121	5.45372	2.41606	4.02698	5.46132	4.57224	3.97916	3.88875	1.59953	6.82557	5.89331	4.19021	3.67532	5.23583	4.64708	14.1242	4.01626	5.80806	6.97157	3.91394	5.15152	4.59293	6.31733	3.73752	1.71372	1.69438	3.80772	2.05469	6.57644	3.10769	6.38777	6.3864	4.89627
DKK1	0.556046	2.91833	0.214397	25.7979	0.0372827	0.077293	1.30458	0.0216043	0.0126147	25.8908	20.8795	0.0926447	1.68748	0.0103629	51.2149	0.0133427	0.604367	0.0682105	1.44682	0.0332872	0	0	0.710343	0.0979441	0.0915268	0.174109	0.742848	0.733334	0.00915974	0.212739	0.0895947	0.0804678	3.35421	0.0948565	0	0.0360759	1.10882	0.0941317	0.00927927	0.222361	0.0314253	26.1306	0.169929	17.8328	13.3463	0.750888	0.0346017	0.026286	0.00794933
DLL4	2.20102	2.97985	4.25169	3.84057	0.895478	0.733783	3.83477	1.5141	2.46488	3.68371	4.4171	3.70747	23.2185	1.91907	1.63893	2.121	1.60121	1.91307	1.56105	1.74579	0.897233	3.07054	4.51334	2.52295	2.47801	0.470592	1.49403	1.93654	1.43694	3.07939	1.60987	0.784294	3.33826	6.66743	0.411246	1.75392	2.41397	2.4648	3.42819	5.64074	5.25657	7.85917	2.07312	4.3695	2.40467	1.76405	2.5599	1.83001	3.07705
DMBT1	0.00434123	0.0040895	0.00887657	0.029197	0	0.026881	13.5464	0	0.00344704	0	0.0381636	0	0	0.0169904	0	0.00182299	0.0206434	0.0159763	0.0231051	0.00682195	0	0	0.0803197	0.0490671	0.0444627	0	0.0104096	0.0322464	0	0.0181663	0.00174874	0.0122157	7.03956	0	0.00322829	0.0172515	0.595087	0.0107175	0.00253562	0.0417736	0.113351	0.0740337	0.00829183	0.0263402	0.00215161	0.0151989	0	0.0017957	0.00434441
DUOX1	0.205477	0.0864451	0.0407904	0.107335	0.133424	0.148231	0.626519	0.0271284	0.00633605	0.136491	0.967056	0.654051	0.243927	0.255047	0.130843	0.197701	0.17286	0.0783098	0.0896585	0.202722	0.162678	0.497047	0.0984245	0.239826	0.584863	0.0385812	0.133939	0.122779	0.00690109	0.404041	0.0739308	0.0561348	0.723687	0.0688194	0.0474718	0.294452	0.20835	0.0788003	0.205074	0.682336	0.156264	2.32235	1.15987	0.127496	0.177971	0.0931243	0.0851603	0.0396085	0.0938299
DUOX2	0.0106915	3.32696	18.7772	0.0719058	0	0.198606	0.0770125	0.164776	0	0.00420407	0.273015	0.00692747	0.0660249	0.953103	0.00185511	0.00299308	0.38036	0.513684	0.00843005	0.244547	0.00681132	0.456395	0.23902	0.00732373	0.0136878	0	0.00854556	1.03808	0	2.3891	0.163657	0.427203	52.9778	0.163136	0	0.0263012	2.44262	0.0246353	0.00208156	48.2301	2.57446	0.063975	0.0857681	0.0504545	0.00706526	0.642575	0.0031048	0.00442243	0.0303148
EBI3	0.177417	1.97984	0.937615	1.89692	2.06575	1.61768	1.10101	1.3548	3.98781	3.47743	0.0856962	0.212227	2.19126	0.249258	1.03719	0.767942	1.74499	2.07594	2.22748	0.843547	0.869451	1.74774	4.9448	13.7004	0.524164	1.35489	0.916292	0.897873	0.188845	0.296968	1.55029	2.54993	1.48525	0.97782	1.6238	1.70447	1.5487	2.22372	1.14785	3.15176	1.24179	1.0902	0.761155	1.09303	0.527591	5.79738	1.05818	2.03225	1.8301
ECD	9.77165	5.02336	8.70345	8.65177	8.28144	6.43237	6.34027	5.40318	2.99639	6.61574	13.943	5.99887	6.02856	4.22861	7.3428	5.8836	5.60988	7.62011	4.00228	8.38477	3.98467	8.00769	5.64239	15.842	7.4294	2.53691	7.17973	6.6622	5.84763	3.35715	4.61013	4.27959	6.08963	5.80156	2.02163	6.67513	5.53176	5.90429	5.60748	6.04928	5.50157	8.937	5.99863	8.24355	8.49888	4.02124	2.36013	5.827	7.80973
EDN1	0.861947	0.779486	0.373636	2.07405	0.192162	1.68503	1.31625	1.24247	0.109505	0.305038	0.313919	0.860076	1.23491	0.382321	0.161524	1.60707	1.95828	0.719002	0.693221	0.388287	0.296528	11.7517	7.0833	0.841374	0.474507	0.411189	0.330692	1.05184	0.397568	0.894512	3.31933	1.60078	6.55386	0.537515	0.602516	2.61298	1.43689	0.331961	1.1982	6.55234	0.409194	0.912905	0.421462	1.10175	0.572447	1.61951	0.59323	0.663155	1.19036
EDN2	0.0534575	0.0201431	0.926909	0.591226	0.0125451	0.104032	0.154025	0.450712	0.203743	0.0252244	0.0671348	0.318664	0.013205	0.139478	0.0111307	0.341211	0.418019	0.118038	0.151741	0.145608	0.0408679	0.251483	0.181326	0.0659136	0.0273755	0.0275695	0	0.147487	0.0369854	0	0.895807	0.58966	0.449906	5.63173	0.969972	0.0728342	0.236209	0.770734	0.187341	0.748212	0.0338374	0.105559	0.0163368	0.0432467	0.0211958	0.162203	1.13636	0.00884485	0
EDN3	0	0	0.0053578	0	0	0.017384	0.434114	0.0267247	0.0936267	0.0850039	0.00822683	0.0509344	0	0	0.00681988	0.0660201	0.0207669	0	0.0154955	0.0411765	0	0	0	0	0	0	0	0	0	0	0.0105552	0.051613	0.0095056	0	0	0	0.217092	0.00646899	0.0153047	0.00573047	0	0.258708	0	0	0	0	0.0456562	0.00541933	0
EDNRA	0.487909	0.849122	1.25127	1.77358	0.121292	0.413305	2.54949	1.04585	0.70916	0.580438	1.31895	0.4876	6.39892	0.652695	0.262585	0.454914	1.24962	0.684749	0.464583	0.459163	0.110636	0.677206	2.62653	0.424856	0.423487	0.346521	0.0793176	1.08813	0.247931	0.422183	1.37911	0.870293	3.08394	1.76106	0.0430472	1.30041	1.72737	0.612478	0.164224	1.72171	2.44058	2.47169	0.432788	3.44874	0.545116	0.81067	0.587165	0.47205	0.471715
EDNRB	1.78239	2.95642	2.19812	3.61453	2.85825	0.884168	1.71185	2.77552	3.61308	5.28535	1.46156	4.42027	8.96969	2.23408	3.50383	5.68544	5.37344	2.43942	4.10041	2.42013	1.28693	3.58053	5.64168	7.21437	1.47652	4.76737	0.70394	2.49214	6.01275	1.97141	11.1527	8.65806	1.30332	6.38991	0.758886	1.90864	4.36605	2.43658	7.51196	9.59056	4.80874	6.2361	5.148	5.38608	2.98275	3.64627	5.13342	3.50419	1.72424
EED	1.49109	1.11052	1.57907	2.12399	1.3481	1.66805	7.59931	1.27707	0.89243	1.57334	2.84181	1.54064	1.40358	1.27075	1.63034	1.2397	1.43312	2.46947	0.800534	1.64844	0.935616	1.68413	2.17958	0.554328	1.48048	0.524898	1.67691	1.51598	1.1117	1.02008	0.806891	0.992362	2.40285	1.69341	0.75779	2.13251	2.53329	0.796661	0.977405	3.25545	1.42285	4.02846	0.885409	2.19029	1.35919	1.21546	1.49486	1.45256	1.76962
EGF	0.00286003	0.00538836	1.55789	0.0128234	0.94971	0.794392	0	0.544498	0	0.145074	0.24424	0.0741252	0.063583	0.0970089	0.00595501	0	0.160177	0.610464	0.043974	0.0119849	0.0364411	4.86109	0.0220479	1.52224	0.00366154	0	0	0.701055	0.00329792	1.46489	0.0138249	0.00321912	1.00847	0.59198	0	0.0876756	0.0229771	0.208999	0	1.49862	0.0950423	0.0128352	0	0.00231374	0.0765445	0.0667541	0	0	0.00858636
EGFR	4.175	4.18508	45.752	2.12169	2.93802	6.84325	4.90442	11.6399	5.83998	0.921848	4.35178	6.05682	7.64959	31.0234	3.27536	3.60402	10.2151	19.5241	3.00781	25.9809	2.57883	8.87619	4.69435	3.31602	12.5819	10.398	5.43346	23.4983	7.64385	5.39963	7.50156	7.14162	9.19124	29.5702	3.46864	6.0251	12.24	3.57546	4.57225	12.2705	34.2712	8.40718	13.4892	6.13602	2.81167	4.65141	4.48059	7.37419	16.3402
EIF2AK2	1.31185	7.50371	3.67333	2.64747	3.07857	1.97634	3.31024	3.17343	1.49323	2.93164	5.32518	2.73057	2.27037	2.27053	3.52886	3.02196	4.4377	3.6663	1.34147	3.1157	1.31851	6.66404	3.18592	8.96837	3.92229	4.54469	2.62591	3.47407	2.41657	2.58044	2.63892	8.18803	4.6939	3.68227	1.33546	4.13719	3.87039	1.88929	2.15685	5.94599	2.49498	4.20083	3.12382	4.02758	2.55873	2.15855	1.93082	2.64643	4.47171
ELANE	0.136369	0	0.0139417	0.0254764	0.0200013	0	0.0491142	0.0695415	0	0	0.0642221	0.0220897	0.421069	0	0.14197	0	0.0720511	0.0627317	3.6491	0.0178578	0	0	0.0262817	0.122605	0	0.131867	0.0817481	0.126617	0.019656	0	0.17853	0	0.0742047	0.814216	0	0.0580619	0.0855913	0.201999	0.0199125	0	0	0.0458996	0	0.0413705	0	0.0596793	0.222757	0.0141019	0
ELAVL1	5.34906	5.17444	7.04532	7.81649	6.43653	8.22552	10.9871	7.75988	5.07467	10.7059	10.9239	8.95405	7.20717	11.1891	7.61187	5.89054	4.77151	9.04216	21.9606	7.45959	3.91672	7.68593	9.33736	18.7906	12.3431	3.25638	7.58511	8.58255	4.35426	7.08886	6.13034	4.97626	10.2387	8.01567	3.56817	7.25919	9.70445	3.78774	4.76466	6.61515	10.6062	13.3233	6.92241	6.77403	6.46792	6.38722	8.15513	4.75561	9.96111
ELN	1.89913	1.69564	1.80083	5.46453	0.0942895	0.350674	6.22049	6.65494	2.11411	0.559284	5.85322	10.653	12.1977	1.17063	0.267708	37.3931	12.9071	1.3702	0.820521	2.16916	0.395902	0.522711	9.24262	354.295	6.36128	0.386798	0.655134	2.74571	0.55288	0.224177	14.9613	5.31529	5.23552	0.511779	0.119514	1.07964	3.97035	2.14257	19.037	1.06145	2.02611	8.06608	1.06416	8.44683	1.57981	2.90715	1.92987	1.61542	1.69411
ENG	9.8505	20.0184	14.4814	21.431	6.45842	3.00955	24.7379	24.641	30.6072	8.48394	7.44931	19.3265	56.3652	16.4352	11.493	16.6581	45.7022	18.273	23.2903	22.9905	8.49409	9.72211	74.6329	23.4551	7.97598	13.2344	6.9408	9.80059	17.5978	6.07498	46.6579	35.2718	23.9089	21.401	24.3466	20.811	4.01144	27.3619	16.787	11.9593	25.2774	22.2794	21.152	27.0736	12.8718	28.3287	15.1383	14.2978	6.6134
EPGN	0	0	0	0	0	0	0	0	0	0	0	0	0	0.0126023	0	0	0.0306237	0	0	0	0	0	0	0	0	0	0	0	0	0	0	0	0.0981214	0	0	0.010968	0.0291029	0	0.0112845	0.00845039	0	0.00867049	0	0.0156299	0	0	0	0	0
EPO	1.05404	0	0.215521	3.0128	0.680226	33.9618	1.48052	0	0.272002	0	2.23377	0.0170739	0.244093	0.10313	0.0137167	0.0663924	0.515138	0.0161624	0.0467487	0.138029	0.0167876	0.367301	0.0812558	0.135379	10.9472	2.61605	0.126372	2.936	0.683675	1.34527	9.54263	0.904614	0.975038	0.297185	0.0195955	0.0149593	41.996	0.130109	0	0.0230511	0	0.449379	0.13086	0.234495	0	1.06095	0.0688705	0.152597	0.659256
EPOR	1.0415	0.729128	4.34758	0.901627	2.59772	2.06408	3.72234	1.54788	0.686887	1.32259	14.502	1.79217	2.25638	1.64085	1.74789	2.46159	1.98462	2.3039	2.14051	0.971852	1.79838	0.951953	1.8076	1.81867	5.97469	1.72439	2.71571	1.53395	1.37159	3.54377	1.71942	1.71676	4.01356	2.96765	0.854909	1.17605	4.16078	1.04535	1.86152	0.911077	1.1798	2.31403	1.81753	2.41259	1.37651	1.03612	1.72049	1.15823	1.77697
ERAP1	4.07372	15.1671	4.75512	7.03447	12.8958	5.30674	4.22598	12.4682	3.60065	9.0517	2.30178	18.2781	3.10275	4.98356	4.82658	7.59281	5.81267	16.5962	4.65895	8.51694	9.37502	8.75031	8.81088	6.34778	3.63974	5.68739	5.45262	10.9579	2.9146	4.23819	8.92188	7.1248	8.97723	7.43895	1.58439	15.8641	6.74223	4.38222	11.4705	19.7705	5.55642	3.03083	9.01857	7.28174	6.28335	6.89306	7.87621	3.47775	21.2244
ERAP2	6.03001	6.91694	0.314758	2.75235	7.68212	5.93548	3.22446	0.789824	6.26523	4.83502	1.55073	0.917876	7.36887	0.862429	7.45262	11.1597	3.60263	0.585045	1.39341	0.131092	4.86139	7.2936	17.6695	1.11836	2.71133	0.310496	5.13484	0.298136	0.157905	0.44657	5.57323	4.02603	5.39931	4.87437	5.25314	7.33429	20.1061	4.17342	6.2883	8.19116	3.86879	3.7424	3.77	6.4712	9.02197	0.509737	0.407265	0.189461	4.09226
EREG	0.11341	0	0	0.0183241	0	0.78629	0	0.0166728	0	0	0.053891	0	0.102214	0.00799738	0.00638208	0.0051485	0.0939298	0.300802	0.0036252	0.0064222	0.0117164	0.00534055	0.0897907	0.0440923	0.117724	0.00395193	0.00734975	0.305737	9.3804	3.74017	0.0296328	0.127649	30.3822	0	0.00455869	0.0208807	0.0584842	0.00605372	0.00358056	0.0187691	0	0.00550228	0	0.00495934	0.00303829	0.00357707	0.00267033	0.00253572	1.33124
ESM1	15.0265	4.94911	8.51418	7.26898	5.11937	2.83557	1.70484	2.76759	3.56239	4.43342	1.527	19.9276	30.9346	9.36475	4.54895	4.70179	0.934445	3.4617	0.107664	1.42367	2.54343	2.46974	0.962406	1.20927	8.91542	1.14014	0.717199	2.47009	1.07218	4.19019	0.43479	0.490344	2.50029	33.0078	1.03474	2.25167	6.03346	0.58431	7.91459	11.9049	3.64757	0.904594	10.6856	0.499721	2.59099	0.349056	2.60575	0.209786	2.86956
ESR1	0.00771446	0.167144	0.473215	0.13067	0.0135778	0.349162	0.0592729	0.889959	1.48644	0.219925	0.0193764	0.419875	0.120689	0.0318695	0.036141	8.2812	0.457867	0.135642	3.00333	0.0794713	0.327647	0.136653	0.239865	0.324993	0.026337	1.39746	0.385378	1.25793	0.0237216	0.368014	2.89209	1.99276	0.111941	0.861504	0.489535	0.868592	0.262111	0.0317422	2.26044	0.134968	0.24924	0.0611635	0.354616	0.427504	0.0573517	0.543175	2.33772	0.549916	0.177562
ESR2	0.0300283	0.0141435	0.0107449	0.0112198	0.0198193	0.0298826	0.0378522	0.0382825	0.0268236	0.00221392	0.0329972	0.0413452	0.0394056	0.00979352	0.0351695	0.0346764	0.0158656	0.00920898	0.00887877	0.0157291	0.0239129	0.0441449	0.014468	0.152343	0.0168191	0.0629134	0.139507	0.027881	0.0129847	0.069111	0.016632	0.0211241	0.0626359	0.037352	0.0279126	0.0980197	0.039579	0.0129733	0.0175389	0.0574612	0.0163343	0.0286367	0.00573546	0.0242927	0.0241843	0.0153316	0.0277955	0.0139735	0.0206596
ESRRA	38.991	24.9624	19.2892	16.3362	38.3541	23.0721	31.2601	29.319	9.79029	20.3371	36.1841	17.4022	26.8858	33.0987	10.8857	23.7803	22.2694	29.7468	18.1329	33.8439	16.8525	20.4503	22.4968	13.614	28.4833	13.2278	25.017	14.6793	21.2	10.6774	7.79495	19.4306	26.8373	17.7639	15.9469	17.8144	34.957	29.9774	20.2742	13.1232	51.8674	26.2864	32.1842	19.131	21.9733	28.6571	23.6451	20.4007	43.7364
ESRRB	0.00345561	0.0455732	0.0169577	0.0154938	0.0040547	0	0.019913	0.0281951	0.00548767	0.00815279	0.00433973	0	0.0853597	0.099178	0.0215853	0.00290218	0.0839862	0.00847803	0.00408702	0.0398218	0.0220149	0	0.0213114	0.021304	0	0.00891073	0	0.0183343	0.00398469	0	0.0417597	0.0116684	0.205586	0.0320948	0	0.0235408	0.0104107	0	0.00807339	0.00604575	0.139442	0.0217113	0.00792033	0.02516	0.010276	0.00403276	0.00602102	0.00857625	0.0138326
ESRRG	0.287453	0.0121021	0.0197014	0.0216007	0.408891	0.0724467	0.0277618	0.482619	0.216768	2.47595	0.0121005	0.380829	0.204291	0.00628497	0	0.00539479	0.0509085	0.488547	0.0664759	0.00336471	0.781626	0.0153891	0.00247595	0.496666	0.00616777	0.0207049	0	0.647541	0.181472	0.325247	0.0556319	0.211479	0.0512651	0.948169	0	0.0127631	2.03359	0.0126866	2.11792	0.0238813	0.00635303	0.0446826	0.00613453	0.0506667	0.0079591	0.00937047	0.0517643	0.0491549	0.00321412
F2R	1.17656	3.21538	3.90555	7.8582	0.788878	1.07506	4.53237	5.70831	2.1901	2.80635	20.8648	2.16695	15.3087	2.1871	1.57934	4.43754	8.84413	4.93257	3.48649	3.60295	0.620513	2.38789	24.1337	8.28089	2.91877	3.41176	1.08508	5.83541	2.19656	2.26514	10.5656	5.21466	16.7536	4.56888	0.371765	4.63389	3.79997	4.00907	2.46185	7.2498	5.19336	9.93751	4.68547	13.2977	2.81097	4.20972	3.43172	2.9842	2.12626
F2RL1	0.0236963	0.0892887	5.86754	1.05361	2.46069	1.44108	4.71098	9.1677	0.4892	0.174708	16.7915	5.55807	5.61195	0.772837	0.0678415	1.12442	4.94541	11.0314	0.245228	1.06746	0.679335	1.70826	2.93192	15.4428	1.12247	3.14685	5.58258	21.3355	2.16546	6.95107	5.04949	3.40061	24.7828	10.9807	1.04847	5.52887	15.557	8.02632	1.62626	22.04	3.60449	2.196	15.2527	7.44279	0.80449	3.44292	17.4958	1.84762	7.37493
FABP12	0	0	0	0	0	0.0252867	0	0	0	0	0	0	0	0.149171	0	0	0	0	0	0	0.10927	0	0	0.0587452	0	0	0	0	0	0	0	0	0	0.0379288	0	0	0	0	0.0333933	0	0	0	0	0	0.0850078	0	0	0.0236488	0
FABP2	0.254577	0.266461	0	0.0105689	0	0.156384	0	0	0.01123	0	0.0355234	0	0	0	0	0.291014	0.0523083	0	0.00836371	0.00740834	0.00901029	0.0061606	0.0218059	0.116258	0	0	0	0.0150078	0.0896974	0	0	0	0.0615677	0.0375309	0	0	0.681746	0.0139665	0.00826073	0.136093	0	0.00634716	0	0	0.364502	0	0	0	0.00707676
FABP3	1.67377	2.4777	6.1603	16.643	0.521049	7.07052	3.19864	1.74193	7.32314	0.90664	3.19592	0.70825	6.07521	1.93847	1.31579	1.37703	1.75064	2.30465	1.53521	10.3598	2.26322	1.33912	33.6798	4.63297	13.0101	4.20594	3.44011	1.59486	0.374192	2.20128	5.71032	2.5952	2.28005	2.06217	1.06687	2.30761	0.480246	3.00215	1.5562	1.55382	1.86486	2.28412	5.1151	2.63905	0.829558	3.98638	2.05336	1.11622	9.98163
FABP4	1.11718	12.1085	0.369596	18.9106	0.191474	0.0888296	0.470173	4.43817	25.4159	1.05134	0.488689	8.70266	6.24793	0.622278	31.5466	3.14159	2.759	4.29613	47.0921	6.28586	2.15918	7.49082	37.7975	22.6873	1.01243	3.69	1.08357	0.692638	8.22151	2.62637	0.546095	5.69383	0.76501	1.9986	4.61126	3.17821	3.55481	6.75572	80.0034	0.131768	1.16203	2.535	3.27028	3.22927	1.94105	1.15728	6.7036	1.96266	0.0376853
FABP5	4.67403	1.95512	1.47668	12.8994	0.871161	1.15677	8.33792	2.01926	3.02798	1.15449	4.46069	0.809057	7.78396	0.880521	1.906	1.24708	3.04904	2.09061	1.14752	0.662898	1.33298	1.0437	17.6388	51.4675	2.14945	0.913734	2.65018	0.993744	0.554532	2.316	0.509782	1.71881	7.34544	0.973897	1.41791	2.85458	3.89739	3.4909	2.01054	3.71232	1.12147	3.63484	0.625246	3.20792	1.26281	2.27442	1.50678	1.65418	0.658558
FABP6	0.150545	0	0.0246256	0	0.0176644	2.49024	0.260255	0.0818885	0	0.142071	0.151249	0	0.92968	0.0981981	0	0	0.0954491	0.0184674	0.0534157	0.0788568	0.0191817	0.616409	0.116055	0.154686	0.0192734	0	0	0.0159748	0	0.125994	0.0121285	0	3.47334	0.0599237	0	0	0.226773	0.0297329	0	0.421416	0.131025	0.054049	0.0230034	0	0.104458	0.0527065	0	0	0.030131
FABP7	0.0192706	0	0	0.028801	0	0.0681852	0	0	0	0	0.008067	0	0	0	0	0.0269739	0	0	0	0	0.0409228	0.00559603	0	137.799	0.00822369	0.0165639	0.0154027	0.00681622	0.00740703	0.118272	0.0103501	0	0	0.0340915	0	0.0291728	0	0	0.0075037	0.00561913	0	0	0.00981524	0.00519659	0.0382037	0.00749637	0.00559615	0	0
FAM19A1	0.00597456	0.0112562	0	0.00892932	0	0.00528495	0	0.00812464	0.00948788	0	0.0225095	0.023227	0.0147582	0.109119	0.00621997	0.0401418	0.0252535	0.0146581	0.0282649	0.0500726	0	0.0052049	0.0184231	0	0.0152978	0.0308124	0.0143261	0.00633981	0	0.0100005	0.00481336	0.0336235	0.00866944	0.00792717	0.0533147	0.0407007	0.00599986	0.0176998	0.00697923	0	0.023636	0.0160876	0.022823	0.00966675	0.0177667	0.0278897	0.02082	0.00988525	0.0179368
FAM19A2	0.0889896	0.0356721	0.0464574	0.0282979	0.0355464	0.0535953	0.0327322	0.0334721	0.0390884	0.0357366	0.0689569	0.0662477	0.0631399	0.125974	0.0394234	0.0302131	0.0680262	0.0162585	0.0515053	0.0436384	0.00723744	0.0148453	0.0525463	0.0661462	0.116353	0.161118	0.049941	0.0100457	0.0174663	0.0412002	0.0427112	0.0277046	0.0549486	0.0226098	0.00563199	0.0193477	0.0342254	0.0280463	0.137131	0.0380948	0.0749047	0.243019	0.0607559	0.0873094	0.0281522	0.0508214	0.0412379	0.0657874	0.0208426
FAM19A3	0.0136688	0	0	0.0408576	0	0	0.0787666	0.0371756	0.0217067	0.0322487	0.0686639	0	0.0506465	0.0178319	0	0.0114797	0.0577757	0.0167676	0.0161664	0	0.0174161	0.0119079	0.147522	0.0280895	0	0	0	0.0435132	0	0	0	0	0.0595027	0.018136	0	0.0155194	0.0686333	0	0	0.0358713	0.0757052	0.0122685	0	0.0110579	0.0135491	0.0159517	0.0119082	0	0.0136788
FAM19A4	2.07956	0	0	3.19944	0	0.31786	0.418542	0.0207937	0	0	0.00960156	0.00990761	0.0188856	0.229403	0	0	0.016158	0	10.1999	0	0.019483	0	0.047151	0.172827	0.0195761	0	0.0183327	0	0	0	0	0	0.011094	0.0101441	0	0.00868057	0.00767783	0	0	0	0.0665417	0.0411735	0.64253	0	0.00757851	0.508576	0	0	0.00765105
FAM19A5	0.215384	0.0104048	4.86922	0.429204	0.0129602	0.0488521	22.7385	1.23917	0.131553	0.0912069	8.87762	0.0787238	11.3228	13.163	0	0.00927638	9.74585	2.22887	0.59439	12.1904	0.0422203	0.0673569	0.817423	0.0113491	0.226251	0.249216	0.026485	0.222691	24.1929	0.0184881	0.783074	3.97827	2.42014	0.0439654	0.0246411	0.294707	0.0887366	3.80667	0	0.275371	28.7173	0.713794	0.0210967	0.348487	0.109486	0.128901	0.0384905	0.196457	0.0055267
FAM3B	73.6771	5.57733	15.3874	4.30067	0.679857	0.314408	37.3866	0.0926963	0	3.72763	0.666501	54.6853	0.144326	0.158798	2.15938	21.2024	0.992999	0.304612	0.0287931	13.2009	1.22835	5.68391	2.21455	0.0500289	0.0436342	0.00627762	0.0116751	0.0619994	0	0.00814986	1.75734	3.10732	1.2364	0.00646023	0.0651732	0.790528	0.0880123	0.461583	1.63806	1.78036	0.0616387	7.35501	0.0557988	0.29936	12.8766	1.65351	0.0254509	0.00805597	0.204646
FAM3C	5.59192	3.22234	3.90343	5.05885	6.93391	9.4898	4.11646	5.71018	3.16338	4.66345	4.32161	6.3307	5.73013	5.8454	2.26041	6.59297	3.78784	6.21891	5.97775	5.82066	1.91826	7.09318	7.32679	20.8362	3.14027	4.89893	5.32906	9.11801	7.74125	7.60284	5.75099	5.02599	11.6512	3.00991	0.952003	6.93623	8.62394	4.20225	5.61103	5.52776	3.56548	6.0762	12.0265	9.59861	3.66484	5.89838	6.77659	4.07535	9.59828
FAM3D	0	0.0201308	0.122347	0.0798467	0	0.0567101	0.584938	0.0435907	0.203619	0.050418	0.0134188	0.0138465	0.131969	0	0.0333717	0.0269213	0.101618	0.104859	0.0252747	0.0223876	0.0136143	0.0558511	0.0164741	0.0658734	0.0136794	0.0137763	0.153726	0.0453528	0	0.0715399	0.0258248	1.87614	4.58935	0.34025	0.0953489	0.0242633	34.0899	0.0105516	0.0249635	0.224327	0.0253626	0	0.0734707	0.0691526	0.0317743	0.0124696	0.0279261	0	0
FAS	0.218567	4.66392	6.7347	1.71852	3.76884	2.45036	0.616058	4.52297	4.23305	1.28355	0.286422	14.6914	3.86146	1.82859	2.03307	7.87327	3.02259	2.04003	3.70897	2.31464	5.94512	5.45568	3.54569	22.0185	1.45385	1.82559	2.88251	3.81675	9.39641	1.17707	4.67013	5.75983	3.17843	12.0035	2.53695	2.79448	3.26376	1.38418	10.5348	6.17233	0.725574	9.28855	2.15268	1.33768	1.58251	2.16257	1.90001	3.08959	1.29334
FASLG	0.00928145	0.227324	0.167006	0.16646	0.108906	0.747123	0.24068	0.290297	0.412703	0.120437	0.0699368	0.0721661	0.527318	0.0847583	0.154603	0.10913	0.460966	0.557895	0.197593	0.0486172	0.047304	0.105115	0.529475	3.54767	0.0237651	0.538502	0.556389	0.118186	0.0321076	0.186428	0.194416	0.26117	0.175083	0.221667	0.496945	0.284528	0.941396	0.16498	0.0216844	0.0243575	0.0734368	0.0333226	0.12764	0.105121	0.110402	0.487423	0.185977	0.0460701	0.167188
FCER1G	9.08889	13.0825	14.6889	22.4406	19.9642	11.5934	10.5797	11.7665	32.3601	27.7048	6.87141	2.2614	24.5841	5.14599	5.56379	7.45009	18.8245	21.6521	13.0715	4.74181	8.08329	11.0219	121.775	84.0874	300.279	15.5855	21.7503	10.9562	3.66817	11.0145	19.4922	33.1249	19.1234	7.76621	15.5994	19.7514	14.7133	10.8243	7.1348	28.6067	10.5712	8.02729	7.63838	19.985	6.21642	37.9939	8.07656	13.9102	9.69585
FCGR2B	0.253558	0.0859877	0.165905	0.432011	0.017851	0.737918	0.255698	0.913737	0.26173	0.0149554	0.111451	0.0197149	0.0970817	0.148853	0.039596	0.0830505	0.712712	0.407464	0.329877	0.316103	0.00646144	0.0265072	2.27915	4.69219	0.412263	1.45805	0.0911992	0.134529	0.0233904	0.577205	2.45949	1.78371	0.493023	0.174941	0.158386	0.158338	0.348845	0.40313	0.10663	0.0798501	0.0501551	0.170687	0.447493	0.428714	0.0377006	0.239684	4.376	0.119565	0.116722
FCGR3A	2.26716	9.47034	9.1471	11.2099	7.26032	3.48404	6.05943	4.72789	20.6369	8.59695	0.374031	0.551362	15.3745	2.84666	3.79038	2.64936	14.2202	12.1088	5.49223	2.84633	2.85773	7.39205	44.9355	111.03	2.3189	11.2848	6.22335	4.22459	0.911145	4.84277	15.9049	23.411	7.54093	4.68556	5.47818	15.4102	14.5273	2.14281	2.47799	19.0988	8.24293	7.16855	4.92704	7.60199	1.34356	19.2301	3.91321	7.18048	5.58385
FCGR3B	0.0342142	0.118177	0.041975	0.0767027	0.0200729	0.0252209	0.04929	0.077545	0.0633894	0.248891	0.0501293	0.0147792	0.0563435	0	0.142479	0.0287348	0.0602575	0.111922	0.323727	0.477914	0.072657	0.0894199	0.562682	0.251947	0.0803048	0.139691	0.0683673	0.157325	0.0328773	0.190897	0.312397	0.61616	2.59819	0.0605282	0.0169619	0.0388465	0.618464	0.00563116	0.199838	0.0997657	0.0496302	0.0204728	0.96282	0.415186	0	0.219607	0.119229	0.0330221	0.376632
FCGRT	130.768	53.9166	29.5572	41.5784	31.1599	38.49	71.2272	52.9755	83.0437	33.63	25.3239	62.7211	23.1211	55.0668	56.264	78.949	58.6087	36.9961	47.6339	58.6721	49.4757	24.9421	63.2805	73.7949	22.488	56.2961	108.545	47.3266	41.9138	62.5707	65.9632	94.4868	28.1938	36.9844	82.1769	53.3274	38.0163	96.2263	64.3633	22.5839	64.3239	61.56	69.6894	51.8438	55.906	67.0203	127.406	34.2947	61.942
FCN2	0.0828921	2.81107	0.0406777	0.743322	0.155621	8.62294	0.477667	0.270534	2.58007	0.0391133	0.02082	2.92178	0.266186	0.129766	0.241632	1.14171	5.20301	0.0813474	0.0784306	0.538405	0.147864	2.54192	0.536772	0.0340689	0	23.8543	0	0.439798	2.96309	0.610492	42.9805	33.2147	0.3849	21.5127	0.0739698	0.131761	1.7814	1.4898	1.375	0.159526	0.0393516	0.0892806	0.151992	3.99672	0.460131	1.27692	3.23524	0.0685748	0.879299
FGA	765.098	5923.41	4998.76	1017.72	713.001	2466.07	133.562	1838.06	2092.7	3566.37	429.533	2116.65	3908.54	2674.01	45.7924	1034.89	3062.37	3724.05	3497.59	5979.83	2719.47	2019.7	1302.18	0.937591	965.647	5821.07	1261.03	7766.48	2799.95	2462.84	3685.12	3619.74	2388.48	1844.52	2360.89	910.271	2766.3	2558.16	5121.29	2966.34	4073.76	714.877	1090.06	1450	1841.72	2809.01	1325.35	3116.41	2739.44
FGF1	0.0531515	0.0312934	0.0597738	0.153911	0.035081	0.114603	0.153143	0.167146	0.105509	0.587812	0.0542347	0.073183	0.873924	0.112677	0.024209	0.0864884	0.20009	0.110027	3.48106	0.142687	0.211635	0.0694565	0.445597	0.559789	0.106323	0.0899444	0.0238968	0.116327	0.0383059	0.144572	0.594142	0.269212	0.443474	0.0528919	0.0345847	0.143326	0.0600486	0.226353	0.104776	0.139487	0.0788523	0.217661	0.119286	0.384305	0.0461003	0.178333	0.0289408	0.181381	0.129652
FGF10	0	0	0	0.00869801	0	0	0	0.0158283	0	0	0	0	0.0575037	0	0	0.00977548	0.00614982	0	0.0137664	0	0	0	0.0358918	1.15412	0.0819583	0	0	0.32113	0.00671085	0	0.0234433	0.0458535	0.00844486	0	0	0	0	0.00574711	0	0	0.0230237	0.0052236	0	0.0659143	0	0.0067918	0.0202807	0	0
FGF11	0.0125954	0	0.0231786	0	0.00369477	0.0111416	0	0.00856409	0	0.0111436	0.031636	0.0122416	0.00388912	0.0328633	0.0032782	0.00264456	0.00332743	0.0115882	0.00372422	0	0	0	0	0.0258838	0.0282192	0.00405987	0	0.0133654	0	0	0.0050737	0.00708842	0.0319842	0.0125339	0	0.0107255	0.00632438	0	0	0.0137727	0.00747432	0.0226103	0	0.025474	0.00624256	0.00734954	0.0109731	0	0
FGF12	0.102448	0.10324	0.214348	0.259939	0.0615024	0.716554	0.0961049	0.450348	0.24593	0.0702631	0.110707	0.0957112	0.409024	0.257977	0.200911	0.230109	0.329809	0.295187	0.0986247	0.159742	1.0291	0.0850992	0.407743	0.418616	0.0823554	0.181237	0.0399904	0.232591	0.200553	3.88027	0.132442	0.0858128	0.764034	1.58691	0.0992164	1.32819	0.313431	0.0870521	0.283881	0.112545	0.209245	0.397751	0.114676	0.72857	0.309376	0.197411	1.75599	5.21133	0.0691435
FGF13	0.0968471	0.0784268	0.0229292	0.063484	0.00299046	1.70811	0.124834	0.346578	0.025633	0.787692	0.460897	4.00177	0.318973	0.0964205	0.610258	2.17184	0.203781	0.308471	0.308463	0.103239	0.0952547	1.8162	0.187303	0.0130936	0.0348037	0.0711958	0.344264	0.339855	0.0205718	0.546043	0.118405	0.130999	0.398171	0.185985	0.00252698	0.172655	0.695304	0.500001	1.91036	0.11073	0.795178	0.576456	0.00973578	0.159446	0.239998	0.205225	0.0340451	0.0323289	0.998936
FGF14	0.034387	0.0119974	0.00104165	0.0323588	0.00747198	6.46438	0.0623824	1.47214	0.285176	0.286957	0.0799723	0.034659	0.0723581	0.00332299	0.0477327	0.17114	0.102282	0.0265596	0.0271135	0.0346903	0.0146048	0.137581	0.111927	0.00130863	0.0195662	0.0673246	0.0671857	0.0702756	0.0367148	0.112985	0.0964497	0.0888771	0.523001	0.0405559	0.00378836	0.0867615	0.167547	0.0666576	0.0996799	0.0200539	0.00604617	0.0777325	0.0107034	0.316311	0.0189366	0.0847195	0.0965308	0.139077	0.00254905
FGF16	0.0212405	0	0	0	0	0.0281832	0	0.0288843	0.0337308	0	0	0	0	0	0	0.0178388	0.0112225	0	0	0	0.0270636	0	0	0.0109124	0	0	0	0	0	0.0533297	0	0	0	0	0	0.0241162	0	0.0209752	0	0	0	0	0.00811393	0	0.0210545	0.012394	0	0.00878589	0
FGF17	0.127947	0.010044	0.0436024	0.0318706	0	0.0707367	0.046081	0.0144993	0	0	0.0669509	0.0069085	0.00658441	0.041729	0	0	0.0450675	0.0196192	0.0252209	0.0670199	0.020378	0.0882426	0.00821951	0.0602553	0.320781	0.0481144	0.268448	0.0339422	0	0	0	0.0120009	0.0541504	0.587095	0.182363	0.0423703	0.0214148	0.00526454	0.0435931	0.0139906	0.00421809	0.0526349	0.305476	0.0129385	0.036991	0.0186645	0	0.0617445	0.0160051
FGF18	0.0529407	0.0664945	0.108249	0.0923101	0.0310595	0.0468301	0.305072	0.0719926	0.0700603	0	0.0664857	0.0114342	0.207057	0.0575542	0.00918589	0.0148207	0.0839144	0.054119	0.0730498	0.0369745	0.0449698	0	0.47614	0.0634631	0.124258	0.0113762	0.126944	0.0655401	0.0508721	0.265843	0.0497598	0.397252	0.204854	0.0234143	0	0.250452	0.0443041	0.0697062	0.0721503	0.00771853	0.0418878	0.221748	0.0876354	0.185591	0.0699695	0.3604	0.0768695	0.116791	0
FGF19	0	0	0.011714	17.2636	0.0168054	21.6263	1.58875	3.33049	0.0568614	0.0506859	0.125907	0.0371201	0	1.34529	0	0.0060143	0.544844	0.0614926	0	0.225066	0.0182489	0	0.0110411	0.0735815	0.00916805	0.821738	0.0515143	0.121583	0	2088.9	0.121156	6.0694	0.280565	0	0	51.6138	0.0719149	1.45678	0.0501923	0.0250576	0.113321	0.160689	0	0.231733	0.00709846	0.142073	3.2816	0.189577	2.98123
FGF2	0.0491431	0.243649	0.734058	1.48054	1.8877	1.44369	0.0745231	0.0949665	0.0862564	3.74984	0.133178	6.32814	0.74752	0.161964	9.52685	0.317148	0.194054	0.317285	0.152954	0.127353	3.10113	5.76389	0.741736	1.16138	0.0596039	0.0700305	0.0992319	0.521474	0.226669	0.13421	0.75641	0.360992	0.80317	0.13384	0.0384679	0.590269	0.054546	0.130263	0.223585	1.52951	0.0900449	0.113754	0.187728	0.288757	5.1456	0.159979	0.110413	0.0877292	0.0388256
FGF20	0	0	0	0.0620609	0	0.0183658	0	0	0.0329715	0.0244922	0.0130372	0.0134528	0	0	1.41579	0	0.0219397	0.0127346	0.012278	0	0	0	0.0320113	0.0960003	0	0	0	0.0110158	0	0	0.00836349	0	0.0301273	0.0137739	0	0	0	0	0	0	0	0.0372708	0	0	0	0	9.26106	0.0085881	0
FGF21	3.05858	0.150981	12.8792	1.4572	25.9211	30.6471	0.269379	0.490395	2.07861	2.53666	72.8639	4.24049	0.4289	16.1522	0.125144	3.47734	11.0651	12.8452	22.0996	2.08485	75.3893	3.30452	142.233	0.205854	2.15451	5.20056	35.3571	55.9966	0.107808	205.565	44.3972	4.46486	0.329472	0.283541	0	73.4418	137.749	35.6511	43.5925	26.1598	100.425	35.6284	19.8371	177.873	1.80054	52.2631	36.6298	26.0764	83.3371
FGF22	0.166098	0.0156467	0.0543398	0.0372365	0.0194895	0.00734633	0	0.112936	0	0.0293906	0	0	0.0615439	0.130012	0	0.125548	0.0175518	0.163003	0.049112	0.121806	0.0211635	0.0217052	0.0128045	0	0.510352	0.0107077	0.418194	0.246754	0.105341	0	0.0200724	0.0560859	0.0241019	0	0.037055	0.122581	0.0166802	0.344451	0.00970146	0.0290597	0.00657103	0.0149083	0.234766	0	0.370449	0.067844	0.00723521	0.00687048	0.008311
FGF23	0.0116126	0	0	0	0	0	0	0	0	0	0	0	0	0	0	0	0	0	0	0	0	0	0	0	0.00743348	0.42671	0	0	0	0	0.673602	0.0326765	0.0421264	0	0	0	0	0	0	0	0	0	0	0.00939449	0	0	0	0	0
FGF3	0	0	0.0160674	0.0587213	0	0.0347551	0	0	0	0	0.0246713	0	0.0485268	0.0256284	0.020452	0.0659954	0	0	0.0232346	0	0	0	0	0	0	0	0	0	0	0.427475	0	0	0	0	0	0.178438	0.0591847	0.0775989	0	0	0.0155436	0	0	0	0	0	0	0	0
FGF4	0	0	0.00443307	0	0	0	0	0	0	0	0	0	0	0.014142	0	0.00910423	0.00572753	0	0	0	0	0.00944384	0	0	0	0	0	0.00575152	0	3.97375	0	0	0	0	0	0.049232	28.2497	0.0214099	0	0	0	0	0	0.00438487	0	0	0	0	0
FGF5	0	0	0.00238948	0	0	0	0	0	0	0	0	0	0.0108251	0	0.00912463	0	0	0	0	0	0	0.00254518	0	0.828524	0	0	0	0.00310014	0	0.00978037	0	0	0.12294	0	0	0	0	0	0	0.00255568	0	0	0.00223208	0.0023635	0	0	0	0	0
FGF7	0.00789697	0.396749	0.0452117	0.0944198	0.00926606	0.0395843	0.0075844	0.196879	0.0668841	0.00931564	0.016529	0.0102336	0.318613	0.0137362	0.0630304	0.0464258	0.272597	0.31968	0.42341	0.0220614	0.0536638	0.0298119	1.22973	0.029752	0.0235901	0.0509084	0.0189358	0.279325	0.0121414	0.0749035	0.106036	0.370353	0.22154	0.0244484	0.0665547	0.346691	0.0713737	0.215755	0.0184498	0.00230269	0.00624825	0.172475	0.00804446	0.36415	0.0130464	0.65433	0.107784	0.280919	0.0289768
FGF8	0.0249799	0	0	0	0	0	0.0359867	0	0	0	0	0	0.0154262	0	0.039009	0	0	0.0153215	0	0.0130847	0	0	0	0.0128335	0.0159902	0	0	0	0.0144023	0	0.0100624	0	0	0.0331438	0.0743037	0	0	0	0	0.0109259	0	0.0112105	0	0.0101043	0	0	0.0108812	0	0
FGF9	0.00772125	0	0.00947265	0	0	0	0.0444938	0	0	0	0.00969675	0.0100058	0.00476822	0.0151094	0	0	0	0	0	0.00404447	0	0.0100899	0.00595231	0.222142	0	0.00497756	0	0.00819328	0.00445173	0.0258483	0.0342131	0.00434535	0.08403	0.0153671	0	0.00876663	0.0310158	0.0152497	0	0.00337718	0	0.0103954	0	0.0124929	0	0.00450542	0.0235435	0	0.00386345
FGFR1	0.666546	0.597994	0.453734	0.820878	9.93579	0.296636	2.7356	0.615538	0.501859	0.410237	7.75731	0.293287	2.8038	0.351063	0.298833	0.373198	1.22057	0.54849	0.556569	0.399021	0.480029	0.260885	3.40006	27.6972	0.323316	0.501754	0.145599	1.24033	0.186183	0.217132	2.2247	1.3731	1.79823	0.331416	0.0903078	0.579735	0.236981	3.18345	0.968855	1.53435	0.716282	5.40791	0.393268	1.71147	0.279057	0.669967	0.290947	0.293405	0.259632
FGFR2	0.0491572	0.0396915	17.7304	8.14099	0.0274665	2.19487	34.5319	1.48338	2.31218	0.0110454	44.4486	0.021234	0.144556	8.19021	0.0146218	0.088467	25.7597	4.51113	21.5115	12.8181	0.0298257	0.00203927	5.96219	5.76769	3.71307	2.39935	2.5146	24.0146	0.00809767	12.8633	8.65611	7.27711	11.5589	6.37631	0.00348144	10.8383	19.9225	4.288	1.14847	1.86544	20.3343	56.944	3.13865	35.7967	0.171704	1.89586	6.52376	4.46559	11.4081
FGFR3	24.5269	2.47233	12.061	26.5148	11.259	5.01193	67.0441	6.67957	3.64976	4.52855	34.2985	8.2584	2.99079	20.4203	19.6018	12.047	20.4554	12.1977	1.4277	11.7272	4.58651	7.51929	7.12047	8.48868	31.8321	5.46835	7.04075	12.9978	2.68359	6.96574	4.95897	10.9797	20.0095	5.58413	3.28875	6.47007	30.1205	7.18816	4.61572	7.32202	13.34	117.262	14.2521	10.4812	12.7202	10.2885	5.46037	6.54961	8.15503
FGFR4	115.174	25.5078	9.32819	69.6313	29.8819	20.505	160.606	34.2713	8.77079	57.2412	31.0301	32.2637	12.1235	30.9699	50.0375	45.4797	31.4665	28.9567	14.1931	23.1175	34.2241	15.1996	25.6636	12.0135	42.6617	10.6158	25.2598	15.2292	12.9883	15.3976	13.5153	23.6813	83.1119	17.8386	18.0205	31.3703	31.1392	54.2644	21.4747	50.2184	48.0346	169.044	27.885	39.3701	44.4554	44.3135	20.7766	24.4454	43.5736
FGFRL1	22.0258	7.38346	17.5028	6.00247	20.3729	14.8239	15.835	16.6663	8.2309	25.3393	8.87173	90.5043	2.67339	14.7311	25.2236	31.4933	18.6824	11.5804	8.31511	13.4728	14.867	29.4639	7.50885	20.6117	17.0598	15.8452	8.78892	24.6643	20.2844	11.5132	7.82682	13.5043	22.44	13.7707	7.63941	7.03675	19.3679	6.67551	12.6821	7.7588	27.9806	22.3838	12.8809	14.4636	19.3856	7.34625	11.539	13.8182	16.7324
FGR	0.277428	0.855298	0.585826	1.28159	3.60446	0.602361	0.610407	0.891722	0.352455	1.07106	1.30495	0.294148	2.18049	0.486954	0.871724	1.06332	1.91887	1.89343	1.95679	0.507298	0.533443	0.562476	25.3066	2.27529	1.2076	1.59986	1.76589	0.979511	0.296639	1.07227	1.32479	1.77705	3.2132	1.13106	0.360097	1.27141	0.957381	0.597739	1.09598	0.904561	0.506862	0.728915	0.447037	1.66492	0.539998	1.26562	0.997538	0.742779	0.484593
FIGF	0.43137	1.13473	0.2929	0.291943	9.65516	0.273585	0.0938028	0.387383	0.0904764	28.8324	0.408858	30.7242	4.75481	0.254832	1.53368	3.59551	0.911665	1.57751	0.144393	0.255799	77.0418	0.808323	0.464305	0.234162	0.812759	0.493209	0.46839	0.345465	0.394179	1.25336	0.603259	0.302312	0.47241	1.49027	0.0968398	0.933341	1.32411	0.168786	14.8796	0.085438	0.122356	1.05927	0.348225	0.256793	0.742236	0.731379	0.29781	0.114465	0.252495
FIGNL2	0.152222	0.01687	0.644469	0.762807	0.83002	0.58613	0.41279	0.0487063	0	0.686582	0.314864	0.0116036	0.188007	0.607433	0.027966	0.0902421	0.387942	0.0988577	0.0211807	0.60974	0.0456362	0.709863	0.441779	0.036802	0.48147	0.0923584	0.0644127	0.123521	0.0309755	0.0899275	0.0577111	0.191491	1.35128	0.285135	0.0133173	0.142331	0.269764	0.0972663	0.397477	0.634466	1.23983	1.30198	0.396783	2.74543	0.115385	0	0.0624069	0.118522	0.7079
FLT1	2.59988	1.74937	4.89005	2.3289	2.52307	0.916459	1.70175	2.56904	2.27058	3.30413	0.98899	4.55974	16.5538	2.68862	2.9349	4.34122	1.92549	1.97318	3.00393	2.63446	1.12438	4.26109	4.49288	1.83928	2.36319	1.09455	0.766713	3.04923	3.73536	2.14551	3.14524	1.02625	2.06054	5.77462	0.510857	1.8913	1.36013	1.64497	7.66445	4.89062	7.23293	4.75232	4.00573	5.13848	1.86433	1.98961	2.31853	1.47739	2.4383
FLT3	0.0126401	0.230204	0.0137842	0.0755654	0.0197753	0.0559056	0	0.0401075	0.173966	0.0695839	0.00529136	0.0109201	0.0936699	0.0659597	0.157912	0.042463	0.195901	0.237754	0.164447	0.0706241	0.0161054	0.0183529	0.441739	0.142866	0.0107883	0.0814853	0.0707212	0.0312966	0.0194339	0.0070525	0.257979	0.0569085	0.0855938	0.15094	0.075197	0.0287029	0.0296184	0.0582505	0.0442969	0.0294859	0.0600066	0.0226904	0.0386285	0.109075	0.0292353	0.122927	0.0403773	0.0487988	0.0590303
FLT3LG	0.535676	0.614817	0.307189	0.32208	0.505726	0.283218	0.798321	0.544245	0.811567	0.363166	0.340231	0.510656	0.631189	0.16065	0.179483	0.480913	0.527016	0.596693	0.349548	0.180611	0.290273	0.225288	1.13918	0.759187	0.748859	0.127017	1.13683	0.490021	0.120699	0.494696	0.287709	0.623724	0.232296	0.302271	0.705121	0.615192	0.816191	0.978929	0.309281	0.188515	0.28743	0.359219	0.202278	0.268981	0.811736	0.560474	0.986998	0.412591	0.640817
FLT4	0.746308	1.44709	1.34546	1.41718	0.550503	0.225892	1.08371	1.70673	1.24176	1.09989	0.98946	1.12618	7.56232	1.22153	0.935654	1.16379	2.17972	1.26519	2.05801	1.48074	0.683546	1.40036	3.28105	0.90922	0.610783	0.760592	0.498412	0.560865	1.05689	0.613003	1.55657	1.49731	1.23805	1.56281	0.300308	1.3216	0.632177	1.62841	0.95043	1.96028	3.00572	3.39014	2.60893	2.78657	1.54822	1.23597	1.39694	0.930201	1.24013
FOS	8.48569	4.49642	7.1218	3.06544	1.71451	5.57702	2.66636	2.41387	23.2301	5.2285	8.713	5.40706	32.1636	1.8215	1.99447	2.45435	76.2587	15.2822	19.5284	11.3617	77.7739	17.5714	17.2135	43.6956	9.08316	12.2944	7.69518	156.579	3.73175	21.4414	185.9	40.1293	100.713	118.665	13.0954	10.5808	38.8038	31.6003	13.4528	18.5103	6.05464	8.30616	4.44888	19.5438	0.654457	6.95354	4.14896	9.95698	4.90126
FPR1	0.162128	0.432727	0.276255	0.424043	0.245722	0.209147	0.272495	0.321525	1.13715	0.868613	0.101805	0.0350166	0.642447	0.141006	0.464167	0.209918	1.24923	1.62422	0.814949	0.19108	0.0516442	0.476693	2.04142	7.36458	0.198916	0.8013	0.113388	0.867368	0.0623173	0.101766	1.01773	1.87807	3.96998	0.277857	0.381788	1.03544	0.535932	0.346892	0.505044	1.25279	0.448978	0.557826	0.175479	0.972775	0.0468734	1.16678	0.200098	0.458262	0.22309
FPR2	0	0.00892284	0.0309884	0.0283132	0.0222285	0.0125682	0	0.0386425	0.0225632	0.0446949	0.0118956	0.0122747	0.0409461	0.0247141	0.0295835	0.0119327	0.115106	0.0755267	0.0560143	0.00496159	0.00603446	0.00412593	0.270175	0.180054	0.0181899	0.128231	0	0.0351791	0.00546119	0	0.148807	0.293188	0.309253	0.0251356	0.0281752	0.0161318	0.0998781	0	0.0221298	0.0455727	0.014989	0.0170035	0.0108551	0.0689657	0.00469458	0.0663247	0.0123781	0.0274262	0.0473952
FSHR	0	0	0.00452117	0.00826174	0	0.00488983	0	0.00751721	0	0	0	0	0.00682743	0	0	0	0.00584136	0	0	0.00579112	0	0	0	0	0	0	0	0	0	0	0.00445349	0.00622194	0.00802128	0	0	0.0062763	0.00555129	0	0	0	0	0	0	0	0	0	0	0	0
FURIN	220.217	41.0028	296.13	41.3286	43.4625	55.1969	58.2422	207.249	37.8161	1.99806	146.191	21.7188	327.13	117.097	18.9686	26.4115	130.873	131.231	68.2251	187.089	8.55698	22.6568	62.0409	25.6714	62.069	135.712	78.4204	227.84	179.058	96.8158	51.7764	100.837	69.9202	49.4071	27.9252	192.907	74.812	97.598	13.2571	58.2197	287.766	78.5216	129.378	147.199	31.2056	84.3134	110.748	141.42	135.498
FYN	0.886691	2.80652	1.43689	2.37831	0.837881	0.891017	3.12706	3.09003	5.90654	0.931621	1.62133	1.47997	6.12112	1.20611	1.04373	5.61593	3.25568	2.0739	1.78141	1.12461	2.35898	1.29362	4.68095	28.4379	1.03226	3.09128	3.06167	2.11765	6.20015	4.53961	3.23651	3.87764	2.32625	4.70592	3.17907	3.23768	4.04856	1.45236	7.88862	1.76436	2.13651	2.04164	2.83621	2.51734	3.8415	2.17995	3.85417	2.33755	1.80544
GAL	0.0269591	0	0	1.45051	0	0	0.621408	0	0	4.21378	0.0507849	0	9.72268	0	0	0.045283	0.0569758	0.0330709	0.031885	0.0423643	0.017175	0	2.59784	0	0.0172571	0.0173794	0.0646439	0.0572143	0	0	0.0542984	0.0303439	0	0	0	0	0.108293	1.01165	0	0.0471662	0.0639917	0.036296	0	0.109048	0	0.0471926	0	0.0446053	0
GALP	0.0373633	0.351967	0.733413	0.0558416	0	0.132203	0	0.431879	0.089002	0.176302	0	0	0.046147	0	0.252837	0	0.394821	0.160418	0.0883807	0.117428	0.0238033	0.016275	0.115213	0.0191955	0.621844	0.746682	0.179183	0.218061	0.193878	0.0625402	0.105355	0.357463	0	0.396595	0.583478	0.403008	0.0938037	1.01466	0.109116	0	0	0.0167679	1.38447	0.0604532	0.925903	0.218018	0.195304	0.0463648	0.411297
GALR2	0.102776	0.0484084	0.105074	0.0192007	0.0602973	0.0681852	0.111047	0.0524111	0	0.0454649	0.048402	0.0832414	0.412549	0.0837996	0.0668738	0.0107896	0.0407268	0.189115	0.0911669	0.0403765	0.212799	0.134305	0.118845	0.369612	0.115132	0.0496917	0.0616107	0	0.488864	0.279551	0.0724509	0.144601	0.0745674	0.0511372	0.0382141	0.102105	0.167719	0.215673	0.0750369	0.0674296	0.132143	0.0922479	0.0588915	0.062359	0.331098	0.0449782	0.0335769	0.0212562	0.0771388
GALR3	0.999605	0.31388	0.247746	0.113179	0.515368	0.214358	0.130915	0	0	0.0178664	0.0190206	1.98231	0.0748244	0.335894	1.21411	1.32287	0.0160044	0.0371583	0.0537388	0.269735	0.250871	0.329861	0	0.0466864	0.31024	0.0585821	0.0726336	0.0803572	0.0174645	0.354917	0.0244038	0.0681886	0.0439541	0.140668	0.0225255	0.0343922	0.0304193	0.0299128	1.43308	0.0662446	0.707024	0.027188	0.0809991	0.0490105	0.405348	0.0707005	0.0791683	0.0501183	0.121253
GAST	0.149135	0	0.152469	0.222891	0	0.0329803	2.79303	0	0	0	51.6457	0	0.0460488	0	0	0	0.118194	0	16.8007	0	0.0950106	0	0	0.0383093	1.05011	0	0.536407	0	0.0859846	0.249628	0	0	0	0.0989378	0	0.0846633	0.112325	0	0	0	0	6.59248	0.227881	0	0	0	0.194889	0	0
GBP2	11.6571	27.8487	16.1636	5.29553	11.5846	25.8815	7.22426	28.2948	8.42022	13.8468	9.40793	9.81636	11.6353	5.33995	2.08709	0.771493	12.0881	17.4373	5.92434	15.9066	5.25813	17.0538	18.722	20.2317	12.0178	2.13116	17.1997	16.6036	7.75608	34.6218	4.93305	5.14459	20.6791	14.3852	8.39666	15.6764	12.6766	16.3175	5.90684	97.7578	5.94713	2.97975	10.4122	11.0478	7.01329	8.2602	6.15176	23.8032	19.8498
GCG	0	0	0.00600424	0	0	0	0	0	0	0	0	0	0	0	0	0	0	0	0.0347302	0	0	0	0.0113186	0.0226293	0	0	0	0.0233699	0	0	0	0	0.117177	0	0	0.0750158	0.0221168	0	0	0.00642187	0	0	0	0.0296948	0	0	0	0.0121464	0
GCGR	0.0108136	13.273	2.26855	4.50906	6.18555	7.21232	0.405037	0.110288	12.6561	0.0127562	1.00494	0.18217	0.347249	2.80025	23.5625	18.0999	16.8945	0.258669	22.5797	1.55201	0.750909	3.72582	0.166723	0.533329	41.6774	0.0209131	27.6537	11.0845	0.0748154	33.4129	12.6932	30.7446	1.00423	30.5605	47.6048	0.0613881	6.05409	0.0961067	0.00631598	0.00472971	0	1.19867	15.9863	1.66214	0.112548	0.744558	23.9004	27.7813	30.0729
GDF10	0	0.0134314	0	0.255717	0	0.00630625	0.102704	0.0193894	0.0226428	0	0.0179062	0	0.184907	1.01375	0	0.00598738	0.700607	0.428522	0.0590223	0.321151	0	0.00621073	0.142892	0.0146504	0.0912703	0	0	0.0151299	0	0	0.0689222	0.0882665	0.134482	0	0	0.0161887	0.0286372	1.62626	0	0.0561273	1.38197	0.0575892	0	0.115348	0	0.0998378	0	0.0235911	0
GDF11	1.47361	0.255512	0.254955	3.9752	0.080754	0.225609	0.991475	0.228469	0.241088	0.315193	0.376228	3.66448	1.00502	0.435715	3.41388	0.204001	0.335819	0.255758	0.308832	0.252349	0.350761	0.179869	0.752134	3.94342	0.80076	0.208785	0.232978	0.240569	0.137712	0.287994	0.422369	0.291627	0.925223	0.308859	0.105368	0.271192	0.61186	0.171906	0.203353	0.262064	1.61599	0.861176	0.304659	0.998906	0.511648	0.210241	0.227487	0.11722	0.147874
GDF15	17.0868	7.51408	243.042	159.886	46.7286	36.6463	47.2718	72.7104	24.1878	96.4533	66.3894	5.58186	49.4874	7.56906	11.4861	13.7015	23.9383	62.7887	15.889	48.6171	82.6342	139.252	19.4185	19.4289	48.8673	4.48183	7.14738	107.318	96.1619	18.0879	120.497	37.3868	104.074	46.2111	35.9149	6.5684	18.8202	208.956	8.56271	64.5184	88.298	45.768	16.2106	112.955	26.2588	26.7703	3.02107	21.7138	41.8617
GDF2	0	0.0168872	0	1.09849	0	0.0475727	0.0258258	0.134079	0	0	0	0	0	0	0.00933155	0	3.76025	0	0	0.319267	0	0	0	0	0	2.43844	0	0	0.0103357	0	15.1141	9.70539	0.0650319	0	0	0	0	0.00885143	0	0.00784092	0	0.00804515	0	1.84183	0	0	0.00780884	0.0074152	0
GDF3	0	0	0.0694049	0	0	0	0.0815002	0.0192329	0	0	0	0	0.0174681	0.0184508	0.0441724	0	0.0747261	0.034699	0.0334548	0.0148167	0	0	0.196253	0.116258	0	0	0	0.0300156	0	0.0710202	0	0.0477568	0.0615677	0	0	0	0	0.0418996	0	0	0.0559518	0.0253886	0	0.080092	0.0420579	0.0165053	0	0.035101	0
GDF5	0.0132452	0	0	0	0	0	0.0190814	0	0.031551	0	0	0	0.065436	0	0.00689463	0.0667437	0.0489871	0.00812398	0.00783268	0	0.0168764	0.00576945	0	0.0612428	0	0	0	0	0	0	0.00533544	0	0	0	0	0	0	0.0196197	0	0	0.00523993	0.0178325	0.00505971	0	0	0.00772869	0.0115391	0.0164362	0
GDF6	0.0899606	0.0446021	0.03098	0.0707639	0	0.0125648	0.0954946	0.0257547	0.0676713	0	0.0773002	0.00613571	0.350872	0.00617685	0.019717	0.0357884	0.425278	0.0522736	0.207197	0.128966	0	0.00412482	0.0584005	0.724886	0.157603	0.0366277	0.0113533	0.13063	0.00545971	0.309085	0.198356	0.117243	0.16489	0.0125644	0	0.0483823	0.0237741	0.0561077	0.0442477	0.0538441	0.0337162	0.0212487	0.0289392	0.114912	0.00938662	0.0386789	0.0164996	0.0195849	0
GDF7	0.846601	1.53745	1.89203	1.16321	1.03345	0.395906	0.429851	1.1146	0.114178	0.515248	0.487585	0.745373	1.62949	6.18587	1.66545	0.934435	1.39605	1.66915	0.497458	2.76997	0.185509	0.623228	0.302073	0.275188	1.97211	0.113557	0.857697	0.719067	1.27883	0.0631817	0.644407	0.469367	0.260821	2.4803	0.296737	0.0938773	0.0685925	0.624803	1.11075	0.492151	7.08816	0.890553	0.539694	1.13567	0.857005	0.0356603	0.0172253	2.13235	1.1674
GDF9	0.203077	0.221506	0.257882	0.311497	0.175578	0.066182	0.13858	0.312495	0.127301	0.189125	0.28188	0.200835	0.112208	0.362533	0.233673	0.188507	0.208946	0.268783	0.120092	0.072782	0.415363	0.176916	0.0906352	0.0988402	0.0889433	0.151586	0.205031	0.113417	0.0308118	0.286247	0.107636	0.0421058	0.155093	0.347444	0.0238445	0.151692	0.187836	0.0791608	0.636764	0.163622	0.15645	0.08634	0.228645	0.237785	0.789302	0.106024	0.0744924	0.119369	0.358319
GDNF	0.00410096	0	0.00670822	0.110324	8.3054	0.123339	0.354477	1.8013	1.46531	0.357988	0.0721027	0.547379	0.921839	0	0	0.513183	0.303346	0.120736	2.33299	0.0601475	0.621805	0.0821711	0.0948427	4.78262	0.0105005	0.158623	0.00983349	0.57442	0	0.47364	0.155283	0.729305	0.0952117	7.86802	0.00609923	0.0139685	0.0164733	0.0607461	1.9785	0	0	0.530042	0.018799	0.046447	0	0.0526448	0.0214364	0.00339263	0
GFAP	0.299447	0	0.631122	0.0172131	0.0709479	0.0483921	0	0.0391547	0.0182898	0.0067931	0.0108479	0.111937	0.117354	0.2404	0.0179854	0.029018	0.0365109	0.314352	0.0102162	0.0271477	2.91292	0.0225754	0.0443929	0.0443774	0.117958	0.070534	0.11737	0.0213872	0.0265611	0.0192779	0.051033	0.145836	0.0417803	0.0687655	0.376842	0.0490368	0.0433723	0.113734	0.0437251	0.0528934	0.0979608	0.281693	0.0879921	0.0256226	0.0656438	0.0302417	0.0125421	0.0142919	0.0489838
GH1	0.0293033	0	0.0119834	0.0437955	0	0	0	0	0.0698025	0	0.0736013	0	0	0	0	0	0	0.0179733	0	0	0	0	0.0225899	0	0.0375154	0.0188906	0	0.0155474	0	0.0245245	0.011804	0.0164913	0.0212604	0.0194401	0	0.0166353	0.0441411	0	0	0	0	0	0.011194	0.0118531	0	0	0	0	0
GH2	0.290274	0	0	0	0	0	0	0.0207756	0	0	0	0	0	0	0	0	0	0	0	0	0	0	0.0471099	0	0	0	0	0	0	0	0	0	0	0	0	0	0	0.0452604	0	0	0	0	0	0	0	0	0	0	0
GHR	0.622995	2.80199	8.69901	1.46599	1.98148	4.7581	0.336087	7.36878	8.85358	0.0906915	2.70007	4.5657	1.86961	16.7425	2.97245	7.90398	9.9393	10.0033	11.6513	20.0548	0.716101	1.63514	3.789	0.209745	1.7479	31.5689	7.10692	10.9289	2.99275	7.46818	45.3984	24.8499	3.28903	19.1209	1.54953	4.6504	9.6374	2.5551	7.52841	6.27306	34.3307	10.7266	13.4467	8.15619	2.35453	2.39152	15.6058	2.50458	6.7598
GHRH	0	0	0	0.137841	0	0	0.0885779	0	0	0	0	0	0.0759402	0.962548	0	0	0	0	0	0	0	0	0	0	0	0	0	0	0	0	0	0.0346027	0.0446096	0	0	0.034905	0.0617459	0.0607177	0	0	0	0	0	0.0248707	0	0.0717548	0	0	0
GHRHR	0.491844	0	1.3144	0.0940231	0.00671064	0.283304	0.790956	0.225541	0	0.694894	0.100553	0	0.56509	0.014922	0.0535864	0	0.17526	0.0491098	0	0.173753	0.00728704	0.00498236	0.723054	0.0235057	0.00732188	3.13384	0.0822817	0.109238	0.00659477	0	0.0368605	0.0321859	1.32781	0.00758825	0	0.0584409	2.13078	0.0395339	0.0200425	0.465273	0.0814516	0.246396	0.218472	0.083281	1.5193	1.34154	0	1.55187	0.703967
GHRL	0.0679201	0.143959	0.0347193	0.0253776	0.219162	0.120161	0.366929	0.115453	0.0674127	0.340517	0.298542	0.154029	0.220204	0.066455	0.0176775	0.163997	0.143544	0.145807	0.140578	0.133415	0.129811	0.155322	0.575955	0.410007	0.0978237	0.0218926	0.142505	0.0990994	0	0.483171	0.0547193	0.0860038	0.542058	0.202765	0.151523	0.17351	0.102311	0.234752	0.277695	0.14111	0.0403048	0.182887	0.142701	0.260997	0.117819	0.465676	0.10355	0.0842832	0.178421
GHSR	0	0	0	0	0	0	0	0	0	0	0.0353239	0	0.0173699	0	0	0	0	0	0	0	0	0	0	0	0	0	0	0	0	0	0	0	0	0	0	0	0	0	0	0	0	0	0	0	0	0.0164126	0	0	0
GIP	2.3495	0	0	0	0.028717	0.454631	0	0	0	0.317577	0	0	0	0	0.0509586	0.0205544	0	0	0.0289459	0	0	0.127927	0.037734	0.0502944	0	0	0	0.0259702	0	0	0	0	0.10654	0	0	0	0	0	0.228716	0.0214092	0	0	0	0	0.218337	0.0285616	0	0	0
GIPR	0.129501	0.0487968	0.469062	0.149308	0.538347	0.288021	0.511717	0.0503158	0.00587583	0.0130942	1.54735	0.0383585	0.292472	0.00482697	0.0231121	0.00621494	0.0977466	0.127088	0.131283	0.0193812	0.0471442	0.0193403	0.159732	0.380181	0.393167	0.0667872	0.106466	0.184533	0.0127997	0.0743193	0.03279	0.141596	1.0899	0.0540022	0.0550296	0.0672158	1.33022	0.0182692	0.0302556	0.0161835	0.0146377	0.076383	0.0113074	0.0838125	0.0293411	0.0302261	0.0257876	0.0214267	0.0111082
GLP1R	0.0112872	0.0106327	0.156938	0.185563	0	0.00499219	0.195128	0	0	0	0.311851	0.00731345	2.34901	0.103075	0	0.00947954	0.0119273	0.0138461	0	0.159634	0	0	0	0	2.15311	0	0.0135325	0	0.0325385	0	0.227336	0.00635219	0	0	0	0	0.0510075	0.0111462	0.0197779	0.00493688	0.0982374	0.238077	0.00431175	0.54331	0	0	0	0	0.00564773
GLP2R	0.0173728	0	0.00947265	0.0908764	0	0.00256126	0.208565	0.0236248	0	0.00341563	0.0799982	0.00375219	0.00357617	0.0453282	0.473262	0.0680891	0.0887304	0.0106557	0.00684907	0.0364003	0	0.0100899	0.26339	0.00595023	0.00370691	0.0447981	0	0.0307248	0	0.0387724	0.242602	0.182505	0.705852	0	0	0.782422	0.0116309	0.474646	0.0101471	0.0151973	0.137457	0.0571748	0	0.381813	0.00861034	0	0.0151351	0.00239536	0
GMFB	3.36125	3.15391	4.27661	7.34469	6.95102	7.24251	2.89018	3.78712	1.82003	5.71149	1.8316	3.34096	3.07283	4.16115	4.50927	5.83063	3.96563	4.33105	2.21666	4.56066	1.77701	8.24048	6.45084	6.23385	3.99907	3.5963	2.77451	3.45236	9.9028	4.97079	3.82447	2.38931	8.37262	4.92969	1.24323	8.69414	6.64714	4.28595	4.50979	9.80433	2.67342	9.09617	4.55118	4.91703	2.36585	3.47339	5.64389	3.0937	5.17765
GMFG	4.10447	6.62506	3.47241	9.15761	3.4637	3.29781	8.43749	4.47804	33.9165	5.91008	2.93916	2.789	22.4273	2.5929	3.39152	4.69166	8.33892	8.90139	7.21907	2.35326	3.94103	3.11467	30.4265	22.3315	4.12549	7.23285	6.99369	2.93271	1.55955	5.29539	7.9968	9.64997	7.44052	4.96216	19.4503	7.31741	7.10989	9.90657	4.79467	5.74066	4.68055	5.03516	5.14854	7.44968	4.56981	11.6799	8.15568	4.97169	4.22517
GNAI1	5.76534	4.62508	9.45913	3.05844	6.30814	9.85203	1.61006	5.36126	2.05634	37.724	7.70019	43.4238	4.0411	3.3685	8.20883	25.8769	2.85474	4.21695	4.2663	1.47767	4.2573	35.531	4.74753	4.88644	5.45191	2.41981	6.34852	2.83398	2.11085	5.00575	4.37778	3.82586	4.82602	9.09153	1.29536	5.13258	8.20085	2.48132	12.6908	10.144	1.64964	11.0828	7.08707	9.81459	10.4021	5.75679	3.45145	3.04791	13.6448
GNLY	0.109126	0.833208	0.225481	0.927069	0.0471746	0.335316	1.24114	0.328037	3.32002	2.78464	0.288519	0.357259	2.80202	0.382133	0.920829	1.74616	0.588712	0.739786	1.33142	0.475343	0.482994	0.0550395	1.0892	0.708177	0.500009	1.48103	0.688603	0.828867	0.178818	0.644117	0.365548	0.846865	0.525051	0.320064	2.15262	0.632546	1.04397	0.725986	1.04665	0.607935	0.309017	0.407254	0.289612	0.320604	0.26758	2.22531	1.2109	0.142544	0.321871
GNRH1	0.258574	0.0749478	0.08134	0.371591	0.268395	0.263918	0.343855	0.0946691	0.14214	0.246367	0.412159	0.0644389	0.54046	0.24651	0.0828294	0.100229	0.24171	0.219596	0.282297	0.0416751	0.633584	0.04332	0.628671	0.531374	0.598416	0.243627	0.548482	0.284935	0.114679	0.233053	0.104159	0.167908	0.606103	0.303495	0.177494	0.361332	0.609224	0.186598	0.0697051	0.165296	0.0944259	1.08009	0.174758	0.233321	0.177445	0.324973	0.337903	0.230368	0.0796196
GNRH2	0.745223	0.0401148	6.54784	0.0954667	0	0.0376689	0.184044	0.0289545	1.92733	0	0.106959	0	0.0525953	12.2219	0	0.0357642	0.337493	0.626859	0.151096	58.5756	0.0542588	0.0185492	0	0.415677	0.463404	0.109809	0.153166	0.090375	10.8275	0.427675	1.42376	0.335516	0.0926882	6.32817	0.0633342	0.0241748	0.0427645	0.0420524	0.0746175	0	0.0842337	0.114665	0.0976038	0.0689005	0.0844225	0	0.185496	0.0176145	0
GNRHR	0.0161954	0	0.0198689	0.0363074	0.0190031	0	0	0	0.025719	0	0.020339	0.0104936	0.0300041	0.042256	0	0.0136016	0.0256707	0	0	0.0339332	0	0.028218	0	0.0332817	0.0311011	0.0104405	0	0	0	0.0813254	0	0	0.0470009	0.0107442	0.0361303	0.0275821	0.0406598	0.00799656	0.0283781	0.0283346	0.0448494	0.0436089	0.00618669	0.0131019	0.00802677	0.0283504	0	0.00669904	0
GPHA2	0.0189237	0	0	0	0	0	0.0545242	0.0257339	0	0	0.0712963	0	0.210353	0	0.0394021	0	0.0599907	0	0.0223815	0	0	0.131887	0	0	0	0	0	0	0	0	0.0152458	0.0212997	0.0549189	0	0.0844342	0	0	0.149499	0.265271	0.049662	0.0299457	0	0.101205	0	0	0.0220843	0.115404	0	0.0378752
GPI	158.759	30.5725	63.5901	19.2571	74.1131	41.7119	26.497	23.2072	19.8601	53.693	39.3064	25.806	49.2928	111.563	40.4666	18.3235	43.7079	42.2325	27.012	40.9909	21.9795	34.1691	47.9923	44.9522	73.8271	10.042	32.1272	22.5393	14.5827	35.2478	38.4561	22.7345	43.4935	12.3499	24.6262	62.6877	21.8792	43.2063	28.2901	43.2802	129.975	39.6175	46.1821	52.9012	29.7283	37.2667	37.8088	48.5573	41.1481
GPR17	0.00656061	0.0494414	0.863898	0.049026	0.169356	0.00580335	0.0567084	0.0356864	0.0104186	0.0851312	0.0741524	0.076516	0.316015	2.34511	0.0341505	0.0330595	0.242643	0.289726	0.232781	0.419255	0.075233	0.262911	0.0606908	0.0202232	0.0167984	0.152256	0.330359	0.508203	0.393385	0.428275	0.274846	0.125534	0.0951983	0.235028	0	0.201119	0.0527071	0.0323934	0.0919659	0.0344343	0.0622907	0.300315	0.115284	0.0902272	0.169082	0.114845	0.0171467	0.0434196	0.105047
GPR33	0	0	0	0.0247774	0	0	0	0	0	0	0	0.0214837	0	0	0	0	0	0	0	0	0	0	0	0	0	0	0	0.0703677	0	0	0	0.0186599	0.0481125	0	0	0	0	0	0	0	0.0393516	0	0	0.0134118	0	0	0	0.0274299	0.0165906
GRAP2	0.0226473	0.144005	1.30355	0.0592336	0.0332171	0.0575957	1.11745	0.173236	0.35965	0.51762	0.0604386	0.473241	0.468523	0.206816	0.0707329	0.083214	0.32906	0.302125	0.324774	1.59853	0.0577124	0.032061	1.19593	0.826096	0.0761097	0.510992	0.176491	0.177235	1.3188	0.0852931	0.152807	0.232604	0.205392	1.48367	0.164203	0.314991	0.335463	0.120209	1.10452	0.180778	0.273265	0.630147	0.0930022	0.215278	0.0533164	0.455915	0.246628	0.0632329	1.83861
GRB2	43.972	17.2353	29.19	31.3155	33.0744	40.9475	39.6335	33.6878	11.2586	36.6089	36.7386	33.9853	27.8385	18.6432	20.0884	20.4559	24.3165	28.5885	14.353	21.9703	18.592	21.0862	41.2023	54.5278	44.5259	12.2404	26.0789	23.1566	34.9327	20.2944	14.1475	19.6148	38.0657	34.0473	7.4605	29.924	25.6762	19.242	16.4724	30.1899	29.3232	39.1539	26.6937	33.8746	38.0547	17.9177	22.116	22.8025	28.5651
GREM1	0.00719843	0.449807	0.111862	0.100412	0	0.442545	0.155554	0.0326298	0.188619	0.036797	0.0361607	0	0.185223	0.00313029	0.00874314	0.320416	0.167346	2.75949	0.0269602	0.00251374	0.0122292	0.00836147	1.1154	0.0517751	0.274937	0.00154684	0.201376	0.640361	0.00415029	0.861505	0.0434952	0.176899	1.2134	0.0127347	0.00535301	0.907206	0.716867	0.00710854	0.107914	0.0493265	0.00189852	0.158295	0.0467471	0.445496	0.404339	0.277223	0.0261302	0.307681	0.00480247
GREM2	4.99227	0.316686	0.161537	0.257501	22.657	23.8942	0.0847544	3.72016	10.2036	21.5736	0.105548	11.1799	15.7781	0.0493392	0	27.2458	1.11902	2.27848	2.84289	46.2468	0.428345	9.96498	0.0842273	0.0215892	0.145258	41.0903	1.82383	11.5893	38.741	3.17229	6.52049	5.1792	0.353667	16.2808	0.656238	0.100195	30.1311	0.0622466	20.2835	0	0	0.101838	0.330687	0.696916	0.0291582	0.220685	0.768806	1.97809	2.75869
GRN	165.153	54.5865	77.1654	52.2455	122.258	127.185	110.216	86.3822	66.1783	136.819	73.0287	127.908	66.4045	37.0509	52.9674	63.5464	95.1738	97.8681	49.511	59.9603	73.89	57.3514	305.551	197.947	105.587	40.5201	71.1808	72.8308	63.7247	62.1958	56.3219	86.7051	129.377	58.879	59.8612	186.399	41.8742	150.702	55.874	98.38	92.7961	101.47	101.045	76.9305	136.882	100.2	117.477	97.1939	94.5959
GRP	0.0617746	0	0	0.0307752	0	0	0.0593295	1.37209	0.228902	0	0.0258599	0.400263	0.0508647	0	0	0	0	0	0	0	0	0	0.190488	7.51106	0	0	0	0.0218504	0	0.0344669	0	0	2.68916	0	0	0.140276	0.0206787	0	0	0.0360259	0.130339	0	0.0314641	0	0	0.0240307	0.0179392	0	0
GSK3B	4.88974	2.78351	4.94445	3.52315	4.2222	6.28666	3.8217	6.46488	3.77481	5.4041	5.04402	7.58171	2.95746	4.85136	8.75245	4.45039	4.48241	4.93502	2.85018	6.13152	4.20558	6.39164	5.38596	8.45619	5.97985	2.1391	5.45831	5.9319	2.59457	5.29034	3.64666	2.99573	6.15201	9.20606	2.39265	6.66509	5.06211	2.8315	3.3648	5.75747	6.73847	7.25315	7.43815	6.05405	4.61911	2.30402	5.18283	3.73916	12.4392
GUCA2A	20.0179	0	0	0.414248	0.036136	0.0544842	24.5792	0.0837595	0.14672	0	0.154705	0.83809	0	0	0	0	0.0650865	0	0.291392	0.0322634	0	0.0268295	0	0	2.99649	0	0.0738463	0	0.0355121	0	0.148867	0.069327	0.178752	0.0817237	0.274819	0.0349664	0.77318	0.27371	0	0	0.0731012	0.13821	3.78817	0.0249144	0.0915814	0.287523	0.0804901	0.0509551	0.154097
GZMB	0.211125	0.701938	0.446926	1.15079	0.364305	0.197742	1.68179	0.422211	2.99777	0.86436	0.233949	0.386249	1.48786	0.178218	1.12485	0.552799	0.892391	1.85862	0.80786	0.260211	1.0602	0.216385	2.22114	4.19828	0.476986	1.29699	3.21616	0.329459	0.214809	0.769142	0.810435	1.7473	1.2074	0.230691	2.93683	0.564022	10.339	0.257545	0.75439	0.488877	0.471661	0.278672	0.142325	0.502349	0.369311	2.174	1.02785	0.22603	0.285849
HAMP	0.0873258	63.1114	0.076184	38.0403	0.26641	1.0557	6.47472	0.166253	12.0465	0.0343379	0.204714	0.0226328	9.6854	0.653158	0.084852	0.0195575	93.9206	3.29225	7.7255	0.0792865	0.0148355	0.040574	6.31008	0.747732	0.156518	345.728	0.321072	0.500388	0.429637	0.92574	140.256	104.62	13.4656	0.463463	14.5636	0.158638	35.961	57.5879	0.0340035	0.157873	0.142794	0.919659	0.0311349	26.2285	1.24648	25.5185	0.380389	4.90769	0.0524339
HBEGF	1.93349	1.94718	1.95179	1.9959	0.749421	0.965587	1.38854	0.939602	3.24567	4.12332	1.16669	1.14369	8.25415	0.924116	0.810002	1.74088	1.4664	1.39603	2.26618	0.778597	2.47097	2.23577	5.30861	3.58557	1.41979	2.47791	1.54541	6.3769	0.836911	1.57445	2.78329	6.27389	11.2562	3.24334	0.90673	1.46351	2.61223	1.60546	2.53672	5.76996	2.99533	2.24094	1.45946	1.83193	0.874828	1.31455	1.03192	1.70521	1.29575
HCK	0.799094	3.14983	4.4869	2.5241	1.78881	1.22322	1.46961	1.48742	2.96099	3.40958	0.498213	0.352521	5.09575	1.07205	1.64613	1.11853	3.42555	4.8526	2.36611	1.1162	0.447705	1.93046	32.1205	15.6586	0.957735	1.38102	1.33176	1.55156	0.333288	0.701979	2.64819	4.34403	6.18417	1.48887	1.52562	3.96373	1.65618	1.95879	0.940088	4.70975	2.41245	1.36325	0.796698	3.04891	1.00557	4.60987	1.27877	1.505	1.6504
HCST	2.74428	4.30858	3.17972	4.05876	5.63509	3.2367	2.80039	4.70372	14.209	5.29431	0.897503	1.03724	8.65012	0.857736	1.48802	1.89664	7.27998	5.47045	7.20144	0.958322	2.33109	2.19152	28.5601	16.9774	4.06232	3.42767	9.66495	1.72903	0.791114	1.67471	3.15515	9.71698	2.19846	3.18602	17.5589	4.64129	5.68405	9.20275	3.07218	3.17583	2.60108	1.71908	2.68633	3.65392	2.86193	11.2759	6.72414	2.81421	3.80476
HDAC1	29.8777	12.7543	20.3572	18.0678	22.8391	19.0093	34.8826	10.2161	11.6915	18.731	42.3754	14.6059	28.2893	27.2446	27.496	20.4768	19.0358	13.8805	10.4019	17.575	6.32697	22.612	14.3984	45.5519	39.1226	7.86171	13.8153	26.1113	33.4428	21.7672	13.7649	9.23717	38.2022	24.2184	6.7539	29.8313	30.022	20.4441	11.5909	11.3913	15.7926	20.6297	17.4115	17.6461	13.5655	15.8317	15.301	16.2928	21.3594
HDGF	114.311	60.9071	105.327	83.6812	72.61	113.228	176.679	52.6159	103.287	184.403	141.49	76.6684	38.651	81.8889	90.7775	104.996	69.658	97.8831	43.0333	87.0246	87.7002	137.756	75.2884	129.187	122.475	57.6684	89.6582	109.572	64.9949	108.593	65.446	63.0732	107.216	82.4908	95.3543	127.647	102.475	156.323	79.1309	209.874	63.7562	177.4	59.0609	82.4079	75.9175	85.4318	72.1653	75.3403	62.1564
HFE	5.25238	3.18801	9.47309	0.862991	6.34776	17.9344	2.82029	4.48038	0.995431	2.52792	4.46728	12.5766	2.30731	1.69188	3.26931	4.82095	3.35755	4.2727	1.69819	4.98816	1.60915	6.19247	2.48038	1.77992	3.69621	2.8983	3.09493	5.77335	8.16445	3.67482	3.25637	2.77694	3.6293	3.77332	0.955225	6.42277	3.40478	1.89359	1.83599	4.27321	2.514	3.09022	3.23435	2.38811	4.35549	1.29367	3.63163	2.85336	5.33966
HFE2	41.5099	68.0135	134.367	180.562	1.38606	140.272	1.40911	58.1466	45.6789	149.466	9.00492	136.571	8.28918	110.278	45.0714	119.511	70.8405	56.4491	57.7798	174.427	36.42	139.045	62.631	0.0695786	28.2812	107.233	91.3258	111.496	43.406	58.7508	53.1667	60.8644	2.07438	50.4341	25.4354	21.425	47.4432	154.069	191.939	125.929	182.136	72.5769	106.96	52.2739	72.3064	160.273	128.679	29.8773	60.6652
HGF	0.0512092	0.293149	1.41598	0.385619	0.0184884	0.0749166	0.266719	0.74459	0.356568	0.181226	0.118728	0.132722	1.47903	0.0976396	0.147635	0.387071	2.10417	0.302013	0.794348	0.522034	0.0401528	0.209334	2.02548	8.3298	0.105905	1.60491	0.0708416	0.365749	0.15898	0.125277	3.49726	3.11028	0.860253	0.216903	0.0175758	0.563534	1.45773	0.552376	0.0966329	0.270502	0.216614	0.59929	0.118877	2.52072	0.0800458	0.40914	0.301997	0.180863	0.165566
HLA-A	190.145	885.069	209.222	285.603	505.067	686.964	401.158	302.284	600.437	430.049	359.482	217.421	359.385	105.799	147.42	89.9854	327.979	292.656	161.229	100.203	506.472	562.531	955.125	795.519	237.861	359.632	359.266	430.813	144.837	282.88	260.086	483.693	385.906	419.459	1328.88	515.942	474.011	474.968	240.293	167.482	113.953	89.9007	526.815	367.197	344.726	712.245	533.976	656.321	298.426
HLA-B	59.3596	1536.16	260.357	203.918	676.171	452.244	252.078	540.722	1051.83	305.322	147.72	209.388	344.534	130.636	85.8556	138.81	544.607	581.357	252.508	93.4045	328.975	623.862	1132.18	1136.12	271.959	735.898	450.569	588.022	61.5919	215.486	425.163	557.655	300.242	830.314	1078.81	312.455	585.289	417.309	291.624	195.776	106.348	90.4897	503.232	330.446	211.19	811.968	301.362	872.137	293.394
HLA-C	318.692	697.289	170.09	118.966	557.495	233.333	170.672	361.465	569.838	358.819	86.6604	238.755	248.188	191.082	103.071	169.034	406.448	308.472	201.784	165.337	222.186	541.984	780.029	809.472	283.828	426.749	367.861	533.993	146.443	296.741	247.152	660.586	417.162	638.619	697.145	392.835	238.142	319.551	365.811	206.14	105.392	65.9814	434.382	194.26	258.081	390.949	348.044	676.03	202.448
HLA-DMA	8.75478	28.2721	10.4182	7.19338	57.6352	12.6747	15.1827	8.03096	60.8503	49.1904	4.41178	3.8803	19.0123	6.90146	7.42974	5.37222	15.901	27.2985	8.66143	3.99903	10.0888	16.3504	98.7835	97.1396	3.60329	10.6368	19.3511	10.4347	2.07327	10.1398	9.56585	14.1116	16.9182	39.6376	21.115	24.1514	25.2991	82.7464	14.9527	16.7748	9.84876	5.53034	6.57248	10.221	10.7345	40.9083	6.30773	13.9017	7.58472
HLA-DMB	0.662538	5.42558	3.37751	1.91289	8.65743	1.91803	2.39703	1.87872	9.98339	4.73377	1.75865	0.653685	4.02173	1.05095	1.71263	1.90009	5.17922	7.77183	2.19051	1.13973	0.647521	2.36122	42.9204	29.2883	0.853031	2.83446	2.12124	2.32084	0.516554	1.05227	3.609	3.68201	5.53887	5.67899	3.09609	5.71018	4.25669	6.18949	2.03162	7.1228	2.59426	1.77724	1.34887	3.34079	1.32467	6.99389	1.10849	2.63775	1.89866
HLA-DOA	0.288271	2.50983	2.24341	1.33168	0.809746	1.2634	1.37172	1.08694	6.40209	1.92699	0.23038	0.345265	2.64873	1.00855	1.74156	0.740985	4.09851	4.5221	1.13131	0.938026	0.317215	1.43071	25.7717	17.5252	0.307548	1.04181	0.84833	1.05209	0.302189	0.248571	3.08602	2.52689	2.48444	1.5705	2.18916	3.81354	1.44746	1.68646	1.02044	4.32895	3.17592	0.807583	0.530581	2.18368	0.679731	3.76686	1.16818	1.90062	1.5036
HLA-DOB	0.188626	1.84796	0.146561	0.54973	0.0995977	0.917698	0.380437	0.384762	2.56113	0.311517	0.142132	0.256659	1.63079	0.270684	0.147281	0.0871296	0.308951	2.00152	0.401566	0.296413	0.228322	0.295788	2.58833	2.01567	0.0965952	0.462078	4.77175	0.730576	0.032626	2.02067	0.387511	0.477696	0.465304	0.850929	1.75337	2.03456	1.47751	1.19213	0.132207	0.206257	0.141783	0.118512	0.576447	0.274675	0.66376	1.44185	0.106815	0.210663	0.358652
HLA-DPA1	2.44498	35.088	20.416	9.00328	16.5228	9.45471	4.02299	9.52271	11.2077	8.55195	2.44647	3.35804	14.9106	5.8066	12.5493	7.37129	15.4631	23.5641	17.372	7.47345	2.48213	9.4496	88.8411	68.2156	1.65486	12.4325	4.05711	12.6811	2.34476	4.34255	15.0018	21.1064	19.5262	15.3101	6.99612	25.5621	16.5689	30.2348	9.9074	35.7383	27.7538	4.86514	10.1155	8.41254	5.17653	39.9538	11.3461	8.53712	12.2522
HLA-DPB1	9.6501	68.4303	32.0329	24.8197	36.9309	17.3391	37.1208	19.6203	140.865	34.1215	6.46562	6.03709	42.2623	12.3927	18.5439	11.5637	54.1316	82.7571	27.052	14.1548	7.47983	11.563	278.084	357.773	7.57989	18.1814	27.4754	16.6892	3.80091	6.94662	42.9041	31.4757	31.6591	28.6569	41.3855	44.1901	44.6024	78.32	20.5434	59.4321	44.9428	20.7606	12.9323	36.4693	25.9086	60.6762	18.5919	29.0142	23.1031
HLA-DQA1	0.655198	3.89387	6.93743	4.66174	2.33605	1.4948	3.94323	6.49147	24.2525	1.86213	1.01027	0.822834	10.9824	2.67317	4.47718	1.35123	11.0429	14.7155	3.38689	3.08747	1.1507	2.8165	74.2348	79.1879	0.576482	4.0444	9.66299	2.33272	0.352963	0.969666	7.97285	4.94868	9.42288	4.15533	4.87229	6.47398	1.29308	6.8174	1.74943	4.84633	7.92421	2.98353	1.57517	4.98534	1.27886	14.3537	1.75649	3.12243	3.31889
HLA-DQA2	1.3223	6.86719	7.82436	3.33386	3.80467	6.21454	7.58666	0.562903	4.0902	7.94845	1.14077	0.0149004	9.42974	1.17003	0.430941	1.83479	12.0167	0.22568	3.26382	0.795026	1.45041	0	87.8956	92.6498	2.89996	1.06739	0.771994	2.42804	0.0530351	0.0192463	1.53774	1.70834	2.73629	4.48531	0	3.2507	3.66039	1.51017	3.55943	20.6901	0.0545861	6.74953	2.97804	7.09744	7.18048	7.66208	2.76476	7.2769	4.87884
HLA-DQB1	1.21492	18.0758	12.9088	3.35916	2.64984	3.03125	6.2391	14.2132	44.3919	2.21299	1.70526	2.09301	7.43204	1.69682	13.5745	7.01337	11.475	28.5182	5.73495	3.63863	2.30833	15.1383	24.5439	84.3397	0.800569	5.21062	12.7067	7.8906	0.984773	5.03609	8.91273	8.30931	9.13087	6.20137	23.4367	8.31294	8.68755	21.2108	2.22483	6.54233	15.3859	3.31948	2.5471	4.11355	2.50419	38.3982	4.47653	7.46711	4.9848
HLA-DRA	31.1177	431.097	164.853	101.076	261.885	88.9356	109.302	110.212	341.458	267.727	16.9865	28.0837	210.106	54.1687	116.714	86.3588	275.24	402.547	131.573	66.6476	37.6776	98.7755	1996.45	1804.14	31.8461	168.019	121.066	122.129	19.8117	32.6082	176.47	203.26	182.005	317.767	129.394	248.652	216.381	372.237	115.992	387.297	200.683	99.641	85.3275	175.265	98.8729	401.301	76.7846	165.41	107.957
HLA-DRB1	24.7397	275.003	92.6422	91.2623	194.687	32.3923	85.9558	91.9375	588.762	73.5705	14.6487	27.2882	126.97	43.0213	87.8443	36.6344	137.757	328.853	67.5796	49.1608	28.6285	132.945	920.461	1420.74	18.8214	144.586	76.6258	79.669	20.3303	26.3172	152.359	191.488	127.488	85.3168	331.971	162.432	157.326	500.717	67.2656	125.559	145.092	40.9972	42.3714	109.377	37.2974	409.645	45.2486	100.899	63.4343
HLA-DRB5	6.81465	93.4363	26.1391	9.20797	58.2246	12.3883	20.356	9.7966	41.8303	40.178	1.90376	4.28934	18.637	6.71301	44.5365	15.2075	55.5661	171.388	58.5078	6.9789	5.63503	67.461	218.735	214.964	8.70662	101.651	8.57045	58.0862	11.4022	2.04854	14.6218	24.8736	25.6091	22.8075	147.209	28.7543	41.1169	48.3703	15.7425	51.194	70.3587	17.9876	7.82029	22.8283	18.9001	256.178	9.91097	28.0845	15.8104
HLA-E	93.3952	515.47	77.668	87.434	217.937	323.572	149.975	198.014	288.606	386.67	89.9874	147.264	229.925	76.4809	107.65	119.23	198.815	139.453	182.835	78.9789	167.272	179.913	395.373	322.517	169.113	207.174	215.742	180.221	102.085	140.583	144.777	254.755	165.761	245.462	284.002	159.936	179.253	383.475	164.848	91.4948	110.993	65.3926	418.992	122.526	148.582	215.369	244.404	163.206	164.045
HLA-F	2.53044	68.5762	6.36066	5.98949	30.7758	7.25773	13.2677	30.7776	37.7491	20.1334	17.2831	8.79147	14.5649	4.54367	3.18058	7.55508	22.2231	29.8281	17.5463	4.74801	15.874	24.6428	43.0401	13.9498	9.36223	19.3879	38.4186	40.7095	2.74103	20.2117	10.6808	23.3121	13.5922	32.9104	89.1043	13.6412	33.7685	16.6709	7.40166	9.05548	3.10379	5.20532	21.2876	9.19075	10.2891	8.84978	13.9865	34.9597	8.68733
HLA-G	1.68972	7.20963	0.877974	1.18842	1.48117	3.20038	4.49622	0.635275	1.68893	3.84584	2.30928	1.40397	2.34476	0.259337	0.682955	1.1019	1.52296	1.28025	1.69282	2.07216	2.43158	0.94384	4.81197	2.59408	3.05401	1.78131	2.33569	2.98485	0.481377	1.96319	1.1451	2.70737	0.735565	2.66397	9.29836	2.32476	1.44733	2.34588	1.10304	0.478216	0.762843	0.990265	1.8605	1.12574	3.33014	4.89503	2.46789	7.67183	1.79042
HLA-H	14.3257	75.6683	20.5436	12.5453	58.2135	35.0747	24.6458	22.8294	24.0955	34.3266	19.778	12.763	26.3033	10.3039	10.4033	26.735	50.0266	45.2869	7.46942	14.7901	15.5437	27.4676	59.6309	56.694	30.6219	20.7585	30.7088	32.6424	8.46234	15.977	14.0403	37.6655	18.0962	85.3433	31.341	23.0908	23.1048	20.4623	21.9642	16.8535	6.65412	9.39965	32.2484	25.2612	32.2675	46.3486	37.0932	64.3226	16.5282
HMGB1	8.02994	12.7176	11.2478	12.5913	14.9465	12.9457	9.64286	9.14552	14.2112	13.0297	7.36314	19.5768	12.7425	11.5945	10.5991	16.9408	9.61941	22.0332	10.4847	10.554	9.4855	13.1074	15.9069	33.5978	13.8446	13.6355	18.6181	20.4847	11.0726	25.6132	15.9437	9.79409	25.569	24.7406	9.0338	17.2398	29.2093	17.1612	12.2958	21.9425	5.41633	19.3248	11.4204	11.533	9.59024	13.8196	27.3718	12.0265	10.4109
HMOX1	17.8003	40.6744	7.06177	29.62	12.4138	18.6009	6.94885	8.28338	12.6817	8.5436	4.06279	12.3692	57.4146	3.62156	13.0243	10.6599	24.7922	17.5454	34.1859	3.9082	5.57955	18.973	76.6602	199.414	29.3651	17.8679	24.1279	47.8745	6.15013	50.4182	35.4319	24.882	16.9164	14.5013	10.2081	56.2379	10.4415	12.6636	16.342	68.512	4.88873	13.6682	20.2907	13.3628	14.546	27.006	7.44588	8.82461	46.0171
HNF4A	35.7443	34.6853	12.1012	24.6171	58.6665	68.582	26.139	41.4043	35.7527	66.9877	15.1016	76.5856	9.8194	27.2444	33.0379	93.737	30.0159	25.5183	23.7302	43.4025	48.0876	69.1113	23.008	0.110825	49.4007	16.7247	53.697	28.2799	33.4313	40.0713	27.0901	26.816	19.8627	57.9876	29.9298	50.9031	68.5827	36.7204	51.1794	38.701	26.8043	40.0102	49.0307	30.2373	57.9354	34.8667	40.1317	36.9725	70.9652
HNF4G	0.886014	1.89596	2.40061	2.6266	1.05673	3.2898	1.75442	1.71557	0.758523	2.5979	2.33988	1.49309	2.20663	3.94803	1.30959	1.53417	2.72787	1.89197	0.909911	4.43476	0.0278745	2.84609	5.97579	0.397123	2.54404	1.97443	0.874293	3.41637	1.32018	1.33657	3.30174	2.00683	13.8883	6.70033	0.168107	2.76952	3.44189	0.928959	4.41687	6.80651	0.126936	4.35914	3.64089	5.28292	1.02282	1.30207	2.4205	2.4131	3.93707
HRAS	15.2266	7.58585	7.99321	12.2897	11.3675	9.38072	24.2643	15.8093	12.6832	17.8951	14.9798	4.40937	12.4675	3.50183	6.5829	6.80283	4.47447	11.0727	7.63504	3.931	12.5005	6.21672	13.1445	23.1623	20.8007	5.5569	24.0915	7.71267	4.43581	12.6881	4.52311	4.86174	15.5527	7.13564	29	13.8327	15.0633	13.9164	5.76342	11.1619	7.02965	10.3158	12.9619	14.5051	21.7265	16.9866	11.9232	10.1258	12.4286
HRG	4.35921	160.793	1830	59.0239	2.36044	44.1041	17.9172	2522.94	977.327	0.612667	7.82695	28.4066	20.4498	361.102	0.652444	127.978	941.113	903.756	741.491	565.564	29.9641	235.502	128.185	0.0355768	165.949	544.696	250.866	1670.8	29.5849	427.597	625.985	711.15	151.454	787.022	574.606	306.768	300.515	117.88	185.776	388.853	648.638	89.9659	403.51	597.849	180.787	401.046	350.06	559.531	449.961
HSP90AA1	53.7255	181.039	117.953	170.273	51.0548	123.395	84.3253	86.2233	78.7592	177.984	130.879	126.332	137.537	154.143	208.104	134.539	108.365	116.201	51.9238	113.778	209.941	217.467	175.624	334.177	139.628	64.4344	64.5891	138.216	134.329	95.5337	81.098	92.3714	309.655	88.168	46.4627	247.705	105.079	131.344	254.714	470.301	202.626	120.063	84.3408	182.158	101.042	183.922	84.6947	200.101	156.259
HSP90AB1	373.56	295.014	356.119	574.284	233.779	470.328	394.902	190.764	92.0844	761.484	369.064	567.79	309.211	210.432	294.046	236.292	183.003	240.929	167.979	291.083	292.475	635.668	332.089	797.597	847.743	94.0876	119.753	228.602	199.901	138.33	179.682	146.14	487.977	153.429	67.4814	502.437	126.832	534.566	326.161	506.639	403.542	216.142	440.469	412.568	405.524	334.05	124.287	229.972	442.66
HSPA1A	156.955	109.601	24.6815	30.5459	28.6187	39.8787	45.9956	28.0235	366.112	95.2483	85.8114	87.9156	45.9008	11.2323	14.3638	27.5669	25.6167	25.4351	14.8407	19.3486	209.337	70.9501	32.9586	82.0213	244.581	15.8143	110.538	80.452	22.1432	143.833	14.6009	17.3643	33.6405	122.9	17.4552	100.176	57.5199	154.319	321.198	50.2221	25.3901	9.40655	68.1801	70.6302	44.4007	57.9653	20.3264	9.5516	32.7347
HSPA1B	45.1118	28.5619	12.3935	6.09812	12.6337	28.4498	41.5171	15.3318	435.401	39.0797	10.5014	53.9828	30.9663	1.1335	15.9203	7.88097	5.40603	15.425	3.83923	2.03167	98.3614	39.7726	16.5256	53.2377	135.771	4.80362	85.9871	53.9252	9.82667	112.311	6.80959	6.19637	21.8872	74.9435	5.92366	44.669	48.5417	56.2381	196.167	48.3645	12.7264	6.23266	21.3645	13.6814	10.7003	24.4979	8.38707	4.34729	14.8164
HSPA1L	2.36951	0.337412	0.653508	0.535324	0.436445	0.609307	1.1114	0.646321	0.382853	2.47017	0.640134	3.26699	0.493432	0.197693	1.01112	0.428088	0.691481	0.650627	0.374749	0.490698	0.447603	0.852109	0.531005	0.629906	3.0512	0.177619	0.363368	0.767468	0.357424	0.576481	0.283017	0.333377	0.409798	1.5811	0.245868	0.625656	0.456541	0.564575	1.15064	0.397686	0.321551	0.642979	0.573621	0.328774	0.55988	0.289388	0.414062	0.302015	0.765141
HSPA2	1.99288	1.02295	3.1805	1.82244	0.904032	0.692262	1.06625	1.85621	0.394996	0.622611	2.79227	3.28615	3.55908	0.411545	4.96106	0.764254	1.72767	3.65027	0.871775	0.727705	0.618383	1.23935	2.39449	4.61901	3.14553	0.692226	4.98229	1.07828	0.479189	0.878366	0.987277	1.64562	1.40408	0.933718	0.550384	1.40859	1.97695	1.02443	1.19057	1.6876	0.518402	1.4838	0.887589	2.30914	0.793779	1.5434	1.67276	1.04139	0.974403
HSPA4	25.4014	29.0894	34.1541	52.5166	24.3219	19.6555	23.7563	20.2524	14.8639	29.4515	25.4555	19.1981	22.5035	21.5127	22.4855	17.4771	18.7254	22.4883	10.7123	31.1151	36.83	37.9221	25.3041	38.1235	26.3589	10.5648	29.5906	18.0825	10.1777	13.3288	13.7342	12.7461	23.1934	12.473	14.6536	35.5471	19.7102	32.5618	22.3757	45.5827	31.0507	10.4906	20.7545	43.4334	39.4496	25.396	11.4823	16.2062	49.3368
HSPA5	192.318	185.39	190.194	304.036	141.457	130.011	213.146	181.533	147.314	314.863	205.123	218.849	283.828	355.169	188.458	171.614	128.099	176.869	157.736	146.497	149.094	217.364	297.359	222.206	95.7416	189.631	84.7037	340.513	286.343	163.079	111.376	123.519	264.705	268.04	51.9106	252.832	141.605	181.18	155.348	262.456	471.859	276.4	120.927	224.873	135.959	300.713	164.331	282.411	199.741
HSPA6	0.894276	0.473426	0.429178	0.994126	1.55229	0.706066	3.27936	0.623127	8.90823	1.48213	1.42937	0.201127	0.830666	0.501369	0.238523	0.434495	1.0309	0.888491	0.917821	1.19237	8.82364	0.573037	3.60082	3.23505	1.53283	0.400216	3.42032	3.835	0.0255669	2.635	0.470387	1.03983	1.01881	0.784492	0.747456	0.897873	2.18949	3.83167	185.241	3.73042	1.05258	0.477619	1.29871	1.8236	0.263736	1.38864	0.347693	0.715359	0.488144
HSPA8	77.2344	248.511	105.926	329.988	169.97	94.4495	164.733	177.093	111.099	173.893	59.4532	122.753	140.681	177.34	223.117	139.861	168.88	168.497	30.3891	201.524	67.9218	254.276	221.121	253.368	65.8037	138.793	41.8366	86.3315	307.671	18.9272	119.893	146.383	192.817	61.3074	23.337	356.845	70.8367	248.894	142.552	262.499	277.984	109.508	73.801	378.26	62.1363	170.15	55.543	108.969	180.331
HTN1	0	0	0	0	0.0161604	0.194927	0	0	0	0	0	0	0	0	0	0.00385564	0	0	0	0	0	0	0	0	0	0	0	0	0	0	0	0	0	0	0	0	0	0	0	0	0	0	0	0	0	0	0	0	0
HTN3	0	0	0	0	0.0791965	0.238818	0	0	0	0.0398101	0	0	0	0	0.00878343	0.0425142	0	0	0	0	0.0214998	0	0	0	0	0	0	0	0	0	0	0	0	0	0	0	0	0	0.049278	0	0	0	0	0	0	0	0	0	0
HTR3A	0.0505725	0.01191	0	0.0377918	0.244778	0.134206	0	0	0	0.00745721	0.111145	0	0.0390385	0.0164939	0.00658124	0.0159275	0.0200402	0.0620377	0	0	0	0.0055072	0.42885	0.00649545	0.356099	0	0	0.00670803	0	0	0.00509292	0	0.83474	0.0167752	0	0.0574195	0.0126967	0	0	0.0331797	0.00500176	0.11348	0	0.0102282	0.0187986	0.0811512	0.00550732	0.0052297	0.0126524
HTR3B	0.302911	0	0	0	0	0	0.0218191	0	0	0	0.00951028	0	0	0	0	0.0508798	0.00800221	0.0185791	0	0.00793339	0.0482444	0	0	0	0.009695	0.0195274	0	0.00803572	0	0	0	0	0.0109885	0.0100477	0	0	0	0.231824	0.0530771	0.00662446	0.0419421	0.122346	0	0.0183789	0	0.0883756	0	0	0.0757831
HTR3C	0.0103261	0	0	0.0154329	0	0.100476	0	0	0.049195	0.0243623	0	0	0	0	0	0	0	0	0.0122129	0	0	0.0269876	0	0.0318304	0.0132199	0	0	0	0.0119071	0	0.0166383	0.0464904	0	0	0	0.105517	0.0207396	0	0.0120625	0	0	0	0.00788921	0.0250612	0	0	0	0.00854256	0
HTR3E	0.00694546	0	0	0	0	0	0	0.00944493	0	0	0	0	0	0	0	0	0	0	0	0	0	0	0	0	0	0	0	0.00737006	0	0	0	0	0	0.00921537	0	0	0.0209246	0	0	0	0	0	0	0.00561882	0	0.0162109	0.00605085	0.00574583	0
IAPP	0.0566053	0.152351	0.0396828	0.0604285	0.00948841	0.0858372	0	0.0439863	0.0256834	0	0.0812433	0.0733538	0.0299626	1.56131	0.412513	0.0747055	0.0769054	0	0.162589	0.076244	0.566688	0.0140895	0	0	0.093174	0.020852	0.193902	0.20594	0.0466229	0.189496	0.0390888	0.00910177	0.0938716	0.214586	0	0.0183626	0.138052	0.0239565	0.179479	0	0	0.0653227	0.0432469	0.0719608	0.0641253	0.0660594	0.0211347	0	0.0566467
ICAM1	1.07807	17.888	6.47382	18.9321	28.9779	32.089	11.2668	15.9271	2.99605	8.22171	25.2728	1.46446	6.77437	2.61545	2.20041	4.2491	7.09007	5.29571	5.48051	3.39318	1.9761	15.233	29.5983	54.3903	3.79554	12.7353	6.42863	82.4366	13.0911	6.48994	19.9307	12.5281	54.5531	18.5702	0.991566	7.41934	31.1305	4.77206	6.6061	47.9269	2.32328	17.8418	9.74296	16.7545	2.89186	14.2036	2.44689	10.7219	29.1245
ICAM2	0.79971	1.42523	1.10043	3.02841	0.443817	0.172071	1.72813	1.24916	2.19672	1.84851	1.51326	0.917293	4.13105	0.761312	0.922566	1.00291	1.84429	1.79631	1.91723	0.775525	0.330472	0.795543	5.03194	1.58234	3.27901	0.801176	0.440527	0.8486	0.803769	0.651205	1.0056	2.44492	0.933046	0.924853	0.369674	2.11045	0.36899	1.64881	1.95675	1.47949	2.80889	3.71503	0.899964	2.37801	1.80502	1.98637	1.09684	4.83224	0.665111
ICOS	0.0066251	0.0624093	0.308858	0.415867	0.023321	0.0234416	0.114532	0.0450464	0.420839	0.0547069	0.0832014	0.0171707	0.499138	0.103715	0.110356	0.0333845	0.147017	0.406353	0.0940277	0.111049	0.109738	0.046173	1.13382	1.00749	0	0.0683347	0.349492	0.253084	0	0.0776255	0.0640495	0.343018	0.557578	0.219758	0.315306	0.315927	0.658662	0.104678	0.0386958	0.295569	0.0471772	0.160553	0.0556779	0.0857545	0.11164	0.355654	0.109663	0.109616	0.0530396
IDO1	0.343912	2.01468	0.483451	0.47384	0.952091	0.038027	0.340621	0.738052	0.870423	2.53559	0.0472393	1.88713	2.33619	0.490719	6.27127	0.496433	0.51673	1.68092	0.489373	0.123849	0.0410809	0.767745	3.10689	4.2515	0.288941	0.457267	0.785995	0.148255	0.130124	0.458724	0.216461	0.417333	0.600403	0.513348	0.375626	0.335564	0.501863	0.286552	7.6959	0.126919	0.199831	0.139871	0.0821097	0.26518	0.0532657	1.14761	0.234074	0.133364	0.102174
IFI30	0.218954	0.34598	0.612335	0.200566	0.480677	0.212425	0.48841	0.240121	0.112164	0.199965	0.345935	0.283739	0.497238	0.156642	0.0514721	0.130501	0.328397	0.485199	0.217194	0.11839	0.719951	0.147676	0.838513	1.77078	0.52446	0.373365	0.880678	0.314783	0.325778	0.472896	0.159328	0.325943	0.72767	0.187428	0.220598	0.657582	0.496506	1.21362	0.404286	0.345999	0.167653	0.450103	0.480263	0.388548	0.315053	0.502804	0.159985	0.175293	0.55132
IFIH1	2.7864	18.505	3.38679	1.19728	3.80531	2.88585	2.78762	2.05246	2.29851	2.62045	4.9282	2.06621	2.03142	2.90805	5.16111	4.06602	5.84794	3.14275	1.83543	3.76239	1.88857	9.3086	5.54313	8.31079	2.61601	7.2849	3.09014	4.1107	3.2041	6.19275	4.29326	14.6271	3.80738	5.02697	2.16992	7.38625	4.60149	2.39619	2.78028	8.69704	1.96582	1.82014	1.46062	3.65365	3.07656	3.77568	2.87254	4.78955	6.9014
IFITM1	3.97521	405.436	12.461	15.2773	27.8531	3.74602	14.6326	135.012	62.484	11.7138	19.3986	3.49034	92.0627	8.14935	9.15538	11.5964	49.9276	21.4562	17.3286	8.80498	4.83762	33.3165	46.18	167.267	7.66503	62.5705	15.9904	39.858	106.776	30.8251	57.1762	189.036	25.451	21.0976	18.9191	13.2086	18.8196	19.6278	11.3912	4.91096	10.7453	11.068	5.3304	24.6772	7.71997	50.1406	19.0829	42.9398	22.5373
IFNA5	0.0355084	0.0334493	0	0.0265347	0	0	0	0	0	0	0.0222966	0	0.021928	0	0	0	0	0	0	0	0.0226216	0.015467	0	0.0182425	0	0.0228907	0	0	0	0.0297177	0	0	0.0257624	0	0	0	0.0356587	0	0.0207397	0	0	0	0	0	0	0	0	0	0
IFNAR1	7.86759	16.1536	17.9692	13.1177	16.2377	8.06404	11.4905	10.5779	10.9572	9.49421	10.9283	14.9058	6.96243	11.1055	11.9836	10.9005	20.1099	9.96849	8.25919	19.8816	11.9663	17.7348	13.6353	9.11271	9.96206	11.2589	9.73608	17.2401	18.4041	10.4552	13.2191	11.9136	10.5406	14.1141	11.5151	22.9492	11.2495	9.56268	9.80134	17.4017	12.7713	16.8565	9.15976	21.6953	8.20117	8.48707	10.1129	12.2765	15.6966
IFNAR2	2.60534	2.0965	3.06584	4.92689	3.38679	2.40541	2.9764	2.60813	1.38114	3.18538	4.13998	1.34852	1.97479	1.48143	1.92158	1.54378	3.5437	2.40864	1.30712	1.80237	2.7244	2.65682	5.09433	4.37842	3.564	1.95377	2.85041	2.32534	2.24661	2.07875	3.16988	2.51781	4.05054	1.53692	1.89224	6.73545	1.78874	1.90523	2.00087	3.61132	2.96289	3.86559	2.73621	8.31712	1.53596	2.67704	1.34333	3.742	3.01012
IFNB1	0	0	0	0	0	0	0	0	0	0	0	0	0	0	0	0	0	0	0	0	0	0	0	0.0628826	0	0.0263017	0	0	0	0	0	0	0	0	0	0	0.0614584	0	0	0	0	0	0	0	0	0	0	0	0
IFNE	0	0	0	0.106534	0	0.031527	0	0	0	0.0420435	0	0	0	0	0	0	0	0	0	0	0	0	0.018317	0.439454	0	0	0	0	0	0	0	0.0267438	0.103434	0	0	0	0.0596528	0	0	0	0	0	0	0	0	0	0	0	0
IFNG	0	0.108422	0.129436	0.0430044	0.0506438	0.0127264	0.0829054	0.0195645	0.388403	0.0169716	0	0	0.177693	0.0375378	0.014978	0.0604145	0.197638	0.229432	0	0	0.0549938	0.0125336	0.732002	1.22697	0.0184189	0.0741976	0.586465	0.0457996	0.0165898	0.0722447	0.0115908	0.194321	0.104382	0.057267	0.0855896	0.261358	0.505678	0	0.0168063	0.0377562	0.0341499	0.0387396	0.0329754	0.023278	0.0285221	0.486907	0.0752034	0.0119021	0.0719877
IFNGR1	10.6803	205.689	9.36521	16.8486	57.0137	37.8204	20.5807	9.40763	11.3217	106.959	25.7302	32.2561	35.718	12.8129	21.7982	27.7453	22.4712	14.4227	10.9954	19.8216	98.8541	32.6576	61.307	31.9349	18.5163	43.7979	16.5557	25.9862	33.9131	19.52	29.6079	20.0304	34.7242	17.5893	10.1166	20.7549	16.2697	12.1017	184.836	22.7699	14.6846	18.8115	11.6019	12.0534	13.7554	18.7161	24.1731	31.1192	27.4195
IFNGR2	20.5249	19.7529	13.3347	26.0393	28.4734	6.29457	38.8734	6.38407	6.77836	33.1371	31.3299	25.2092	10.3755	6.30209	6.11393	9.92899	12.2113	18.504	7.82099	12.1001	7.49781	10.7171	38.8651	35.0923	25.7539	7.22829	18.0992	14.5553	4.99016	10.4642	11.3656	10.0683	23.7867	25.2298	5.66145	12.119	12.5145	10.1898	15.0967	34.7647	7.85519	37.2058	16.7531	13.2232	5.64523	11.289	14.8227	9.26614	8.62
IGF1	0.0433372	0.0612362	0.565345	0.0777239	0.0457654	1.56598	0.0499462	1.01659	3.29999	1.14003	0.585069	5.16952	0.46567	0.805645	0.0315821	0.340309	0.370938	0.36416	0.097386	0.0431309	0.328548	0.0943858	0.297337	1.92366	0.0776751	5.10979	0.753393	1.16346	1.93643	5.01611	0.787316	1.73163	0.135202	4.22917	0.20303	0.381335	6.48023	0.156205	1.59974	0.0720294	1.65446	0.140032	0.258257	0.576728	0.345809	1.5476	5.12715	1.22255	0.609333
IGF1R	0.14658	0.149077	0.224917	0.246213	0.05936	1.11072	10.2668	0.158758	0.0659186	1.46287	2.33279	0.0672389	2.21092	0.147225	0.075625	0.141625	0.641499	0.182993	0.158021	0.168508	0.0561947	0.155948	0.879985	3.63866	0.0896771	0.125434	0.0559874	0.247764	0.085259	0.110733	0.569552	0.302226	1.27053	0.158342	0.0848863	1.01622	0.409034	1.3258	0.0863716	0.28822	0.301745	2.36	0.126853	0.491117	0.124723	0.136243	0.107358	0.141651	0.0675019
IGF2	2.09658	3.04647	10.266	934.93	1.02232	1.34374	3290.61	5.78752	21.3484	4.95533	3129.45	1.05098	6.53103	2150.76	3715.61	11.5602	239.43	3.92713	15.169	171.518	0.787013	4.7795	3.16282	0.908139	1145.39	88.8964	2190.36	2.01427	24.836	3.12268	179.926	114.464	6.80956	13.8623	0.556418	1.10042	0.678285	2.72995	27.4508	1.24978	1253.74	4518	0.32036	1902.01	1.46844	0.457117	0.839985	2.46563	0.371881
IGF2R	5.30955	8.05491	15.9757	13.1291	31.6591	18.2473	9.81616	6.95182	3.64856	10.4695	19.0978	7.00695	6.71162	16.3784	11.7808	7.99954	14.7928	21.9631	8.17419	23.9412	5.60471	12.2283	16.6044	20.0352	11.2269	4.94107	5.02723	13.3671	13.924	6.53075	10.872	6.94312	18.8843	4.94915	2.55709	14.3211	19.6947	4.59567	7.57795	26.1655	21.0209	25.2869	6.77256	17.4059	5.67776	5.40637	8.89296	8.67995	16.0967
IGHA1	0.189101	7.4817	33.9228	96.233	1.03547	1.68668	54.8028	18.4936	38.814	8.94149	3.30497	0.469685	23.9201	11.4508	25.0024	2.09108	87.0904	187.839	205.147	36.4021	2.40944	4.81866	1181.53	62.2579	2.44113	8.49275	23.541	21.22	3.68876	0.659428	304.658	296.563	220.73	6.20986	185.856	31.5793	36.4928	15.5305	19.0342	2.43996	5.37388	49.5751	9.59553	57.3426	1.23402	148.135	39.1404	3.92402	0.362709
IGHA2	0.0818085	0.739821	12.7798	6.13783	0.172785	0.347356	9.42846	0.978992	6.88553	1.33177	0.328766	0.212028	2.02082	7.51345	1.03906	0.164896	11.9817	24.9483	13.3911	7.35343	0.229321	0.0712697	59.7615	11.8019	0.335152	1.3923	4.62949	4.11478	0.320736	1.15025	12.1271	12.6702	11.6097	1.9321	16.815	9.95722	15.3137	3.29611	1.68195	0.143128	0.9062	2.59935	1.03754	4.8975	0.227058	11.5521	24.9449	0.933962	0.147363
IGHD	0.0102596	0.463904	0.134259	0.460007	0.228727	0.00907539	0.0591211	0.23718	0.276976	0.0605135	0.0515381	0.0664761	0.152058	0.0267688	1.42058	0.31881	0.140938	1.15787	2.49965	0.300949	0.0261446	0.00893792	45.3983	0.421672	0.0525392	0.0529114	0.172207	0.141528	0.0354913	0.0858646	1.35555	0.61203	1.17609	0.0272253	1.52588	0.0582432	3.28667	0.293813	0.34756	0.00897483	0.0568232	0.0920858	0.0156768	0.489696	0.0203395	0.682468	0.107257	0	0
IGHD3-3	0	0	0.462326	0	0	0	0	0	0	0	0	0	0	0	0	0	0	0.693421	0	0	0	0	0	0	0	0	0	0	0	0	0	0	0	0	0	0	0	0	0	0	0	0	0	0	0	0	0	0	0
IGHD3-9	0	0	0	0.844829	0	0	0	0	0	0	0	0	0	0	0.58849	0	0	0	0	0	0	0	0	0	0	0	0	0	0	0	0	0	0	0	0	0	0	0	0	0	0	0.507363	0	0	0	0	0	0	0
IGHE	0	0	0.0203004	0.259671	0	0.0439115	0.0715147	0	0.0394164	0.0146398	0	0.0160823	0.122623	0.0323803	0.116281	0	0.118027	0.091343	0.0440339	0.039004	0	0.129739	0.13394	0.0382551	0	0.0320017	0.0595163	0.0790141	0	0.103865	0.00999828	0.0139685	0.144065	0	0	0.169087	0.249257	0.318639	0.173967	0	0.00981931	0.055695	0	0.0100399	0	0.362077	2.48672	0.174536	0
IGHG1	0.075032	5.24325	130.016	110.305	0.24011	0.449516	76.6381	2.50911	686.026	8.13499	3.72633	0.322636	23.7028	2.96324	15.9672	0.555682	25.4692	475.168	19.0634	9.48263	0.43021	0.0623949	416.753	89.8518	0.336208	24.4576	55.5204	20.8928	0.428668	1.56419	108.094	452.67	46.3613	0.321288	79.8701	2.66801	72.7398	3.73843	5.41433	5.85951	1.6083	32.6228	0.231906	17.7852	0.371875	41.2903	1.48265	2.2995	0.552913
IGHG2	0.0928801	1.16659	37.0584	84.8158	0.0726551	0.356025	40.2309	4.52593	25.9596	5.49655	2.11903	0.381146	5.21955	12.7631	3.755	0.364024	65.4315	2885.01	116.186	4.23269	0.216963	0.0269717	112.39	56.6725	0.574728	7.68407	24.1272	5.32215	0.339153	0.129555	39.6963	84.6614	74.4405	1.23235	23.5755	7.62792	6.46695	3.53123	28.4628	1.46248	1.43303	59.6896	0.0236537	16.8688	0.260856	26.2853	1.14632	2.67651	0.356301
IGHG3	0.040451	4.46595	22.4775	28.7893	0.0569568	0.107346	15.5711	1.57324	47.6518	1.65104	0.690887	4.91698	13.3595	2.12141	4.66608	0.278576	12.6354	248.475	12.4868	2.2121	0.752496	0.049336	113.022	20.6904	0.093217	6.23763	14.7627	2.48959	0.111947	0.284376	14.9127	59.0431	16.8577	0.0644055	44.2068	1.25842	16.1839	1.1824	5.12225	0.608631	0.512091	5.64939	0.0370859	4.74506	0.208503	11.764	0.937403	0.602357	0.137634
IGHG4	0.0156599	0.265532	4.27786	80.3011	0.0367496	0.277047	34.0657	0.681453	93.9535	1.51479	3.32363	0.24352	1.41192	0.36773	0.749943	0.578684	8.09193	163.305	3.55608	2.13273	0	0.027285	33.9711	14.739	0.140339	3.12953	4.50601	1.32938	0.198633	0.49803	12.0233	45.3694	65.9887	0.207778	23.3137	2.18695	6.432	1.09797	4.42695	1.42468	0.0495616	85.7816	0.0239285	9.94493	0.0155227	3.52714	0.300141	3.32945	0.0156713
IGHJ1	0	0	0	0	0	0	0	0	0	0	0	0	0	0	0	0	0.356098	0.413386	0.398563	0	0	0	3.63698	0.346258	0	0	0	0	0	0	0	2.27579	0.48899	0	0	0	0	0	0	0	0	0	0	0.272621	0	0	0	0	0
IGHJ2	0	0	0	1.51094	0	0	0	0	0	0.397527	0	0	0	0	0	0	0.712197	3.72047	1.19569	0.353036	0	0	57.6721	0	0	0	0	0	0	0	2.71492	15.172	1.95596	0	0	0.382613	0	0	0.393655	0	0	0.302467	0	0.272621	0.334037	0	0	0	0
IGHJ3	0	0.673765	2.33994	3.74139	0	0	1.0304	0	6.24709	0.421865	0	0	0.441693	0	0.37231	0	1.1337	5.26434	1.69186	0.37465	0	0	14.3358	1.46983	0	0	0	0.379483	0	0	4.32171	19.7235	2.59464	0	0	0	0.718268	0	0.417757	0	0.282956	0	0.273224	1.44656	0	0.417349	0	0	0
IGHM	0.0661537	2.20189	25.4239	18.1812	0.940097	0.143044	6.79828	2.12907	7.09706	1.21392	1.05234	0.276233	7.16287	2.72332	4.79802	0.814866	7.85269	46.1209	78.3022	6.49148	0.131118	0.74921	27.8675	6.66894	0.818699	18.6033	10.8395	4.47707	0.398364	0.50444	17.1199	36.9899	29.4698	1.20933	18.3987	3.51349	7.55131	4.52212	1.94054	0.437237	2.80321	28.745	0.168473	6.7492	0.393446	24.7391	0.704401	0.334446	0.117693
IGHV1-18	0	0.241569	2.83147	6.96263	0	0.0756135	1.35459	1.16242	0.475111	0.605016	0	0.055386	2.21708	1.11515	2.53625	0	3.56793	12.1112	5.05494	1.34326	0.0544573	0	60.1634	4.43548	0	2.92058	1.33229	1.90482	0.0492839	0	34.502	46.3263	7.31815	0.226833	0.127132	0.533792	4.24917	0.168825	0.99854	1.00947	0.10145	9.13006	0.0653073	3.18102	0.0423657	5.48661	0.148939	0.176789	0
IGHV1-2	0	0.395857	1.09983	0.690856	0	0.0371721	0	0	0	0.198287	0	0.108912	0.259508	0.109643	1.74995	0.105878	2.79755	21.6507	2.78325	0.396213	0.0535431	0.036609	79.1089	1.38171	0	0.921064	0.201528	0.802647	0.0969131	0	12.2217	52.8799	1.21954	0.167269	0.312494	0.333983	0.295403	0	0.343622	0	0.265993	0	0	0.985881	0	3.43287	0.0366098	0	0
IGHV1-24	0.0852719	0	2.09228	8.98479	0	0.0754295	1.22845	0.347877	8.80203	0.100591	0	0.0552512	0.421274	0.222487	0.399486	0	1.21645	18.9333	1.05896	0.625329	0	0.0371435	21.8901	0.262852	0	0.714626	0.102235	0.497667	0	0.0713658	8.51863	14.7807	5.25872	0.0565703	0.50729	0.242042	0.342532	0	0.597667	0.111891	0.0674689	51.9301	0	2.00055	0	0.845868	0.111433	0.0705436	0
IGHV1-3	0	0	0.0362838	0.530424	0.104108	0	0.127821	0	0	0	0	0	0	0.173624	0	0	0.187515	0	0.104938	0	0	0	2.12036	0.0455833	0	0.0571979	0	0.0941502	0	0	0.0357407	1.09853	0.0643733	0	0	0	0.757364	0.043809	0	0	0	0.358365	0	0.215336	0.0439745	0.103545	0	0	0
IGHV1-45	0	0.0803272	0.0348713	0.0637219	0	0.0377147	0	0	0.0677079	0	0	0	0	0	0.0887746	0	0.405484	0.366113	0.302559	0.0446663	0	0	5.52183	0.175235	0	0	0	0.090485	0	0	0.240445	0.479892	0.309337	0	0	0	0.171266	0.0421035	0	0.0372968	0	0	0	0.0344922	0	0.0995139	0.0742885	0	0
IGHV1-46	0	0.302423	6.21423	2.47903	0	0.0473306	1.07916	0.145524	0.0849708	0.0631188	0.0671963	0	0.297384	0.523523	0.612748	0.0224687	1.01773	14.8667	2.43641	0.728709	0	0	18.0254	32.987	0.0342507	0.724361	0.0641504	0.652942	0	0.0895614	9.0956	6.89571	2.75626	0	0.0795787	0.151877	5.34644	0.132096	0.531284	0.936122	0.148174	1.00853	0.0817587	0.649295	0	1.46741	0.139844	0.110662	0.0267728
IGHV1-58	0	0	0.0692373	0.0632602	0	0	0	0	0	0.0499309	0	0	0	0	0.0440657	0	0.134182	63.7612	0.450549	1.33028	0	0	3.45877	0.0434913	0	0.0545729	0	0.179659	0	0	1.67092	1.85801	0.061419	0	0.251807	0.0961153	0.0850125	0.0417984	0.0988893	0	0.06698	0.037991	0	0.102727	0.0419564	0.296378	0	0	0
IGHV1-69	0	0	0.62616	1.39848	0	0.0376232	0.245094	0.0578388	0.135087	0	0	0	0.0525314	0.0554867	3.05529	0	0.314611	155.168	0.955777	0.0891158	0	0	9.18072	0.437024	0.054452	0.98708	0.101987	0	0	0.0711926	0.925181	4.97876	4.44364	0	0	0.0965819	2.09292	0	0.149054	0.0744126	0	5.64996	0.0324951	0.44731	0	0.397089	0.111162	0	0
IGHV2-26	0	0.346609	2.10656	0	0	0.0406844	0.265036	0.0625448	0.219118	0	0	0	0.170417	0.360008	1.00553	0	0.534615	1.9747	1.03354	0.192733	0	0	9.14767	22.1641	0	1.06739	0	0.390439	0	0	1.33394	4.81441	3.67063	0	0.136809	0.469981	0	0.0908375	0.161182	0	0	0.330252	0.0351391	0.96741	0	0.912472	0.080138	0	0
IGHV2-5	0	0	0.0758313	0.207855	0	0	0	0	0.0736189	0	0	0	0.114513	0	0.0965248	0	0.293923	2.38845	0.274144	0.242829	0	0	6.2898	0.333433	0	0.537933	0.22232	0.147577	0	0	0.373481	5.79183	0.538148	0	0	0.0526346	0	0	0.379076	0	0	0.540919	0	0.337531	0	0.108202	0	0	0
IGHV2-70	0	0	7.04596	0.219467	0	0	0.141032	0.066563	0	0.288707	0	0.0634309	0	0	0.101917	0	0.206895	1.02076	0.984161	0	0	0	2.79232	0.251472	0	0.504875	0.11737	0.259702	0	0	1.0253	2.97506	0.639238	0	0.218397	0.0555751	0.245776	0	0.171537	0.0428184	0.0387287	0.0439337	0	0.435584	0	0.342739	0	0.0404936	0
IGHV3-11	0.0740946	0.139596	9.24164	3.87585	0.0434702	0.0655423	0.213486	0	0.235331	0.0437027	0.186104	0	0.411811	0.241655	0.617106	0.0311141	2.66208	10.5435	2.23465	0.737419	0	0	34.9572	14.6175	0	1.43297	0	0.157249	0.128159	0	8.23774	23.4764	6.34343	0	0.0550994	0.0420631	0.855696	0.182923	0.519325	0.032408	0.381064	1.06407	0.0566088	1.79826	0	1.98881	0.0645509	0.0612969	0
IGHV3-13	0	0	0.266644	0.243625	0	0	0	0	0.258865	0.048073	0	0	0.805319	0.053164	0.127278	0	0.301442	2.59952	1.39775	0.170771	0	0.0355022	4.46104	0.167492	0	0.420338	0	0.345947	0	0	4.49792	3.21081	0.473069	0.0540707	0	0.185078	0.0818492	0	0.0476048	0.0712977	0	0.54866	0.0311349	0.428585	0	0.998726	0	0	0
IGHV3-15	0.0400993	3.09747	86.5502	2.51709	0	0	1.15536	0.10906	2.41982	0.189212	0.100718	0.051964	1.43626	1.20319	0.960168	0	3.38986	13.9208	8.86871	0.882186	0.0510927	0	25.2246	1.15366	0.0513369	3.46394	0.192304	1.65948	0.0462389	0	7.30108	29.2468	10.1826	0.106409	0.178915	1.86666	4.71148	0.158394	1.49895	0.0701556	0.444183	1.04375	0.0306361	1.16784	0	2.43342	0.419211	0	0.0401286
IGHV3-20	0	0	0.103606	0.504862	0	0.0373512	0.121661	0	0.268221	0.0498106	0	0	0	0.110171	0.131878	0	0.0892391	0.466179	0.199762	0.353887	0	0	2.86451	0.173546	0	0.108883	0	0	0	0	0.476255	1.80601	0.61271	0.056025	0	0	0.0424038	0	0.098651	0	0.167047	0.0757989	0.0322602	0.239118	0	0.492774	0	0	0
IGHV3-21	0	0.230334	11.7657	2.13172	0	0.0720966	0.234834	0.443341	20.1267	0.096146	0.0511786	0.15843	0.251662	0.637968	0.509112	0	1.55027	15.5971	3.56667	0.981932	0	0.142009	23.8131	13.86	0	1.26101	2.34522	0.302704	0.187966	0	7.91241	22.6133	3.78455	0	0	0.0925389	12.8094	0.0804863	0.380839	0.178244	0.257951	2.70672	0.0934046	1.21982	0.0807904	3.23397	0.035503	0.0674266	0
IGHV3-23	0	0.458535	30.8539	13.0342	0.0475958	0.143526	1.7531	1.43419	2.38341	0.813458	0.509416	0.315392	1.15229	0.846686	1.35135	0.102201	7.80119	88.9698	11.8019	2.80467	0.051684	0.0353379	73.2976	35.4273	0.259655	4.13162	4.66872	2.32433	0.140322	0.135793	19.1175	67.4801	17.5402	0.430563	0.241315	3.59231	26.0297	0.480682	3.17476	0.567741	0.609797	6.8083	0.464861	3.74096	0.120625	3.12432	0.388725	0.167786	0.0405931
IGHV3-30	0	0.382999	4.35617	1.09377	0	0.0719293	0.820013	0.387023	40.2892	0.239807	0.0510598	0	0.251078	0.265203	1.52379	0.102438	4.42521	11.2717	4.85673	0.46853	0	0.0354199	34.6652	1.42038	0	1.52019	0.389963	1.81201	0.0937651	0.136108	14.2813	27.6862	9.49843	0.10789	0.0604687	0.461621	6.98187	0.200749	0.569933	0.177831	0.0965072	2.22604	0.124251	0.82229	0.0806029	3.6535	0.56673	0.0672701	0.0813745
IGHV3-33	0	0.0765998	4.88822	0.546885	0	0.0359646	0.117145	0.331734	0.32283	0.095923	0.0510598	0.105375	0.502157	0.212163	0.888879	0	1.24593	4.43886	2.45241	0.93706	0	0.10626	13.7909	0.584862	0.208206	1.88713	0.779926	1.55315	0	0	5.27362	19.9981	3.89377	0.215781	0	1.80032	2.57227	0.120449	1.47233	0.213397	0.193014	0.693357	0.248501	0.460483	0	3.27391	0.106262	0.0672701	0.162749
IGHV3-35	0.0478781	0	0.0391588	0	0	0	0	0.130216	0	0	0	0	0	0	0	0	0.0505932	0.117465	0.113253	0	0	0	1.03346	0.0491951	0	0.06173	0	0.0508051	0	0	0.192863	0.754452	0.208422	0	0	0	0	0	0	0.0418825	0	0.0429734	0	0.038733	0	0.0558746	0	0	0
IGHV3-38	0	0	0	0	0	0	0	0	0	0.0485244	0	0	0	0	0	0	0	0.252301	0	0.0430936	0	0	0.253686	0.0845324	0	0	0	0.0436494	0	0	0.0662797	0.370395	0.358133	0	0	0.0934078	0.0413089	0	0	0	0	0.0369208	0	0	0	0.0480049	0	0.0340299	0
IGHV3-43	0.201882	0	0.132093	0.905174	0	0.0714321	0	0.439255	0	0.0476299	0	0	0.0498685	0	0.25221	0.0339101	0.511994	1.38684	0.334279	0.0422992	0	0	5.54046	0.331897	0	0.156174	0	0.171379	0	0	1.62645	3.99924	0.644475	0.0535723	0.0600507	0.320901	0	0	0.0943322	0.176601	0	0.362402	0	0.587956	0.0400229	0.424081	0.0351758	0.100208	0
IGHV3-48	0	0.0764224	3.68256	2.60685	0	0.0358814	1.05186	0.220644	4.44474	0.0957009	0	0	0.100199	0.158754	0.0422296	0.0340671	0.857274	4.57786	0.623677	0.16998	0	0	3.87752	3.7928	0	0.52299	0	0.12913	0	0	0.71895	3.2416	1.7658	0.107641	0.0603288	0.0460553	1.05911	0.0400568	0.284307	0.496773	0.0962838	0.691752	0	0.72194	0.0402082	0.662735	0.0353386	0.0335572	0
IGHV3-49	0	0.634894	0.94935	2.46228	0	0.0662426	0.107883	0.356425	0.297307	0.441697	0.0940461	0	0.693684	0.390778	0.233887	0.0314465	1.26613	8.22178	2.08138	0.470714	0	0.0326196	11.3728	0.88488	0	0.675864	0	0.595983	0.043176	0	4.52486	11.2104	1.84729	0.0496803	0.0556881	0.0850251	0.413618	0	0.83105	0.131017	0.118503	2.18448	0.0572136	0.817862	0	0.96133	0.195722	0.0309759	0.0374705
IGHV3-53	0.0306889	0	0.652601	0.687996	0	0	0	0.166932	0.243677	0.108606	0	0	0	0.360323	0.127798	0.025774	0.227005	3.01171	1.9963	0.514406	0	0	7.47596	0.504529	0.0392894	0.395677	0	0.618736	0	0	1.26094	2.76337	1.64766	0	0.182571	0.17422	0.123275	0.0606114	0.322646	0.107384	0.0971269	0.358087	0.0234466	0.322752	0.0304202	0.358145	0	0	0
IGHV3-64	0	0.249166	0.243376	0.444731	0	0	0	0	0.315033	0	0	0	0	0	0.0688422	0	0.34938	4.29921	0	0.069275	0	0	1.17246	0.101917	0	0	0	0	0	0	0.186459	1.52578	0.0479764	0	0	0	0.066406	0.0326501	0.0386228	0	0.10464	0.14838	0	0.34772	0	0.15434	0	0	0.0330872
IGHV3-66	0	0	0.134259	0.245337	0	0	0.354726	0	0.325854	0.193643	0	0	0	0	0.170896	0	0.737216	10.8235	0.533906	0.300949	0.0522892	0	6.7702	0.210836	0	0.105823	0	0.217736	0	0	0.330622	3.27956	0.535942	0	0	0	0.123636	0	0.0958786	0	0.129882	0.478846	0.0627072	0.365197	0.040679	0.670495	0.0357524	0.0339502	0
IGHV3-7	0	0	0.0999915	0.48725	0	0.0360483	0.117417	0.166253	0	0	0	0	0.0503324	0.106328	0	0	0.258378	0.749862	0.385586	0.0853854	0	0	1.25663	0.083746	0	0.157627	0	0	0	0	0.196989	2.56865	0.295668	0	0	0.0925389	0	0	0.952097	0	0.0322439	0.182887	0	0.0659362	0	0.0475584	0	0	0
IGHV3-72	0	0	0.228011	0.535699	0	0	0	0	0.0632453	0.0939609	0	0	0.245943	1.09107	0.165847	0.0334477	3.70342	5.22745	2.96748	0.292057	0	0	3.80702	0.122764	0.0509869	0.359437	0.28649	0.464866	0	0	0.288769	1.38961	1.6759	0.0528418	0	0.497397	0.079989	0.0786571	0.279137	0	0.157555	1.57283	0	0.322188	0	0.232388	0.138784	0.0329471	0
IGHV3-73	0.0400993	0	0.459152	0.659237	0	0.0354708	0.115536	0.27265	0.445757	0.0946059	0	0	0.445736	0	0.0417464	0.101032	1.01696	2.01679	2.18161	0.630133	0	0.0349336	4.57505	0.700439	0	0.310204	0.384609	0.255304	0	0	5.42735	3.20451	3.08388	0.159614	0.178915	0	0.402691	0.0395985	0.281054	0.0350778	0.12691	0.179957	0	0.58392	0	1.21671	0.104803	0.0331733	0
IGHV3-74	0.0895573	0.112486	0.561565	2.7662	0	0	0.258038	0.649528	0.237035	0.52823	0.0749805	0.0773705	0.995502	1.59673	0.870203	0.0752146	1.86118	12.4142	5.75506	0.656755	0	0.0260067	10.9083	0.736166	0.114655	1.38561	0.0715818	0.760259	0	0	2.93415	7.96334	12.6054	0.0396088	0.133196	0.915142	2.09852	0.0589593	1.39489	0.0783424	0.259819	2.97417	0.0684224	1.64223	0.029591	2.61288	0.0780219	0.0246963	0
IGHV4-28	0	0	0.438394	0.492983	0	0	0.356396	0	2.09528	0.0486386	0	0	0.152774	0	0.128775	0.0346282	0.784255	2.27605	0.341357	0.129585	0	0	4.25924	0.381291	0	0.159481	0	0.218761	0.0475444	0	1.4948	2.69168	1.79488	0.0547068	0	0.0468138	0.0828121	0	0.144495	0.0360682	0	0.148031	0	0.300204	0	0.336825	0	0.0682198	0
IGHV4-30-2	0.0409425	0.154273	1.50688	0.489527	0	0.0362167	0.825761	0.222706	0.260074	0	0	0.0530567	0.202271	0.21365	0.59674	0.0687709	2.20648	19.9391	1.11374	0.343138	0	0	12.12	1.85102	0	0.47509	0	0.999246	0	0	8.90595	8.80186	8.02035	0	0	0.0929713	0.123348	0.121294	0.5261	0.0358154	0	1.02895	0.0625607	0.364344	0	2.53237	0.142676	0	0.0819449
IGHV4-34	0.262851	0.495217	3.65469	2.16065	0	0	0.883564	0.714887	0.278279	0.465106	0.0550169	0	1.19036	0.285756	1.23142	0.14717	2.03688	50.0321	5.33676	0.826104	0	0.0763298	22.4246	1.30539	0	1.46856	0.420185	1.67352	0.050516	0.219985	5.89409	8.72767	7.37397	0.058126	0.456085	0.646616	1.23183	0.259568	1.73996	0.0383225	0.242635	3.10633	0.03347	1.09866	0.0434248	2.24951	0.763314	0.108725	0.219203
IGHV4-39	0.371083	0.69913	1.98963	7.14825	0	0.14589	1.54438	1.45781	0.720253	1.07005	0.0517806	0.0534312	1.83329	0.753052	0.815578	0.0692564	3.48558	11.6332	6.43703	1.25265	0	0.0359199	65.7956	5.16861	0	4.30599	1.58187	2.84389	0.332811	0.207045	21.0269	41.3034	8.19662	0.0547068	0.306612	0.842649	2.15312	0.2443	1.7821	0.360682	0.0326232	4.40391	0.220508	2.70183	0.0408704	11.0671	0.359207	0.409319	0
IGHV4-4	0	0.0791715	0.721761	0.188415	0	0	0	0.0571452	0	0	0	0	0	0	0.262492	0	0.39965	0.206197	0.347906	0	0	0	2.46203	0.215892	0	0.0541803	0	0.0445915	0	0	0.744812	2.79062	0.304886	0	0	0	0.0422004	0	0	0	0	0	0	0.101988	0	0.245205	0	0	0.0420533
IGHV4-59	0	1.26722	3.38759	8.25373	0.0415382	0.093944	1.32598	0.336984	17.1465	0.292323	0.222291	0	0.0874463	0.138549	0.847663	0	3.74083	34.0463	3.34954	1.1126	0	0	21.7232	4.29219	0	1.68878	0	0.676169	0.163284	0	6.47412	46.0216	4.88002	0.281823	0.263253	0.120581	0.959868	0.104876	0.992489	0.464515	0.196069	6.16421	0.0811393	2.49159	0.0701815	3.67689	0.0925229	0.263577	0.0354267
IGHV4-61	0	0.0722418	0.658587	0.286539	0	0	0.11048	0	0	0.0452328	0	0	0	0.050023	0.199597	0.0322035	0.202594	40.0758	0.63491	0.200852	0	0	3.78364	0.275794	0	0.593256	0	0.244131	0.0442153	0	1.8844	3.66849	0.72332	0	0	0	0.0770135	0.0757311	0.0895846	0.0670853	0	0.65391	0.0292954	0.155102	0	0.0447486	0	0	0
IGHV5-51	0	1.44942	3.21599	4.34366	0.0501497	0.0756135	1.60088	1.1043	0.271492	0.655435	0.161025	0	4.43417	0.613331	0.934407	0.323056	3.16146	35.3374	7.43077	2.46264	0	0	85.4018	0.746565	0.0547176	2.70016	4.20185	2.26764	0.0492839	0	26.1692	39.6876	12.4657	0.283541	0.31783	0.776424	43.4789	0.295444	1.79737	0.560817	0.338167	5.98441	0.130615	3.90712	0.0423657	3.34185	0.446818	0.530368	0.0427713
IGHV6-1	0	0	0.0345352	0.126215	0	0	0	0.0574206	0.402332	0	0	0	0.156455	0.0550856	0	0.0354626	0.267717	1.45034	0.149821	0.0442358	0	0	1.36715	0.347092	0	0.0544414	0	0	0	0	0.544292	1.66343	1.04161	0	0	0.52736	0.0848076	0.0833954	0.098651	0	0.0334093	0.151598	0	0.170799	0	0.0492774	0.0367862	0	0
IGHV7-81	0.129803	0.0815173	0.106164	0.0646659	0	0.0382735	0.124665	0	0	0	0.326026	0.168209	0.213758	0.0564457	0.450449	0.109015	0.0914426	0.0530767	0	0	0	0	0.33355	0	0.0553932	0	0	0	0	0.0724231	0.278866	0.730502	0.941758	0.0574084	0	0	0.304156	0	0.101087	0.0378494	0.102703	0.932045	0	0.0350032	0	0.0504941	0	0	0
IGKC	0.163388	4.23263	44.4129	139.031	0.393015	0.556438	73.9334	4.79924	622.282	6.56281	4.02175	0.307011	31.6017	6.38389	12.766	0.734134	34.8329	893.083	77.2294	10.9805	0.655772	0.256212	458.53	27.0627	0.397436	24.0678	50.4222	15.0404	0.753618	2.51607	109.893	632.468	66.4078	1.58254	163.772	11.9375	64.7131	5.49389	11.8908	3.25875	2.54674	51.1297	0.817635	23.2636	0.510166	45.9055	5.03182	2.67632	0.678557
IGKJ5	0	0	0.377161	0	0	0	1.32867	0	2.92926	0	0	0	0	0	0	0	0	3.39411	0.545402	0	0	0.401736	4.26593	0.947652	0	0	0	0	0	0	1.11455	2.07616	0	0	0	0	0	0	0	0	0	0	0	0	0	0	0	0	0
IGKV1-12	0	0	0.432124	0.19741	0	0	0	0	0.139839	0	0	0	0	0	0	0	0	0.648122	0.208294	0	0	0	0.882482	0	0	0.1703	0	0	0	0	0.248299	4.80699	0.127776	0	0	0	0.17686	0	0.0514324	0	0	0.750847	0	0.0712376	0.043643	0	0	0	0
IGKV1-13	0	0	0	0	0	0	0	0	0	0	0	0.0654416	0.0623716	0	0	0	0	0.0619483	0	0	0	0	2.18009	0	0	0	0	0	0	0	0	0.227361	0.073278	0	0	0	0	0	0	0	0	0.0453264	0	0	0	0	0	0	0
IGKV1-16	0	0	2.38869	3.18711	0	0	0.400709	0.0630412	32.6132	0.164059	0	0	0.229026	0.362865	0.482624	0	1.37164	32.5853	3.28973	0.388526	0	0	18.3691	1.76243	0	0.537933	1.00044	0.590307	0	0	4.8926	27.3938	4.84333	0.184527	0	0.789519	1.11731	0.0915585	1.84122	0	0.110039	0.665747	0	2.2127	0.0919044	1.29842	0.242322	0.115053	0
IGKV1-17	0	0.0873399	1.32705	2.49426	0	0.0410073	0.667849	0.0630412	0.368095	0.164059	0.116438	0	0.515308	0.423343	10.2316	0.0389338	0.636832	10.8049	3.07041	0.777052	0	0	4.50292	0.2858	0	2.68966	0	0.541114	0	0	7.95514	51.6569	5.44874	0	0.0689471	0.631615	2.60705	0.228896	0.487383	0	0.183398	1.66437	0	0.375034	0	0.811512	0.80774	0.0767022	0
IGKV1-27	0	0	1.50075	1.57687	0	0.0405779	0.396513	0.249524	15.5895	0.162341	0	0.0594457	0.339942	0.179533	0.716355	0.0385261	1.64812	3.93907	2.71273	0.480572	0.0584489	0.0399632	11.8113	0.612749	0	1.5969	0.329988	0.486771	0.0528963	0.153567	5.39572	12.495	4.12697	0	0.818702	0.468751	1.24381	0	0.964559	0	0.0362955	1.68811	0	1.44732	0.045471	1.44543	0.239785	0.0379495	0.0459063
IGKV1-33	0	0	0.102129	0	0	0	0.119927	0	0.330498	0	0	0	0	0	0	0	0	0.408476	0	0	0	0	0.192524	0	0	0	0	0	0	0	0.134134	0.60904	0	0	0	0	0	0	0	0	0	0.0747186	0	0.0336729	0	0.0485751	0	0	0
IGKV1-39	0	0.082951	0.0720207	0.19741	0	0	0	0	0.0699195	0	0	0	0	0	0	0.0369773	0.0930509	0.540102	0	0.0461253	0	0	3.2584	0.0452397	0	0	0.105574	0.0934405	0	0	0.212828	0.941576	0.447217	0	0	0	0.044215	0	0	0	0	0	0	0	0	0.0513822	0	0	0
IGKV1-5	0	0.868802	10.0486	13.2425	0.154597	0.378778	2.37262	0.940641	11.7693	2.13708	0.206831	0	1.3832	0.644563	2.0575	0.359625	7.03094	24.2437	10.5964	3.07115	0.0839379	0	215.074	3.31678	0	7.04975	0.473893	4.54381	0.227892	0.110268	21.4152	135.358	13.9086	0.305926	1.07775	4.63738	18.0607	1.04088	2.19322	0.864417	0.156371	7.3911	0.125827	2.79795	0.0653005	6.72701	0.487832	0.354243	0.0329628
IGKV1-6	0	0.347521	1.3955	1.86085	0	0	0.797201	0.188128	1.46463	0.163195	0.0579126	0	0.11391	0.0601593	0.336059	0.0387289	1.1695	6.39225	2.72701	0.869583	0	0	21.0452	0.90027	0	0.475646	0.22115	0.4404	0	0	2.82351	22.6821	3.01115	0	0.411506	0.471218	0.879879	0.0455383	0.0538686	0.282376	0.291892	1.49005	0.0352316	0.783426	0.0457103	1.23777	0.0803489	0.114448	0.0461479
IGKV1-8	0	0.130664	0.113447	0.345511	0	0	0.0666087	0	0.587397	0.027271	0	0	0	0.090477	0.0240675	0.0194155	0.268718	1.33287	0.628867	0.0484376	0	0.0201398	6.13063	0.0237538	0	0.745157	0.0554334	0.0735936	0	0	0.651867	4.9439	0.369	0	0.309444	0.0262478	0.766121	0.0456585	0	0.020223	0.0182914	0.228247	0	0.280533	0	0.296769	0	0	0
IGKV1-9	0	0	1.85722	2.62537	0	0.0378992	0.61723	0.233052	19.7313	0.101083	0.215225	0	0.740834	1.22966	0.579857	0.0359828	1.49405	6.30691	2.83769	0.583502	0	0	18.6943	2.06908	0	5.35828	0	0.454637	0	0	5.55728	70.1174	4.5384	0.0568469	0.191164	0.243226	0.903543	0.253857	0.500491	0.0374792	0.237296	0.692197	0.163667	1.52508	0.0424693	0.650003	0.447911	0.141777	0
IGKV1D-12	0	0	1.08167	0	0	0	0	0	0	0	0	0	0	0	0	0.0396684	0.0499114	0.405586	0	0	0	0	1.16518	0	0	0.121796	0	0.0501204	0	0	0.0380528	1.11643	0.205613	0	0	0	0	0	0.0551754	0	0	0	0	0.038211	0	0.0551216	0	0	0
IGKV1D-13	0	0	0.0762347	0.139307	0	0	0.805682	0	0.148021	0.109954	0	0	0	0.121599	0.145557	0	0.0492477	0.343022	0.330722	0	0	0	11.3531	0	0	0.0600882	0	0.0989078	0.0537404	0	0.187734	0.629475	0.0676263	0.0618361	0	0	0.0936041	0	0	0	0.0368746	0.083661	0	0.0754058	0	0.108777	0	0	0
IGKV1D-16	0	0.17468	0.189578	0.762134	0	0	0	0	0.147238	0.0546862	0	0	0	0.0604776	0.0965248	0	0.0489871	0.398075	0.328973	0.194263	0	0	1.28655	0.1429	0	0.0597703	0	0.393538	0.053456	0	1.60597	2.71329	0.941758	0	0.0689471	0.0526346	3.11915	0.0457792	0.0541536	0	0	0.0832183	0	0.300027	0	0.162302	0	0	0
IGKV1D-17	0	0	0.0269401	0.0492288	0	0	0.0949049	0	0.104616	0.038856	0	0	0	0.0429709	0	0	0.243646	0.484873	0.272701	0.0690145	0	0	2.48846	0.0338447	0	0	0.0789822	0.0349524	0	0	0.0265368	0.333669	0.095592	0	0	0	0.0330782	0.0325274	0	0	0	0.0295644	0	0.239824	0	0.0768801	0	0	0
IGKV1D-33	0	0	0	0	0	0	0	0	0	0	0	0	0	0	0	0	0	0	0	0	0	0	0.169212	0	0	0	0	0	0	0	0.088419	0.123529	0	0	0	0	0	0	0	0	0	0.0328356	0	0	0	0	0	0	0
IGKV1D-39	0	0	0.0381173	0.139307	0	0	0	0	0	0	0	0	0.115122	0	0	0	0.147743	3.83041	0	0	0	0	0.431131	0	0	0	0	0	0	0	0.11264	0.629475	0.0676263	0	0	0	0	0	0	0	0	0.083661	0	0.0377029	0	0	0	0	0
IGKV1D-42	0	0	0	0.0702137	0	0	0	0	0	0	0	0	0	0	0.0489093	0	0	0.288151	0.0555637	0.0492168	0	0	1.01406	0.144816	0	0	0	0.0498516	0	0	0.0756974	0.740294	0.340851	0	0	0	0	0	0	0.0410965	0	0.0843339	0	0.0380061	0	0.109652	0	0	0
IGKV1D-43	0	0.0620573	0	0	0	0	0.0949049	0	0	0	0	0	0	0	0.0342917	0	0.0348066	0.767716	0.0779146	0	0	0	0.558633	0	0	0	0	0	0	0	0.0265368	0.852709	0	0	0	0	0	0	0	0.0288139	0	0.118258	0	0	0	0	0	0	0
IGKV1D-8	0	0.0618249	0.187874	0.0980888	0	0.0290276	0.189099	0	2.24083	0.0387105	0	0	0.0810597	0	0.136653	0.0275599	0.0693525	0.805096	0.349302	0.034378	0	0	2.42854	0.0674359	0	0.126928	0	0	0	0	0.581623	3.10258	0.142851	0	0.0976106	0	0.0659085	0.0324055	0.115	0	0.0259642	0.235629	0	0.159284	0	0.114888	0.0285885	0.0271474	0
IGKV2-24	0	0.0846526	1.10247	1.20876	0	0	0.25892	0.42771	1.14166	0	0	0	0.221979	1.58265	0.140332	0.0377359	0.997076	2.70079	2.97594	0.800215	0	0	6.65047	0.184671	0	0.637243	1.0774	0.524465	0	0	1.33936	8.19286	1.36917	0.119233	0.133651	1.93857	0.315854	0.399336	0.787311	0.0786103	0.213306	0.685591	0	0.65429	0.0445383	0.734106	0.0391443	0.0371711	0
IGKV2-28	0	0	0	0.134306	0	0	0	0	0	0	0	0	0	0	0	0	0.0949596	0.165354	0.0531417	0.0470714	0	0	0.138551	0	0	0	0	0	0	0	0.108597	0.809171	0.130397	0	0	0	0	0	0.0524874	0	0	0.0403289	0	0.0363494	0	0	0	0	0
IGKV2-30	0	0	0.257243	0.604378	0	0	0.51784	0	0	0	0	0	0.221979	0.234467	0	0.0377359	0.189919	1.43307	0.584559	0.0470714	0	0	2.97886	0.0461677	0.0575237	0.405518	0.430959	0.190714	0	0.0752086	0.217193	2.27579	0.651986	0.0596164	0	0.10203	0.090244	0	1.6796	0.0393051	0	0.0403289	0	0.145398	0	0.104872	0	0.0371711	0
IGKV2D-24	0	0	0.073498	0.134306	0	0	0.25892	0	0	0	0	0	0	0	0	0	0.379838	0.330709	0.31885	0.0470714	0	0	0.831309	0.0461677	0	0	0.323219	0.0476786	0	0	0.144796	0.303439	0.260795	0	0	0.051015	0	0	0	0.0393051	0	0.161316	0	0.145398	0	0.367053	0	0	0
IGKV2D-28	0	0	0	0	0	0	0	0	0	0	0	0	0	0	0	0	0	0.267364	0.103111	0	0	0	0.134416	0	0	0	0	0	0	0	0	0.196254	0	0	0	0	0	0	0.0509206	0	0	0	0	0	0	0	0	0	0
IGKV2D-29	0	0.0825362	0.824097	0.45832	0	0	0	0.0595739	0.347849	0.0516785	0	0	0.378752	0.114303	0.182432	0	0.0925856	3.38563	1.34714	0.137684	0	0	2.70175	0.540162	0	0.169449	0.420185	0.929733	0	0	2.8941	4.33918	1.71635	0.058126	0.195465	0.198959	0.0439939	0.0432614	0.614102	0.0383225	0.138649	0.0393207	0	0.106322	0	0.255626	0	0	0
IGKV2D-30	0	0	0.0362838	0	0	0	0	0	0	0	0	0	0	0	0.0461853	0	0	0.272102	0	0	0	0	0	0	0	0	0	0	0	0	0	0.049933	0	0	0	0	0	0	0.362761	0	0	0.0398184	0	0	0	0.0517724	0	0	0
IGKV2D-40	0	0	0.0426551	12.2375	0	0.0461332	0	0	0.248464	0	0	0	0	0.204112	0.0542952	0	0.110221	0.191929	0.246729	0.109273	0	0	2.09064	0.0535875	0	0.134483	0	0	0.060138	0	1.63865	4.93089	0.529739	0	0	0	1.30934	0	0.182769	0	0	0.514913	0	0.337531	0	0.18259	0.0454354	0	0
IGKV3-11	0.0232714	0.920723	12.8475	21.4943	0.13653	0.0823414	5.36408	0.8228	13.9694	1.07063	0.175353	0	3.16165	1.27509	0.969094	0.117267	9.4184	313.591	11.0645	2.34044	0.118606	0.446017	115.82	4.85404	0.208552	5.67079	3.40389	2.9386	0.0805035	0.0779053	18.0172	112.5	11.7851	0.277893	2.97654	2.06093	4.37018	0.804328	1.54953	0.875361	0.368257	5.95293	0.302252	3.14401	0.0461353	4.58973	0.628492	0.558306	0.139731
IGKV3-15	0	0.896321	10.441	6.22154	0	0.0350696	2.39882	0.70087	100.546	0.467679	0.149367	0	1.61588	0.724089	0.412742	0.099889	3.72856	11.818	5.29854	1.28754	0.0505147	0	40.5874	2.60712	0	2.6069	2.75687	1.68277	0	0	9.64594	39.3578	8.91687	0.105205	2.24063	0.405119	8.36084	0.156602	0.555749	0.450853	0.313685	6.29842	0.242317	1.57158	0.117895	3.84018	0.656243	0.196788	0
IGKV3-20	0.0438085	0.742826	25.8695	30.9039	0.102807	0.503775	13.001	1.25105	103.659	1.86043	0.385119	0.0567706	7.73735	4.91501	4.33276	0.110377	11.8973	120.163	26.7874	4.86483	0.167456	0.0763298	209.453	9.22776	0.112171	8.69837	6.82801	6.64759	0.050516	0.146657	55.3762	206.703	36.8063	1.22065	4.82147	3.92943	48.5253	0.562398	3.68461	0.421548	2.35703	54.5771	0.23429	10.5968	0.173699	19.8366	0.839646	0.362418	0.131522
IGKV3-7	0	0	0.064414	0.17656	0	0	0.113459	0	0.125069	0.139358	0	0	0.0972717	0	0.0819918	0	0.166446	1.15934	0.186295	0.0412536	0	0	2.91425	0.202308	0	0.101542	0	0	0.0454076	0	0.380699	2.17181	0.399983	0	0.117133	0	0.118635	0.0388866	0	0	0	0.247411	0	0.0637136	0	0.229776	0	0.0325769	0
IGKV3D-11	0	0	0.059967	0.219161	0	0	0.105626	0	0.46574	0	0	0	0	0.143476	0	0	0.193694	0.944387	0.0867166	0.115217	0	0	7.51743	0.113005	0	0.23633	0	0.038901	0	0	0.620228	2.4345	0.425564	0	0	0	0.036815	0	0.0428244	0.0962071	0	0.197426	0	0.059315	0	0.128348	0.0319378	0	0
IGKV3D-15	0	0	0	0.661356	0	0	0.254997	0	0.562181	0	0	0	0.0546539	0	0	0	0.140281	0.977093	0.15701	0.185433	0	0	2.79727	0.136404	0	0.0570534	0.106107	0.0939124	0	0	0.606057	1.79305	0.256843	0	0	0	1.68866	0	0	0.0387096	0	0.119154	0	0.0715974	0	0.206567	0.0385512	0	0
IGKV3D-20	0	0	0.289863	1.47133	0	0.0348332	0.340378	0.0535496	0.312674	0.0929052	0	0.0510298	0.0486358	0.102744	0.245976	0	0.457727	1.40087	0.884899	0.206268	0	0	4.73566	0.283231	0	0	0.0944237	0.167143	0.0454076	0	5.13943	9.75096	1.19995	0.0522481	0.292832	0.223549	0.15818	0.23332	0.0920004	0	0.062314	0.247411	0.120342	0.286711	0	1.05697	0.0343063	0	0
IGKV3D-7	0	0	0	0	0	0	0	0	0	0	0	0	0	0	0	0	0	0	0.107944	0	0	0	0	0	0	0	0	0	0	0	0	0.15409	0	0	0	0	0	0	0	0	0	0	0	0	0	0	0	0	0
IGKV4-1	0.162857	5.03195	10.4694	11.5858	0.0382182	0.115247	6.10002	2.30323	17.7933	0.768453	0.531762	0.0844173	19.2292	2.5495	0.91555	0.21884	6.91811	1673.34	17.1041	3.37812	0.0415009	0.0283754	77.7382	41.1982	0.0833986	5.96325	12.0276	3.94013	0.0375583	0.109038	22.0948	109.029	19.6614	0.345731	1.30795	2.07095	23.6815	0.964938	2.5873	0.911762	0.850447	40.5193	0.348386	6.77194	0.161431	10.8712	0.595896	0.431129	0.358547
IGKV5-2	0	0	0.105383	0.128381	0	0	0	0.175217	0	0.0506652	0	0	0	0.0560307	0.0894274	0	0	0.105373	0.355581	0.0449948	0	0	1.05951	0.0441309	0	0	0	0.0455751	0	0	0.55363	1.11187	1.43341	0	0.127755	0.0487644	0.172525	0.0424131	0.0501718	0.0751422	0.067965	0.308397	0	0.451695	0	0	0	0	0
IGKV6-21	0	0	0.45891	0.38704	0	0.0381792	0	0	0.137083	0.152744	0	0	0	0.394147	0	0	0.592913	0.423568	0.561522	0.0452164	0	0	5.58984	0.0443483	0	0.389537	2.79434	0.0915993	0	0	0.382496	3.40061	1.25258	0	0	0	0	0	0.100838	0.0377562	0.0682998	0.0774791	0	0.0698339	0.0427831	0	0	0	0
IGKV6D-21	0	0.08072	0.0350418	0.0640335	0	0	0	0	0	0	0	0	0	0.335362	0.0446044	0	0.316919	55.1329	0.304038	0.134654	0	0	0.594518	0.0880459	0	1.43624	1.54102	0	0	0	0.724863	0.868029	0.435189	0	0.0637213	0.0486452	0	0	0	0.0749584	0	0.0769108	0	0.103983	0	0.200001	0	0.0708886	0
IGLC2	0.151718	5.64534	215.664	56.9711	0.801093	0.570374	56.7186	4.28107	156.367	6.04034	1.42901	0.393216	10.2593	6.58106	7.02876	1.01936	21.1223	662.609	37.4132	5.8014	0.483279	0.330432	162.047	106.24	1.0683	23.6201	32.9236	8.65336	0.656051	0.380927	46.8752	197.406	42.7644	2.164	94.5453	5.42615	32.4908	5.8431	7.13351	1.92442	1.32046	13.1069	1.56483	17.1834	0.676751	16.9532	4.13049	1.53753	0.455486
IGLC3	0.0379294	0.714599	20.4745	15.9292	0.0890103	0.23486	28.1954	2.88843	95.5908	2.6846	1.28611	0.0983041	7.68278	3.41423	6.39696	0.541534	22.8458	55.5547	38.7141	4.5696	0.144984	0.198259	245.497	10.055	0.43703	25.9675	48.9307	7.36542	0.656051	0.253951	18.7318	142.078	37.1505	0.603906	67.073	5.64147	37.3663	5.58091	2.65845	1.06175	0.600211	7.45561	0.550588	4.3879	0.225584	27.2668	2.34612	1.12961	0.113872
IGLC6	0	0	0.180847	0.330469	0.0648624	0	1.59272	0	1.14121	0.0652095	0.069422	0	0.0682743	0.14423	0	0	0	0	0	0.0579112	0	0	0.340915	0.0567993	0	0.142544	0.265101	0	0	0	0	0.373316	1.04277	0	2.87751	0	0.166539	0	0	0.0483565	0.0437377	0.049616	0	0.0447201	0	0.0645114	0	0	0
IGLC7	0	0.0748628	0.162496	0.118774	0	0	0.114488	0.0540353	0.946529	0.0468739	0.149706	0	0.392616	0.0518379	0.289574	0.0333718	2.72928	1.16985	0.751937	0.0416278	0	0.0346167	6.49401	0.367457	0	0.512317	0.476401	0.126494	0	0	0.448177	6.39562	2.6523	0	1.18195	0	0.0798076	0.156957	0.0928348	0.0347596	0	0.21399	0	0.417895	0.0393876	0.463721	0.103852	0.230107	0.0397647
IGLJ1	0	0	0	0	0	0	0	0.187634	0	0	0	0	0	0	0	0	0.145804	0.16926	0	0	0	0	0	0.141775	0	0.177899	0.330855	0	0	0	0	0.46591	0	0.183074	0	0	0	0	0	0	0	0	0	0	0	0	0	0	0
IGLJ2	0	0	0.0818978	0.149655	0.117494	0	0	0	0.318034	0	0	0	0	0	0	0	0.105812	1.71968	0	0	0	0	0.308772	0	0	0.258208	0	0	0	0	0	0.56353	0.1453	0	0	0	0	0	0.116972	0	0	0	0	0.0810073	0	0.350573	0	0	0
IGLJ3	0	0	0	0.29761	0	0	0	0.135395	0.158113	0	0	0	0	0	0	0	0	0	0	0	0	0	0	0	0	0	0	0	0	0	0	0	0	0	0	0	0	0	0	0	0	0	0	0.0805471	0	0	0	0	0
IGLV10-54	0.0480093	0	0.235596	0.28701	0	0.169871	1.24494	0	0.152482	0.113268	0.0602925	0	0	0.0626316	0.149944	0	2.08001	8.65731	5.90528	0.0502955	0	0	0.444124	1.03593	0	0.371394	1.26631	0.152833	0	0	0.541496	2.16148	1.88094	0	0.0714028	0.272546	0.144638	0.142229	0.280412	0	0.0759719	1.42201	0	0.737943	0	1.6248	0	0.119151	0
IGLV11-55	0	0	0	0	0	0	0	0	0	0.0485244	0	0	0	0	0	0	0	0	0	0	0	0	0.0634214	0	0	0	0	0	0	0	0	0.138898	0	0	0	0	0	0	0	0	0	0	0	0	0	0	0	0	0
IGLV1-36	0	0	0.182342	0.0666405	0	0	1.92708	0	0.070809	0	0	0	0	0	0.0928406	0	0.612526	0.492276	0.369152	0.140136	0	0.0388447	3.29985	0.549783	0	0.402423	0	0.141944	0	0	3.30488	2.35879	1.55282	0.177484	0.0663156	0	0.223888	0	0.0520867	0	0.141118	0.160084	0	0.288576	0	0.520359	0	0	0
IGLV1-40	0	0.648934	4.29611	13.3201	0	0.0761708	4.34184	1.05389	1.50421	0.355528	0.108141	0	1.54213	0.617852	3.85483	0.180798	6.82449	12.6758	7.12909	2.07484	0.0548587	0	101.1	31.8965	0.055121	5.66217	2.78747	3.79203	0.0496471	0	20.9856	65.1798	20.4294	0.228505	1.34472	0.342189	32.255	0.467691	1.50885	0.941585	0.204396	4.59868	0.361838	4.3539	0	16.3299	0.750186	0.46304	0.086173
IGLV1-44	0	0.424169	10.68	4.6547	0.0440287	0	3.13531	1.07157	100.288	1.46072	0.0471237	0.0486258	0.973238	1.56646	1.211	0.0945416	6.66141	18.6882	8.52088	1.25793	0.0478105	0	51.6631	3.31577	0.0960781	6.67635	11.8768	1.31397	0.129805	0	14.1176	27.3258	17.3691	0.0995734	1.28357	0.0852071	19.2556	0.259383	0.70133	0.0328244	0.38596	3.57001	0.172008	2.73205	0	17.0345	0.326901	0.372507	0
IGLV1-47	0	0.73005	0.809923	7.85048	0.0505194	0.114256	3.84563	0.292747	0.61536	0.558686	0.324424	0.0557942	0.319061	0.224673	0.896471	0.108479	6.91549	11.9892	6.36526	0.496158	0	0	34.4523	42.1158	0.055121	2.83108	23.7451	0.685307	0.0992943	0.144134	7.56175	37.2663	15.244	0.114253	3.714	0.977684	1.29712	0.297621	3.52065	0.376634	0.238462	2.82104	0.197366	3.72693	0	3.31623	0.112528	0.178092	0
IGLV1-50	0.0865352	0	0.0353879	0.0646659	0.101538	0.0382735	0	0	0	0	0.163013	0	0.0534394	0	0.0900898	0	0.0457213	0.212307	0	0.135984	0	0	0.53368	0.133373	0.110786	0	0.414998	0.0918255	0	0.0724231	0.0697164	0.438301	0	0.0574084	0.193052	0.245628	0.130352	0	0.0505434	0.0378494	0	0.0388352	0.0330568	0	0	0.0504941	0.0376945	0	0
IGLV1-51	0.306659	1.56819	26.9085	9.36282	0.257017	0.271263	14.5157	0.417017	17.7403	1.39532	0.825254	0.227083	1.35268	0.971572	7.79896	0.331132	6.4347	60.4577	10.1554	3.4421	0.111637	0.228989	45.9974	14.3593	0.392599	4.57512	1.68074	1.72001	0.25258	0.293313	14.1529	28.7471	12.2688	0.523134	1.23795	2.83516	1.31982	0.346091	1.43291	0.268258	0.207973	2.31992	0.30123	3.86304	0.0868497	8.38454	0.80148	0.869803	0.350724
IGLV2-11	0.0438085	1.8158	2.47229	4.97604	0	0	0.883564	0.536165	1.66968	0.620142	0.165051	0	1.08215	0.914421	1.50506	0.0735849	4.30523	28.3211	12.5906	1.10147	0	0	41.0667	112.354	0.280428	4.23622	0.630278	1.85947	0.050516	0	18.3881	27.2185	20.2784	0.988141	0.781861	0.596876	2.59564	0.562398	0.307051	0.229935	0.381284	4.91508	0.06694	1.48851	0.0868497	1.58488	0.343491	0.144967	0.0438405
IGLV2-14	0	0.410628	150.166	9.38139	0	0.0385591	5.14941	1.54122	1.79982	1.85117	0.16423	0.112976	1.61515	2.21781	2.90439	0.219656	6.67906	350.567	21.9626	1.82665	0	0.0759501	44.8948	3.49358	0.390646	13.2636	4.18095	3.14536	0.100529	0	32.0279	84.929	13.7258	0.925388	1.81527	2.22715	13.1763	0.903969	2.34235	0.228791	0.931222	3.09088	0.432945	3.45591	0.0432088	9.6146	0.303807	0.108184	0.261735
IGLV2-18	0	0	0.421533	0.420156	0	0.0414459	0.269997	0.127431	0	0	0	0	0.115738	0	0.243893	0	0.544621	13.9092	0.664982	0.147256	0	0	5.129	0.0481428	0	0.181229	0.112349	0.149155	0.0540278	0	0.339728	1.31842	1.90366	0.0621668	0	0.106395	0.0941047	0	0.218931	0.0409866	0.0741437	0.126163	0	1.06133	0	0.218718	1.10211	0.0387613	0
IGLV2-23	0.0349071	0.32883	4.19685	6.417	0	0.030878	3.52018	0.569631	10.5325	0.576493	0.131515	0	1.25029	5.55574	1.23559	0.293167	6.49206	152.271	7.80294	1.13365	0	0	71.2574	3.94541	0.178759	5.13072	0.585916	2.96329	0.241511	0	11.6147	50.2518	23.604	0.277893	2.69965	1.34753	12.2692	0.310241	2.12041	0.0916076	0.331431	2.9138	0.213354	3.33227	0.103804	5.9069	0.486575	0.231023	0.314394
IGLV2-33	0	0	0.0347867	0.190702	0	0	0	0	0	0	0	0	0	0	0	0	0	0.10435	0	0.0445579	0	0	0.0655765	0	0	0	0	0	0	0	0.034266	0.0478727	0.0617172	0	0	0	0	0	0	0	0	0	0	0	0	0.0496362	0	0	0
IGLV2-8	0	0	0.522668	1.85992	0.0789305	0.0297519	0.484543	0.274429	0.106825	0.912557	0.168958	0	0.166165	0.307147	0	0.0847427	2.38128	5.94133	3.06304	0.458066	0	0	21.7281	0.725745	0	1.04076	0.403249	0.535355	0.116352	0.0562982	2.16777	17.6793	4.92932	0.133879	0.200092	0.267315	0.574201	0.166071	0.31432	0.0294223	0.212896	0.754715	0.102787	1.82305	0.0333396	1.17755	0.0879057	0.0834744	0
IGLV3-1	0	0.248853	75.5497	3.42177	0	0.0389466	5.58174	0.17962	0.559356	0.155815	0.110587	0	0.652551	0.976454	0.32086	0.110932	2.79153	10.64	2.5516	1.01476	0	0.0383567	34.4168	4.61445	0	1.58947	2.63935	1.02785	0	0	10.0738	9.01931	4.40828	0.0584181	0.851272	0.0499896	0.97273	0.0434788	0.308594	0	0.0696727	3.20098	0	2.60017	0.130929	2.56911	0.230145	0	0
IGLV3-10	0	0	0.519818	2.91751	0	0	2.22363	0	0.0720931	0	0	0.0588297	1.17747	0.0592241	0.330835	0	2.44656	2.39464	1.28862	1.56945	0	0	34.6468	3.40517	0	0.702378	1.41513	1.5897	0.157044	0	2.74305	16.0445	3.22784	0.0602342	0.7427	0.103087	1.13974	0.313813	0.159094	0.0397124	0.502871	0.285228	0.0693678	1.43232	0.0449998	10.9668	0.03955	0.0375563	0.0454306
IGLV3-12	0	0	0	0.0727492	0	0	0	0	0.0772999	0	0	0	0.120239	0	0	0	0	0	0.345421	0	0	0	0.450292	0	0	0.0627588	0	0.0516518	0	0	0.392155	1.3149	0	0	0	0	0	0.0480682	0	0	0	0	0	0	0	0.113612	0	0	0
IGLV3-16	0	0	0	0.209518	0	0	0.134638	0	0.148416	0	0	0	0	0	0.0486485	0	0	0	0.165802	0	0	0	0.864561	0.432129	0	0.120497	0	0	0	0	0.188234	0.157788	0.0678066	0	0.625489	0.106111	0.0938537	0	0.0545869	0	0	0	0	0	0	0.0545336	0	0	0
IGLV3-19	0.0464811	2.18929	20.6048	9.44775	0	0.0822321	2.54456	0	9.15296	1.31595	0.17512	0.0602341	1.09076	1.45531	2.85503	0.0390371	8.59548	58.1021	3.73825	1.07128	0.118448	0	46.5103	0.573116	0.119014	13.1244	4.90402	2.95936	0.160793	0.077802	14.155	76.1214	14.7034	0.0616721	1.79738	0.844387	3.45417	0.872113	1.73751	3.61878	0.257438	2.87865	0.319607	3.83549	0.0921482	4.50228	0.161976	0.26917	0
IGLV3-21	0	0.329048	2.02364	3.04531	0	0.154493	2.09674	0.672928	0.508484	0.343379	0.219337	0.0754427	0.970697	0.455691	1.4243	0.0488936	5.10605	23.0315	6.74776	1.06732	0	0	43.1293	6.34077	0.111798	5.70459	0.139596	1.11197	0.0335654	0	24.4361	77.9768	6.88485	0.115866	0.346339	0.594893	0.993883	0.373686	0.88409	0.993075	0.299407	1.01894	0.111196	1.88389	0.0288537	3.83864	0.71006	0.144486	0
IGLV3-22	0	0	0	2.17714	0	0.0378992	0	0	0	0	0	0	0	0	0	0	0	0.0525576	0	0	0	0	0.0660575	0	0	0	0	0	0	0	0	0.0482238	0	0	0	0.0486452	0	0	0.0500491	0	0	0.0384554	0	0	0	0	0	0	0
IGLV3-25	0.0922283	0.521281	1.01833	8.8218	0.0541089	0.407915	4.7832	0.376256	3.29541	0.435187	0.173738	0	4.38555	0.902389	7.05723	0.193644	2.87503	14.8775	3.92689	0.579722	0	0.0803472	77.3555	14.4517	0	2.73496	1.54805	1.22333	0	0.154375	13.0773	18.945	13.6505	0.673037	2.53762	1.25658	1.20404	0.455383	1.29285	1.5329	0.437838	3.8079	0	1.30571	0	9.25636	0.562442	0.572239	0
IGLV3-27	0	0.0875716	0.114049	0.486281	0	0.0822321	0.133924	0.126417	0.664328	0.0548313	0	0.0602341	0.459267	0	0.145171	0	1.17881	0.855281	0.714665	0.0486946	0.0592241	0	4.01322	50.5775	0.0595072	0.599288	0.557275	0	0.0535978	0	1.08597	2.19732	4.04681	0	0.76043	0.316645	0.326745	0	0.325784	0.121981	0	0.625793	0	0.451234	0	0.867909	0.0404941	0	0
IGLV3-32	0	0	0	0	0	0	0	0	0	0	0	0	0	0	0	0	0	0	0	0	0	0	0	0	0	0	0	0	0	0	0	0.0514975	0	0	0	0	0	0	0.0534467	0	0	0	0	0	0	0	0	0	0
IGLV3-9	0	0	0.248714	1.13621	0.0446017	0	0.547607	0.155073	0.120729	0.0896807	0	0	0.0938957	0	0.0791461	0	0.44184	7.46067	1.52855	0.238931	0	0	16.234	0.85926	0	0.882163	0	0.161342	0.0438316	0	1.43932	8.00066	0.661886	0	0.282668	0	0.114518	0	0.310825	0.0665033	0.120303	0.0682354	0.0871236	0.645774	0.0376788	0.665405	0.0331156	0	0
IGLV4-3	0	0	0.0355636	0.0649869	0	0	0.125284	0	0	0	0	0	0	0	0	0	0.0459482	0.10668	0.154282	0.045553	0	0	0.268164	0	0	0.168187	0	0	0	0	0.0350312	0.293651	0.0630955	0	0	0	0	0.0429393	0	0	0	0.117084	0	0	0	0.0507447	0	0	0
IGLV4-60	0	0.0912003	1.78162	1.73633	0	0	0.278947	0	0.0768728	0.114207	0	0	0.0597872	0	0	0.0406546	0.358066	1.18763	3.03436	0.354986	0	0	0.149268	0.0497387	0	0.187236	0.580366	0	0	0	0.194994	1.63455	20.2296	0	0.215984	0	0.534733	0.0956053	0.113094	0.0423453	0	0.347586	0.0369834	0.39161	0.0479832	0	0	0.0400462	0
IGLV4-69	0	0.472761	59.8939	2.93775	0	0.0369947	1.205	0.284362	24.5736	0.19734	0	0	0.723153	0.218239	0.261239	0.0351241	1.81194	10.8763	2.52265	0.701016	0	0	7.4798	0.945391	0.160627	1.29412	0	0.355029	0.0964505	0	6.80609	46.2727	8.79948	0	0.311003	0	0.545987	0.330397	0.439691	0.256093	0.132361	1.08859	0.0958567	0.744339	0.207278	2.73319	0.29148	0.484377	0
IGLV5-37	0	0	0.0383212	0	0	0	0	0	0	0	0	0	0	0	0	0	0.247555	0.229904	0.498737	0	0	0	0.144479	0.722141	0	0.181229	0	0	0	0	0.60396	0.896525	0	0	0	0	0.141157	0	0	0.0819733	0	0	0	0.075809	0	0	0.0408189	0	0
IGLV5-45	0	0	0.180505	1.0555	0	0	0	0.480193	0.210287	0	0	0	0.0545162	0.115166	0.0459526	0	0.326498	49.1106	1.46173	0.277449	0	0	14.1553	0.272122	0	0.626007	0.21168	0.0936759	0.0508977	0	1.31574	3.27898	0.512392	0	0.26259	0.100231	0.0886528	0.130765	0.103124	0	0	0.198089	0	0.464211	0	0.360581	0	0	0
IGLV5-48	0	0	0	0	0	0	0	0	0.527901	0	0	0	0	0	0.0988791	0	0	0	0.0561661	0	0	0	0.146437	0.0487951	0	0	0	0	0	0	0.114777	1.06903	0	0	0.141258	0	0	0	0	0	0	0.042624	0	0	0	0.0554203	0	0	0
IGLV5-52	0	0	0.0378156	0	0	0	0.133217	0	0	0	0	0	0	0	0.0481351	0	0.0488578	0.113436	0.0546841	0	0	0.0402796	0.0712864	0.0950153	0	0	0	0	0	0.154783	0	0.052041	0.067091	0	0	0.0524957	0	0	0	0.0808918	0.0365828	0.124498	0.070649	0	0	0	0	0.0764998	0
IGLV6-57	0	0.105986	1.15025	2.60636	0	0.0248808	2.91752	0.229498	2.41205	0.497706	0.105972	0	0.312659	0.0733885	0.234262	0.0472455	2.02113	13.2496	1.06454	0.648271	0	0	13.1402	1.41615	0	1.08795	1.01168	0.716327	0.032434	0	2.58331	10.2892	3.42842	0.03732	0.418331	0.0638712	0.536684	0.36109	0.164286	0.0246051	0.289315	1.74197	0.107448	0.910195	0.0278811	4.0375	0.0980179	0.0698076	0
IGLV7-43	0.0910306	0.0857519	1.60073	0.272101	0	0	0.655706	0.24758	0	0.0536919	0.0571605	0	0.393508	0.059378	0.0947698	0.0764519	1.3948	4.24338	2.90692	0.572193	0	0	4.21053	0.374138	0.116541	1.76051	1.41881	0.289787	0	0	1.94346	11.4755	1.91532	0.120781	0	0	2.8339	0.0898938	0.372183	0	0.0360126	0.653642	0.034774	0.699609	0	1.00923	0.0793054	0.0376538	0
IGLV7-46	0	0.171504	0	2.24483	0	0	5.37679	0.12379	0.144561	0	0.114321	0	0.112431	0.237512	0.426464	0.0382259	2.78959	1.73085	2.42243	0.429145	0.0579935	0	3.01754	2.33836	0.233083	1.29104	1.30967	0.386382	0	0	3.6669	6.45498	2.57577	0	1.48926	0.20671	0.137124	0	0.372183	0.0796312	0.144051	1.02132	0	0.589144	0	0.902992	0.0793054	0	0
IGLV8-61	0	0.398726	1.24627	3.47931	0.0496652	0	0.73173	0.345356	0.201652	0	0	0	0	0.276093	0.396591	0.0355483	0	4.36152	3.20391	0.66514	0	0.921858	14.8792	0.130474	0.054189	2.29206	0	1.43727	0	0	6.27448	46.2122	1.65831	0.280802	0.818373	0.144173	0.127519	0.0417984	0.543891	0	0	0.531874	0.226367	1.91756	0	1.03732	0.0368751	0	0
IGLV9-49	0	0.72648	0.0350418	0.896469	0.0502723	0	0.864121	0.058263	0.204117	0.151624	0	0	0.105833	0.111787	0.267626	0	0.362193	2.25998	1.16548	0.224424	0	0	1.05692	0.44023	0	0.11048	0	0.136391	0	0	0.690346	1.06092	0.248679	0.113694	0.700935	0.340516	0.602362	0.0423094	0.0500491	0	0	0.807564	0	0.866521	0	0	0	0	0
IKBKB	1.01488	2.56984	1.22479	1.96954	3.18492	3.59701	3.70324	0.919297	0.986575	2.59225	2.00531	1.04903	2.27865	1.14537	1.75145	1.39279	2.11232	1.50109	1.60313	1.17437	3.10958	3.91974	2.78909	2.738	2.49342	1.4762	1.92057	1.08419	1.94782	1.46385	1.58562	2.01107	2.69697	2.4388	3.61951	2.39201	2.94926	1.50078	0.85167	2.61547	0.750184	3.90173	1.4553	3.61087	1.35546	3.48325	1.57449	2.71982	1.23656
IKBKE	0.166405	0.374472	3.74654	1.6442	2.40814	1.31251	12.4925	1.38917	0.741393	0.430768	3.39593	0.233612	1.33021	0.253269	0.250236	0.244571	1.05994	1.75212	0.399089	0.237282	0.641967	1.08323	6.64214	5.51893	1.5327	0.244347	0.509853	1.42734	0.234524	0.471963	0.677763	1.29548	4.3061	0.656236	0.659972	1.80013	2.68304	0.812506	0.226785	5.88737	0.336473	2.23208	0.967636	1.85103	0.737684	1.99592	0.845666	0.554477	0.508832
IKBKG	2.26925	1.76813	2.26211	1.21709	4.83592	16.4627	0.529359	1.20194	0.291764	10.4968	3.26142	3.77077	1.05486	1.65834	1.88687	3.30705	2.12509	1.80301	0.857436	1.58141	1.36027	14.0504	3.18484	2.53065	1.99613	1.97186	1.48833	1.46481	4.15121	2.08619	1.38015	1.07309	3.57382	1.12661	0.073851	5.16988	0.982353	1.37789	2.35502	1.59415	0.938992	2.08135	1.34297	3.14136	2.46595	5.79487	0.951709	1.24469	2.25104
IL10	0.0265774	0.0333817	0.0652119	0.185367	0.0311851	0.0470195	0.0510509	0.0361419	0.168825	0.0522533	0.0222515	0.0229608	0.175069	0.0346722	0.0461152	0.0372017	0.234038	0.217351	0.0838231	0.0278431	0.0564396	0.10805	0.614656	5.92594	0.0680512	0.0571111	0.0637288	0.0470037	0.0102156	0.0148288	0.0856476	0.747859	0.578481	0.0352635	0.0263519	0.191113	0.151243	0.0437425	0.0310466	0.139495	0.0490668	0.079516	0.0473791	0.14334	0.0175631	0.206776	0.0231541	0.0439739	0
IL10RA	1.09187	2.13777	1.48618	1.20389	1.09904	1.72809	0.81733	1.50663	2.91539	3.02747	0.460435	0.995307	3.91675	1.13814	3.72498	0.838338	3.37935	3.18436	2.34853	0.9392	1.42871	1.30558	12.5185	12.4454	0.479657	1.7528	1.76468	0.962674	0.271558	0.591285	2.67561	4.25918	2.2717	1.45226	1.75127	3.09012	2.21179	1.88955	0.912838	2.6992	1.85909	1.3187	0.793302	2.22993	0.432391	2.5547	0.762382	1.25972	1.51313
IL10RB	15.0791	7.22557	12.6765	11.4226	16.9339	5.34152	20.7711	9.02621	11.2296	9.08892	18.107	12.465	7.44109	13.1774	6.26505	8.57575	16.4071	10.1272	11.0182	12.3059	6.63245	11.397	19.2467	19.4557	23.0336	8.73543	12.2506	10.017	11.7904	7.59503	9.52451	10.3074	10.7904	10.8441	6.37982	15.4242	9.56285	11.8242	6.61155	12.7511	8.35705	16.8345	15.75	8.54476	4.57966	8.46932	13.2448	17.8233	11.9343
IL11	0.032803	0.0247207	0.12878	0	0.023094	0.00580335	0.189028	0	0	0.0077392	0.304849	0.0255053	0.0405147	0	0	0.00550991	0.0277306	0.0402397	0.0232781	0.00687303	0.00835922	0	0.0910363	8.9454	0.0671935	0.0169174	0.0943883	0.417701	0	0.109814	0.031713	0.0147687	0.618789	0.034819	0.0195148	0.0446931	0.0922374	0.00647868	0	0.0172171	0	0.264984	0.00501235	0.0424599	0.00650316	0.0153127	0.0171467	0.00542745	0.0262616
IL11RA	6.7	2.35763	3.61742	3.0108	3.41326	0.754895	5.82797	4.09527	4.33936	5.74985	7.04876	2.75413	2.20939	3.00275	3.8699	5.11011	3.60284	5.4407	2.66405	2.03308	5.63546	1.20812	2.1318	1.39119	5.17915	2.48625	9.19862	2.92133	1.03137	13.6664	1.66595	2.67383	2.76243	10.4902	5.10745	4.48135	5.84251	2.67003	2.70794	1.55049	2.35355	5.00461	3.48884	3.25945	20.1273	2.55686	3.28845	5.70568	2.74683
IL12A	0.00858989	0.113285	0.12646	0.231086	0	0.00759841	0.989988	0.0116812	0.0136412	0.162129	0.474656	0.0333945	0.190967	0.0112061	0.116256	0.0216426	0.0272311	0.273969	0.0101594	0	0.0109448	0.0299333	0.198658	0.591354	0.307921	0.0664505	0.247168	0.282566	0.00990509	0.186915	0	0.0676788	0.0623222	0.148164	0.025551	0.146293	0.215657	0.0508957	0.0200687	0.330626	0.013593	0.0848093	0.137818	0.0486441	0.0596027	0.0501228	0.0374174	0.00710623	0.0687695
IL12B	0	0	0.0363364	0	0	0.17404	0	0.00863077	0.0201579	0	0.0159412	0	0.0156776	0.0082798	0.0198224	0.00533031	0.0469467	0.140141	0.00750644	0.026596	0	0	0.0684979	0.019564	0	0.0327319	0.0152186	0.0134695	0	0.0106234	0	0	0.0276285	0.033684	0.028318	0	0	0.02507	0.00741401	0	0	0.00569658	0.0145469	0.00513447	0	0.066661	0.00552926	0.0105011	0.0063514
IL12RB1	0.0896962	0.514651	0.396818	0.463103	0.320524	0.191145	0.469887	0.864917	0.705734	0.480954	0.0921643	0.105669	1.17833	0.111696	0.212229	0.219145	0.758263	1.37039	0.303791	0.187935	0.150651	0.245079	3.38819	3.2341	0.083515	0.36271	0.645236	0.337455	0.0282081	0.204733	0.390877	0.963691	0.538367	0.313756	0.315315	0.916562	0.74108	0.785107	0.171457	0.67051	0.261297	0.245182	0.193126	0.481558	0.214194	0.775562	0.443994	0.205747	0.297846
IL12RB2	1.93201	0.0079649	0.0345769	0.00631839	0.436526	0.0598341	0.353243	0.109231	0.161127	0.184522	0.201751	0.372536	0.167087	0.0606672	0.0308088	0.0142022	0.13402	0.0933484	0.175002	0.053147	0.247784	0.0257809	0.332423	0.0825338	0.0162371	0.0763098	0.14192	0.0807488	0.00974976	0.113221	0.0544949	0.0618591	0.0674794	0.129013	0.0943137	0.0815995	0.101892	0.0166992	2.05442	0.684165	0.0301047	0.0265616	0.0775179	0.0444612	0.029334	0.0740052	0.0662951	0.0454662	0.0380762
IL13	0	0	0.00992873	0.0181432	0.0142441	0	0.0174885	0	0.00963905	0	0.0228681	0.0157314	0.00749669	0.0158369	0	0	0	0.00744581	0.043073	0	0.0077338	0	0.028075	0.00623671	0	0.00782583	0.0145544	0.0772899	0	0.0203196	0	0.0136637	0.0440379	0.0322139	0	0.0413492	0.00609545	0	0	0.0106193	0.00960503	0.0163439	0.0324614	0	0	0.0283341	0.0475915	0.0100428	0
IL13RA1	13.4552	44.9305	15.3746	10.9922	21.4785	100.248	12.5877	43.8329	22.2394	54.1371	24.4229	25.4611	15.653	22.7978	23.5509	37.9269	31.3207	21.5354	14.411	31.4292	18.1449	57.1286	32.9562	47.3445	38.8904	99.5557	16.4826	34.5481	21.3341	33.4372	37.8029	27.0139	23.2581	37.3697	12.7508	40.1285	30.9246	13.77	78.5935	36.913	39.3303	29.7405	21.0374	32.61	31.2635	39.5718	26.6601	26.7055	36.6488
IL13RA2	0.387972	0.0203041	0.20273	0.128855	0.151745	4.88093	0.0310513	0.102587	0.530545	0.0635652	0.0406029	0.68432	0.452559	0.0562374	0.0560984	0.588317	0.421361	0.0264404	0.191193	0.0790314	0.109852	0.225328	0.182775	125.185	0.0137972	1.27833	0	0.400254	0.12427	0.0360779	1.00716	2.00147	0.125104	0.271683	0.112198	0.171305	0.400437	0.0319272	0.176249	0.122557	0.230228	0.106403	0.139973	0.444644	0.213652	0.176077	0.0563332	0.0980713	0.0107849
IL15	0.0891775	0.252019	0.0911712	0.126617	0.290371	0.41217	0.154166	0.378969	0.520446	0.186726	0.18759	0.0895618	0.465351	0.0436269	0.0951617	0.196601	0.318042	0.577057	0.216218	0.0467121	0.110785	0.233068	1.00027	1.19578	0.191233	0.195462	0.33679	0.468415	0.0668405	0.574685	0.170632	0.278539	0.695535	0.402297	0.324946	0.501194	0.541808	0.180531	0.0572954	0.278886	0.0405715	0.078041	0.207803	0.274147	0.751371	0.374658	0.295226	0.0977514	0.178486
IL15RA	0.76372	3.6722	3.43741	5.56706	4.11228	5.50816	2.38947	3.51072	3.69055	1.76315	7.71414	2.11296	6.63177	1.10024	0.419496	1.93997	3.3816	2.73011	5.03724	2.03213	0.602962	4.08589	8.47368	7.97244	9.96344	2.33785	3.62887	5.87174	2.75542	4.00757	3.8427	3.23276	16.8474	2.18205	1.59578	8.81483	4.86521	7.03749	1.97586	5.91847	2.19836	7.05249	1.77194	7.72115	1.9367	4.71883	3.18388	6.19405	5.72975
IL16	0.0883849	0.690646	0.445583	0.389792	0.202316	0.293507	0.263009	0.419687	0.80534	0.979387	0.30752	0.32671	1.26343	0.461218	0.342418	0.256762	0.773205	0.860269	0.57237	0.336981	0.193847	0.257504	2.42608	2.17214	0.393258	0.498791	0.760878	0.241389	0.10693	0.509309	0.622182	0.967096	0.529827	0.747842	0.426681	0.671202	0.512183	0.429251	0.201417	0.538682	0.412713	0.537107	0.53025	0.596637	0.239853	0.686518	0.607167	0.256515	0.347998
IL17A	0	0	0.00770958	0	0	0	0	0	0	0	0	0.293167	0	0	0	0	0	0	0	0	0	0	0	0	0	0	0	0.0300075	0	0	0	0	0	0	0	0	0.0283985	0	0	0.00824583	0	0	0	0.00762576	0	0.0220012	0	0	0
IL17B	0.101291	0	0.106514	0.281145	0	0.0255999	0.0416923	0	0.0689379	0.0170697	0.0545172	0	0.303823	0.0377548	0.0150646	0	0.0152908	0	0.0171142	0.0151593	0.0184372	0.0378182	0.423892	0.104077	0.222304	0.0186566	0	0.0307096	0.717485	0.0242208	0.0233156	0	0.0629913	0	0	0.0657172	0.0145314	0.0714474	0	0.0126581	0.0343473	0.0389635	0.0221106	0.046825	0	0.0675478	0.0252127	0.0239417	0.0144808
IL17C	0.0254146	0	0	0	0	0	0.146452	0.0172803	0	0	0.031917	0	0.0313893	0	0.0132293	0	0	0	0	0	0	0	0.0195921	0.0261137	0	0.0163837	0.0609406	0.0134842	0	0	0	0	0.0184391	0	0	0	0.0127611	0	0.0296883	0.011116	0	0.0228111	0.00970848	0.0102801	0.012596	0	0.0110705	0.0105125	0
IL17D	0.0421362	0.099232	1.4345	0.314875	0.0741619	0.0186363	0.470445	0.0358124	1.13754	0.0434926	5.47027	0.0204763	4.44308	0.632151	0.043867	0.0486585	0.628925	1.37621	0.0872119	3.79628	0.060399	0.0367081	0.211138	2.31088	28.9952	0.0339543	0.644107	0.665093	10.8776	3.27079	0.157003	0.0770682	0.450923	3.83663	0.0705014	1.76414	0.375542	0.0676162	0.0492217	0.0230373	0.445909	0.231646	0.362164	0.106525	0.0939762	0.165961	0.169778	0.348584	0.0105418
IL17F	0.229923	0	0	0.0736355	0	0	0.189276	0	0	0	0.0412498	0.0212823	0	0	0	0	0	0	0	0	0	0	0	0.0337496	0	0	0	0	0	0	0	0	0	0.0217904	0	0	0	0.0162179	0	0	0	0.0147406	0.0125473	0	0	0	0	0	0
IL17RA	2.30969	1.87068	2.33159	1.99988	2.71012	2.32271	3.67663	2.86662	1.37661	2.7269	1.73161	2.04314	1.40598	2.10491	1.65755	2.19549	2.72347	3.21632	1.5115	2.69395	1.18358	2.72848	6.00988	12.2248	2.74842	0.870122	1.58569	2.89744	1.60783	1.92491	1.66705	2.78085	2.46508	2.06619	1.04121	3.93029	2.7226	2.593	2.22915	3.36064	4.42829	3.64312	1.70091	2.96359	1.78198	1.93728	1.6726	2.31986	2.37348
IL17RB	23.4299	59.4217	14.4123	33.3621	20.9133	15.7967	36.6621	13.1776	10.3233	8.00864	17.0737	2.75818	1.88788	6.21553	11.7818	15.0464	9.43532	23.4985	2.22398	11.1791	18.5352	18.482	10.4673	4.59914	39.3227	15.0745	43.042	13.8878	3.53844	13.7195	7.63966	13.6727	26.6997	21.0769	6.88868	18.573	18.4085	26.0309	4.27864	156.852	6.06531	25.9428	7.76927	5.55292	43.0075	18.6461	1.25628	25.2714	8.09852
IL17RC	8.07465	9.84617	8.02788	7.3435	9.1077	7.55918	6.23889	22.5016	3.96579	6.59299	22.6078	18.5167	5.53945	16.7224	9.91722	8.71997	18.0929	14.2281	5.89803	13.2104	10.3523	7.79102	9.86676	13.746	15.4717	6.54903	11.68	11.2756	5.56788	16.1258	5.40137	13.7848	6.90014	20.6898	3.07119	18.3314	11.702	18.0021	8.2737	14.8664	17.0715	5.64	10.6927	9.7985	13.0351	6.98637	24.157	8.42662	17.8375
IL17RD	0.0494856	0.0448895	0.0974362	0.241052	0.0387099	0.0113487	0.20595	0.0722788	0.0378374	0.0562134	0.0943707	0.0190007	0.138084	0.0430383	0.00763233	0.0415604	0.304067	0.029228	0.0390184	0.0307212	0.0280232	0.00958014	0.333445	7.25225	0.016425	0.00945222	0.00878957	0.0388969	0.0105671	0.00613562	0.073829	0.103146	0.409563	0.0194544	0.0272587	0.0894804	0.0809846	0.101355	0.025692	0.309434	0.0522053	0.220436	0.0266052	0.195719	0.0690364	0.0641673	0.0223541	0.0348734	0.0091707
IL17RE	5.68873	0.409504	3.67192	1.00816	0.342983	0.258567	10.7868	0.958075	0.72605	0.29619	12.0435	2.8361	0.754448	3.85246	1.00267	0.972529	2.90271	6.81291	0.474252	0.329782	1.45635	0.235062	2.95829	0.562187	4.11166	0.874543	0.880628	0.862926	0.211744	1.6811	0.685348	1.65347	3.00714	3.37121	2.31861	2.01682	1.47525	6.10248	0.367726	2.96024	2.36023	4.58461	3.13226	0.679103	1.26671	1.29453	3.46724	0.486737	1.09133
IL18	1.34026	0.690943	0.545362	5.27182	0.57115	0.76678	1.21036	0.661932	3.34613	0.825912	0.318211	0.112332	2.34712	0.382748	0.326267	0.380805	2.32521	1.6441	0.788633	0.502955	0.730656	0.627368	12.6041	10.2771	0.452441	1.05744	1.63086	1.04011	0.107644	1.22772	1.70292	1.63612	23.3182	0.849329	2.20159	2.46049	1.44638	0.82967	0.514089	3.08563	0.501203	0.616443	0.7234	1.46186	0.416402	2.14773	1.25476	1.02051	1.26117
IL18R1	0.00805118	1.82782	0.684833	0.348955	1.61544	0.163803	0.139185	1.37952	0.345212	0.109222	0.0454999	0.104334	0.750766	0.15755	0.104774	0.858744	0.782713	0.725918	0.971274	0.147605	0.307753	0.329658	1.37788	0.773492	0.530835	1.61417	0.308889	1.65314	1.83821	2.00798	1.92321	1.71273	1.59469	2.32344	0.04191	0.649027	3.26645	0.437285	0.413822	1.23252	0.073258	0.505848	0.467488	1.50458	0.993594	0.939587	0.883782	0.452918	1.38582
IL18RAP	0.0177243	0.211489	0.072482	0.10596	0.0415942	0.156784	0.119159	0.224959	0.300234	0.0627251	0.24485	0.0306247	0.868345	0.0385376	0.15992	0.0396952	0.368345	0.195682	0.419257	0.0866521	0.195723	0.0514699	2.08598	0.2064	0.0680742	0.944556	0.283335	0.25704	0.0136253	0.435124	0.157073	0.412292	0.342919	0.337076	0.166952	0.201239	0.676374	0.116686	0.172539	0.103365	0.0327222	0.11136	0.117359	0.176845	0.117127	0.358532	0.313973	0.0879774	0.159635
IL19	0	0	0.0110801	0	0	0	0	0	0	0	0	0	0.0167321	0	0	0	0	0.00830926	0	0	0	0	0	0.0556796	0.0173438	0	0.0162422	0	0	0	0	0	0.00982894	0	0	0	0.00680231	0	0	0.0177762	0	0	0	0.00547982	0	0	0	0	0.00677859
IL1A	0.00825018	0	0.0067477	0.0123304	0.038722	0.0291916	0.0713127	0	0	0.0486615	0.010361	0.0106913	0.122277	0	0.0257672	0	0.0174361	0.0506028	0	0.0172861	0.010512	0	0.178082	0.228882	0.0105623	0	0.0791309	0.0612818	0	0.0690474	0	0.00928604	0.861948	0.043786	0	0.0281015	0.0579958	0.0244415	0	0.00721704	0.00652771	0.01481	0.031516	0.0133487	0.00817793	0.0192562	0.0215625	0	0
IL1B	0.11886	0.14929	0.18054	0.406042	0.179314	0.295396	0.228311	0.215513	0.0719068	0.300456	0.0213244	0.0953512	0.2237	0.0369194	0.548003	0.14736	0.950976	0.631828	0.84347	0.12452	0.0937524	0.0788939	1.43116	2.36699	0.260863	0.167843	0.0678594	0.954958	0.0261064	0.189479	0.132238	1.15946	4.11472	0.270353	0.0757617	0.424137	0.306934	0.486271	0.158683	0.193098	0.111958	0.101604	0.0994586	0.256419	0.179534	0.310451	0.142998	0.11706	0.623057
IL1R1	1.39534	32.8886	7.77613	7.20282	14.622	11.056	2.74438	6.70175	1.5401	19.0546	4.94943	33.9646	13.2858	6.84557	29.3725	17.628	12.2611	11.5477	23.4319	12.4744	6.89085	34.1851	15.353	27.7466	6.3505	6.71128	6.21112	13.1788	5.20921	8.71285	17.7611	14.5302	13.1822	10.6224	1.51964	11.9802	8.52922	3.85034	34.5185	10.1912	9.43508	11.0207	6.83481	13.736	12.2102	4.56468	9.55894	9.4946	16.5286
IL1R2	7.47011	11.9574	1.24059	2.63346	3.25851	1.05928	3.03955	2.76836	2.37257	1.76242	2.06246	1.81045	4.24689	0.669524	1.2645	5.66075	0.819502	1.5879	2.11771	0.722845	0.733836	10.9341	6.04883	2.30853	2.35074	0.536707	1.31265	1.90001	3.32061	1.61308	1.41497	1.95759	2.17619	4.6531	3.26517	2.24662	1.89548	3.31675	5.37564	4.37971	1.15954	7.13479	1.25907	0.765787	10.2931	1.6038	0.750149	11.7795	2.80191
IL1RAP	0.72016	1.42535	2.44283	2.46761	0.448302	3.1825	2.09244	1.61846	2.1308	0.203888	4.45733	1.39692	1.21341	0.779291	0.179938	1.31788	1.78795	2.32294	1.81826	1.66615	0.403742	2.43558	1.04957	2.03764	2.10406	2.99665	0.40717	8.60071	2.4091	2.24591	6.41386	1.74744	3.00518	8.0103	0.31343	0.939881	10.2102	0.446163	2.29	3.29445	0.600995	5.00098	1.99928	5.38081	0.745413	0.806822	0.984027	1.1489	4.18302
IL1RL1	0.00609933	0.0172369	0.0349199	0.0957159	0.00357838	0.0134883	0	0.136856	0.0581161	0.0287802	0.0382993	0.106704	0.0941653	0.0238711	0.00317494	0.179288	0.0483392	0.0149642	0.674491	0.169329	0.0388574	0.0159408	0.282118	0.00626711	0.0273302	0.239851	0.0146253	0.760485	0.0140664	0.0510465	0.599493	0.302066	0.0752292	0.0404636	0	0.0207754	0.0336884	0.0240927	0.416812	0.0533554	0.00482592	0.0930666	0.0419394	0.0986863	0.0211607	0.010677	0.0611076	0.0201834	0.0030519
IL1RL2	0.80194	0.187299	0.0216825	0.138675	0.225522	0.152428	0.114575	0.306432	0.0105249	0.297093	3.87033	3.89922	2.39022	1.1413	0.00689984	0.734736	0.140069	0.837403	1.01118	0.263842	0.00844459	1.48387	1.47145	1.38241	0.627887	0.0769056	0.492653	1.99028	2.02522	2.16324	0.443176	0.828031	1.21175	1.96098	0.0394282	1.85865	1.411	0.111262	0.340652	2.84085	0.167805	0.0475893	0.926627	7.74763	0.0525565	0.355789	3.51055	1.04175	1.34639
IL1RN	5.73708	82.9722	7.7647	8.64679	13.2487	3.26582	1.00793	7.92611	9.21331	2.74264	25.5146	10.4056	7.94328	8.34802	0.308162	4.36176	5.60177	14.8875	6.53712	25.6536	30.7346	22.2097	14.0647	1.44331	24.894	70.3608	8.51727	42.7117	12.9765	53.7171	41.0173	46.1286	7.68447	55.7838	7.01978	8.29809	22.6996	21.9815	4.38824	10.9648	7.86499	10.5982	4.28449	6.3175	2.21925	6.82717	15.9883	31.9676	10.26
IL2	0	0	0	0.0468091	0	0	0	0	0.0248686	0	0.0393329	0	0	0.0204294	0	0	0	0.0576302	0	0	0	0.0136425	0.193155	0.0643624	0	0.0201905	0	0	0	0.0524242	0	0.0352521	0.0454468	0.0831113	0	0	0	0.0154643	0	0	0	0	0	0.0126687	0	0.0182753	0.0136428	0	0
IL20	0.0111828	0	0.0274386	0	0	0	0	0.0760356	0	0	0.0140439	0	0.0276234	0	0	0	0	0	0.105809	0.0234306	0	0.107164	0	0.0114904	0	0.0432543	0	0.996778	0.0128949	0	0.0270279	0	0.0162268	0.0890251	0	0	0.0336903	0	0.0130632	0.0293472	0	0.0301115	0.00854371	0.00904677	0	0	0.0194847	0	0
IL20RA	0.00740946	0.00697981	0.0181803	0.0609063	0	0.0229398	5.9349	0.00503796	0	0	5.79713	0.0144027	0.013727	0.0676633	0	0	0.148763	0.558988	0.013145	0.00776231	0.0047204	0	0.00571195	0.194138	0.199205	0	0.00888341	0.0235873	0.00427196	0	0.137296	0.34193	0.263414	0.00983103	0	0.0757137	1.27982	0	0	0.136114	0.00586252	0.00332521	0.00283044	0.134869	0	0.00432349	0	0.00306485	0
IL20RB	0.446411	0.0800999	0.411476	0.127083	0.124715	1.12824	0.32666	3.59419	8.29325	0.167177	0.560626	0.0459124	0.883922	0.240345	0.118031	0.0535596	0.314484	0.243384	0.159232	0.319203	0.650052	0.0802497	0.557175	12.0351	0.444512	0.0913593	0.237873	0.203015	5.94017	0.533728	0.0399608	0.0877311	1.0899	40.9914	0.137002	1.11829	0.676009	0.300888	0.148994	0.105375	0.185014	0.496079	3.49181	0.298086	0.224763	0.520969	1.21612	0.0879299	1.67349
IL21	0	0	0	0	0	0	0	0	0	0	0	0.0315831	0.0602029	0.0317949	0	0	0	0	0	0	0	0	0	0	0	0	0	0	0	0	0	0.0274319	0	0	0	0	0.0244751	0	0	0	0	0	0.0186203	0	0.0241585	0	0	0	0
IL21R	0.0160265	0.0664276	0.162537	0.215573	0.03761	0.0198473	0.193941	0.0740996	0.259599	0.0491546	0.0362285	0.0124611	0.221695	0.0710863	0.0500545	0.0376875	0.213386	0.519019	0.125102	0.0638009	0.0163362	0.0139619	2.10526	1.27128	0.0123107	0.0743876	0.146031	0.125846	0.00739213	0.0268258	0.147193	0.342736	0.590688	0.136092	0.171617	0.211077	0.273604	0.0569749	0.0449316	0.185058	0.0152166	0.0748006	0.0220399	0.16077	0.0285951	0.351621	0.0614337	0.0344718	0.0481147
IL22	0	0	0	0	0	0	0	0	0	0	0	0	0	0	0	0	0.0157191	0	0	0	0	0	0.0229351	0	0	0	0	0.0157849	0	0	0	0	0	0.0197372	0	0	0	0	0	0	0	0	0	0	0	0.03472	0	0	0
IL22RA1	6.72001	11.5279	7.37607	1.37594	7.26042	11.0522	4.29466	3.53441	2.26761	0.487603	25.2551	0.470721	0.100557	3.93809	3.65777	10.0673	6.6974	6.12307	3.25916	2.26357	0.0159596	2.89715	0.0386241	1.19693	30.1315	0.66213	6.96805	8.10775	1.71155	23.2617	3.1535	4.01097	4.3712	16.6941	5.05778	9.81283	5.20757	4.65702	1.01692	0.619077	0.218032	4.14848	8.04811	4.98551	3.60684	3.17934	3.44283	4.53864	3.64763
IL22RA2	0.0060488	0	0	0	0	0	0	0	0	0.00713545	0.0227892	0	0	0.0157822	0.0188918	0	0.00639183	0.0148402	0	0	0	0	0.391694	0	0	0	0.0145042	0.00641859	0	0	0	0	0.351087	0.0160514	0	0	0.00607441	0	0	0.00529134	0	0	0	0	0	0.0211772	0.0210787	0	0
IL23A	0.383832	1.58536	0.567489	0.551594	0.346443	0.63988	0.467888	0.943546	0.421991	1.7589	0.463496	0.593055	0.455833	0.308145	0.399598	0.545533	0.623997	0.470849	0.436505	0.649562	0.31977	0.501577	0.660075	0.500571	0.472498	0.361643	0.353989	0.673606	0.102138	1.75444	0.285444	0.631419	2.95618	0.822676	0.46108	0.419037	0.637486	0.685184	0.482866	0.309938	0.151848	0.159005	1.04893	0.32246	0.541439	0.740821	0.360115	0.390813	0.66481
IL23R	0.0872679	0	0.0333084	0.00869512	0	0.0257317	0	0	0.0184781	0	0.0146127	0.0376963	0.0287423	0	0.0484547	0	0.0307389	0.0214104	0.0412854	0.0304745	0	0.00506838	0.188369	0.0119558	0.0595863	0	0.0139504	0.00617353	0	0	0.0374969	0.0130966	0.0506523	0	0.00865273	0.0132111	0.0467399	0.0057452	0.0543694	0.0203572	0.00920642	0.00522187	0.0222244	0.0564792	0.0115338	0.0135791	0.0354794	0	0.0232885
IL24	0.026564	0.166824	0.144842	0.291144	0.228575	0.117489	0.127563	0.144495	0.534342	0.177571	0.155682	0.183594	0.787414	0.115516	0.0460919	0.163605	0.290061	0.423621	0.24087	0.0927633	0.0676932	4.54353	1.51538	0.445813	0.0566807	0.342494	0.254786	0.591947	0.0204208	0.0889278	0.206877	0.328892	0.231276	0.258468	0.237047	0.110588	0.355686	0.23609	0.775774	0.209137	0.0840719	0.158952	0.0202951	0.136104	0.0438856	0.361674	0.13114	0.153831	0.106334
IL26	0	0	0	0	0	0	0	0.022167	0	0	0	0	0.0805319	0	0	0.0136902	0.0172252	0.0199963	0.0192793	0	0	0	0.477519	0.167492	0.0417381	0	0	0.0172974	0	0	0	0	0.0236535	0.0216283	0	0.0370156	0.098219	0.0160973	0.0190419	0.0285191	0.0257951	0.0585238	0.0124539	0.0395617	0	0.11414	0.142012	0	0
IL27	1.86272	5.51108	9.84063	0.598033	5.09987	7.60392	0.675842	4.31559	8.45794	1.53001	1.26496	7.29525	0.374917	2.64606	0.531494	17.1853	6.21125	2.21731	11.4887	2.16825	4.11388	4.80818	2.53156	0.340259	7.34853	4.69653	6.41858	13.192	1.14556	16.5133	2.77905	4.17766	0.660714	6.16959	4.06321	5.54578	8.81265	3.44728	8.0752	1.96742	0.39302	1.33752	7.04187	3.40454	5.08789	7.29441	18.1633	6.5064	0.552322
IL27RA	3.7212	1.10346	9.37249	1.6888	4.08173	2.962	1.58525	0.925186	1.6817	1.10964	0.802408	0.90465	4.143	0.756357	2.88861	1.12787	1.73168	3.67218	1.79824	0.880087	0.625652	2.74705	8.40079	4.46184	3.2341	0.511054	1.54626	1.2681	0.934596	0.831814	1.12006	1.52488	2.06888	2.15863	0.545525	3.56003	3.05967	4.68543	1.11265	5.49091	0.847245	1.29033	0.881384	1.45975	1.98212	2.78928	1.29367	0.709664	0.870298
IL2RA	0.0165523	0.06237	0.338447	0.36283	0.168324	0.141537	0.143074	0.0900361	0.324192	0.260345	0.0623618	0.0500497	0.954034	0.0863748	0.15509	0.0787748	0.0874549	0.697133	0.110935	0.0404613	0.126541	0.0961333	3.83656	1.62139	0.113019	0.291662	0.18522	0.292737	0.00636221	0.120059	0.408947	0.149044	0.816625	0.21962	0.254384	0.288164	0.360152	0.0599339	0.277145	0.41508	0.0392896	0.108949	0.11803	0.209788	0.0601603	0.392776	0.16343	0.146063	0.0331289
IL2RB	0.0484689	1.13795	1.58263	0.908281	0.349981	0.751952	0.504894	2.29169	1.12496	0.540975	0.234115	0.265735	4.0523	0.680952	0.83841	0.428984	2.51754	2.70301	2.00638	0.54683	0.332537	0.60739	4.54125	6.10651	0.32458	3.6774	1.27844	1.90694	0.210662	0.661515	2.48109	3.12219	2.27224	2.66637	0.543421	1.22762	4.27584	0.375546	0.322295	1.846	0.542795	0.558855	0.834613	1.38747	0.801973	2.22341	0.695103	0.330032	0.514893
IL2RG	0.476179	3.18183	10.9568	3.32116	1.57935	3.81341	3.38425	5.24941	12.0285	4.22416	1.79403	0.296195	9.07279	1.3004	2.08871	1.26374	4.85068	8.06881	2.65824	1.03097	1.30244	0.741173	41.5248	17.4248	0.894118	2.8487	7.17055	4.19054	0.197671	2.38051	2.43988	6.38157	17.7071	3.15902	6.43996	6.02643	11.1706	2.75243	1.35726	8.91415	1.10517	1.6868	1.70745	4.12448	1.80622	11.1216	4.05442	1.74906	1.79174
IL3	0	0	0.0136496	0	0.0195823	0.0738131	0	0	0.0265028	0	0	0	0.0206123	0.130632	0	0	0	0	0	0.104902	0	0	0.077193	0	0.0427319	0.0430346	0.0400176	0	0	0	0	0	0	0	0	0	0.0670384	0	0.0194953	0	0.132046	0	0.0127505	0.0405037	0.0661712	0	0.0290786	0	0
IL31	0.0193843	0	0	0	0	0	0	0.0790804	0	0	0.0486876	0	0	0	0	0	0.0204835	0	0	0	0	0	0	0	0.1489	0	0	0.0205693	0	0.0324462	0	0	0.0281277	0	0	0	0	0.0191422	0	0	0	0.0173985	0	0	0	0	0	0	0
IL31RA	0.0153176	0	0.0281882	0.0286164	0	0.0372614	0.0110335	0.00520751	0	0.0090347	0	0.00496247	0.0331077	0	0	0	0	0.00469756	0.0271747	0.00802354	0.0146378	0	0.0354251	7.78686	0.0196103	0.0197493	0.0459118	0.0446987	0.141303	0	0.00308513	0.00431021	0.0722371	0	0	0.00434787	0.00769125	0	0.147621	0.0100496	0.0181795	0.0171856	0.0117028	0.105331	0.0113876	0.022345	0	0.0158399	0.203107
IL32	28.7506	249.599	86.3723	36.9137	108.445	71.3837	51.5593	74.4962	270.57	62.1559	14.8472	2.36353	64.2072	21.7136	4.12731	10.5894	51.0389	106.469	18.9104	127.824	179.1	108.322	262.446	37.2957	111.703	65.0759	84.5608	112.159	30.0546	137.973	68.7489	88.3042	69.9038	237.539	301.325	131.781	42.5819	305.636	52.199	205.511	35.5284	24.3496	58.7461	95.9384	139.56	319.516	127.768	319.258	79.6261
IL33	0.964244	3.19692	2.45404	2.93859	0.651037	0.266844	1.39688	2.1317	1.42006	0.660875	2.71279	1.04711	15.003	1.44064	1.40203	1.79608	4.94093	1.61237	1.58004	1.08353	0.501047	1.23423	9.8004	0.431731	0.737923	3.55601	0.865429	1.52621	2.21133	1.12709	7.82477	4.51707	4.05683	0.972042	0.352514	0.905192	0.654567	1.98952	0.899853	0.405255	3.23073	6.55626	1.62154	6.51508	1.43637	2.27573	1.52053	1.37258	0.603768
IL34	1.42824	1.10886	1.20023	1.21976	0.653766	0.437326	2.28367	6.20017	3.20277	0.972009	1.86264	0.193218	6.91062	0.573305	0.637245	0.797472	3.36675	1.73278	1.26226	0.70702	0.379957	0.909258	6.43678	3.25758	1.28597	0.323771	3.38707	1.47392	0.389106	0.853801	1.11904	1.91671	1.61697	2.19697	0.256769	3.38577	0.654097	4.89766	0.284179	1.72305	1.34116	2.33846	0.443668	3.05365	1.08902	2.68333	1.33315	0.70114	2.54444
IL3RA	2.7771	2.47126	2.54793	5.85057	3.29463	0.598275	4.10411	2.29934	5.80969	6.58825	2.65111	2.36378	16.1753	2.40637	2.00568	3.82125	3.19447	3.63296	2.31493	1.63181	1.99772	2.57111	13.335	3.72743	3.13554	0.990928	2.85038	3.1861	1.90247	3.97946	1.16408	1.26877	3.43494	8.6883	5.92873	3.42069	2.04791	4.44251	4.38132	2.46519	3.21081	7.01793	2.74806	4.88294	4.44914	6.99609	4.91914	3.95904	2.06127
IL4	0	0	0	0	0.0251362	0	0	0	0.0340195	0	0	0	0	0	0	0	0.0452741	0.0262788	0	0	0	0	0.0330288	0.0660345	0	0	0	0.0227319	0	0	0	0	0.0310849	0	0	0	0	0	0.0250245	0.187396	0	0	0	0	0	0.0750004	0	0	0
IL4R	6.00861	12.6703	11.5236	5.90979	4.32926	7.93973	11.316	19.2124	15.3493	6.37257	18.1722	3.24018	12.0002	7.62922	2.0026	4.19986	12.5165	12.6883	5.80898	10.7518	1.35238	4.00945	13.5317	4.48455	12.3095	9.12696	4.10632	27.3841	3.66485	11.3762	11.2553	11.3241	22.2825	17.7475	4.69152	13.1716	21.476	5.75742	4.67818	15.1261	9.84467	18.2207	8.34989	7.40563	4.01094	7.96631	8.34284	12.0839	3.35015
IL5	0.0220837	0.0416062	0	0.0165027	0.0388684	0.0683713	0	0.0150155	0	0.0130255	0	0.0143089	0.0272753	0.0432146	0.0229908	0.0556408	0.035004	0.0270902	0.0261188	0	0.014069	0.0384775	0.0170243	0	0.0424087	0	0.0529534	0.0468674	0	0.0369645	0.00889576	0.0124282	0.0480671	0.0146505	0.0492666	0.0501471	0.0332657	0.0327118	0.0515944	0	0.0262096	0.0198214	0.0337442	0.0267983	0.0547257	0.025772	0.0288588	0.0182693	0.0331497
IL5RA	0.0132753	0	0.00434307	0	0	0.0023486	0.0152998	0.00722108	0.00421636	0	0.00666872	0.0137626	0.00327924	0	0.00276412	0.00891938	0.0112225	0.0162849	0.0125608	0.00556299	0.0135318	0	0.0614035	0.0136405	0.00339912	0.00342321	0	0.00563475	0.00612315	0	0.0149732	0.0478146	0.00770529	0.00352279	0.00394879	0	0.0079989	0.00786571	0.00620305	0.00232258	0.00840295	0.00238307	0.0101424	0.00429584	0.00263181	0.0092955	0.00693922	0	0.023913
IL6	0.016939	0.0797837	0.090052	0.113923	0.0198757	0.0599353	0.0732084	0.241866	0.1076	0.0599461	0.0212729	0.0219509	0.826386	0.0220981	0.0617217	0.0924702	0.178996	0.155844	0.180307	0.204075	0.0107914	0.154947	0.365631	0.365503	0.0325291	0.152878	0.0812345	5.53616	0.0195325	0.737182	0.156938	4.19447	9.6966	0.123612	0.0503857	0.0384647	0.0255161	0.401459	0.0593622	0.0222267	0.00670124	0.182445	0.0129415	0.308329	0.0167907	0.148261	0.110679	0.0490464	0.0508542
IL6R	9.60487	12.1355	22.0345	8.48639	14.5488	22.6806	2.94189	16.5252	11.1303	36.2238	8.31776	28.2965	3.63231	28.6066	41.2981	45.6448	18.629	54.3414	9.08276	23.1742	23.4901	49.0247	10.3959	1.53184	30.6632	14.845	27.0877	38.6618	14.0909	11.7907	4.97058	9.9825	6.50168	17.7053	3.41678	10.0512	25.1269	24.3116	25.8755	71.6921	16.166	5.21838	22.1142	7.72193	20.8558	14.3084	9.66652	12.2053	20.1505
IL6ST	7.19077	23.3184	18.1295	20.1355	18.6385	23.7933	8.66122	17.3105	8.9755	22.5868	10.6789	13.3385	16.2974	10.9161	11.8055	14.9039	22.7379	15.6779	11.9262	14.2386	27.0539	48.7091	29.4832	12.7968	11.9607	29.9678	11.7391	26.6813	23.7031	18.3526	41.8878	22.2198	23.7828	20.9609	5.42164	22.9171	16.698	11.1943	32.6437	56.3818	21.5911	23.7227	13.8202	21.1073	21.4582	14.0985	10.4344	16.4204	28.6445
IL7	0.247972	1.80061	0.908433	0.146699	0.636482	1.27497	0.133964	1.13809	0.360976	0.670358	1.00562	0.689549	1.12298	0.761568	0.629261	1.00659	0.720596	0.716113	0.366603	0.524974	0.223801	1.39068	2.509	0.737839	1.11774	0.73934	0.557439	1.37048	0.357424	0.458302	1.01137	0.953615	1.94904	2.11803	0.0768338	0.99714	1.27105	0.280587	0.989709	4.62762	0.645828	0.602793	0.860431	2.68313	0.793732	0.813905	0.967645	0.747914	1.39587
IL7R	0.0173499	1.50908	0.562878	0.488356	0.0475016	0.352988	0.349926	1.23473	1.42354	0.167145	0.46483	0.0562085	3.22144	0.196163	0.626169	0.104427	1.34142	2.05383	0.861843	0.399874	0.103163	0.136033	21.3064	4.00813	0.125869	1.64416	1.12327	1.20589	0.0266751	0.372692	1.38613	3.11801	3.60432	1.92219	0.232236	0.295483	0.412352	0.434042	0.665446	0.614678	0.203626	0.960306	0.488242	2.07732	0.103188	1.49158	1.13615	0.492793	0.42249
IL9R	0	0.0131847	0.103026	0.0522957	0.00821142	0.0185712	0.040327	0.0285498	0.0111134	0	0.0263659	0.0181376	0.0432168	0.0182592	0.00728562	0.0117548	0.0295801	0.0686775	0	0	0	0	0.205005	0.194148	0.0268781	0	0.0335611	0.0222779	0	0	0.0451041	0.0236304	0.0812379	0.0557118	0	0.0715107	0.0210834	0.00691076	0.00817495	0.0183654	0.0110742	0.0376875	0.0588131	0.0169844	0.00693687	0.0163339	0.0121935	0.0115788	0.00700328
ILK	1.04114	1.88573	1.37809	1.83418	2.33706	1.50381	1.53613	1.66205	0.223646	4.68726	0.789566	3.10902	1.71454	1.28607	1.97931	1.85018	1.7486	2.38159	1.83815	2.09714	0.756212	2.10323	3.28801	5.3179	1.9382	0.700362	1.08544	2.71661	2.04732	0.67351	1.49523	1.91348	2.09463	2.30902	0.00748049	3.17512	0.93948	1.08278	2.47357	2.30111	2.02561	4.02235	2.18266	2.36	1.36108	1.26786	1.24444	3.47439	2.99988
INHA	176.983	0.0376663	3.52375	0.239039	0.0703755	0.123794	7.71886	0.0407808	0	0.011792	0.112984	0.582927	0.333348	3.12979	0.176916	0.0923484	0.200699	0.527285	0.118227	5.44557	0.0127367	0.0435424	0.0308243	0.318407	1.40774	0.0257766	0.0239695	0.095466	0.0230535	0	1.36907	0.0337539	0.348123	0	0.133804	0.0680977	0.0501927	0.187556	0.315284	0.00874444	1.3683	0.260194	0.0152744	0.064695	0.0495434	0.0699947	0.00870866	0.0165393	0.0600213
INHBA	0.155877	2.32311	0.449068	0.698902	1.87269	3.79287	0.797695	1.13896	0.362074	0.433627	1.34109	1.29038	2.24992	1.02587	0.375424	2.20598	0.725246	0.639288	1.89862	0.138927	0.403152	0.535079	2.94495	0.628707	0.616554	0.935883	0.881429	6.49529	0.0241446	6.90836	5.97729	1.62093	11.0224	0.410555	0.0761238	3.38642	0.999969	0.243532	1.18222	0.736736	0.666368	1.54944	0.575904	2.68017	0.186798	0.583746	3.15582	0.406108	1.49705
INHBB	16.3366	6.2031	37.4317	3.22058	1.89314	31.6643	26.6944	15.3583	3.85631	11.8196	32.1241	17.017	31.7552	8.7475	13.6255	3.25666	11.0617	17.6249	10.9642	10.5999	2.98954	7.74733	7.06638	11.8912	24.3037	8.1939	7.82929	49.5509	0.472996	17.1923	9.09447	10.2742	5.64261	13.7732	6.4667	1.6642	37.0681	4.35314	7.87114	10.9896	15.7386	12.7682	4.52534	9.7296	1.90831	1.33398	5.70818	3.47487	26.567
INHBC	19.3092	7.47467	8.79209	1.5514	12.3451	28.8149	0.70969	18.4105	2.82191	7.18103	7.49026	35.1226	0.445462	14.9764	4.13952	65.4063	23.7692	17.4386	7.50147	28.0344	1.90546	49.2465	9.4263	0.162699	14.607	35.7158	7.02418	34.3982	2.90112	10.3072	41.5802	42.7739	4.54427	81.388	1.71392	22.253	22.5447	3.47481	9.96786	12.8357	81.0941	26.0322	63.5459	46.4928	29.3336	13.8182	30.6475	14.8533	9.0146
INHBE	9.47948	3.27407	0.632229	12.2392	4.49418	27.6032	5.59319	4.75011	5.75019	0.836455	99.91	7.14764	1.86639	43.7193	1.23436	15.3076	6.97079	13.1899	8.40009	6.48462	0.422112	5.45321	47.2247	46.9812	62.7935	26.3475	65.404	18.496	6.68855	26.1696	39.3934	18.5656	3.44093	28.3554	7.69327	17.6456	71.2716	3.53552	1.95535	17.6474	113.517	122.868	61.0786	175.109	10.9174	14.1285	40.543	18.3721	58.4889
INPP5D	0.280584	1.12951	1.18375	0.899036	0.499764	0.791019	3.7979	0.990954	1.40406	1.05488	0.524756	0.347909	2.82223	0.563547	0.59893	0.488249	1.78111	1.61202	2.01977	0.625956	0.583843	0.752659	6.58554	5.16247	0.814052	0.772972	0.914814	0.796822	0.235093	0.746714	1.30914	1.53362	1.89805	6.56185	0.819598	1.38201	1.66833	0.717618	0.792299	1.5804	1.19946	1.46031	0.629225	1.37664	0.476217	1.46055	0.67178	0.726422	0.868629
INS	0	0	0	0	0	0	0	0	0	0	0	0.263369	0	0	0	0	0	0	0	0	0	0.0393453	0	0	0	0.0291149	0	0	0	0	0	0	0	0	0	0	0	0	0	0	0	0	0	0	0	0	0	0.0186813	0
INS-IGF2	0	0	0	0.0108536	0.0255633	0.0128477	0	0.059253	0.0115325	0	0.00912009	0.0188216	0	0	0.00756038	0.311051	0.713673	0	0.240492	0.0228237	0	0	0	0	0	1.00185	0	0	0.996502	0	3.85557	1.79825	0.126452	0.395054	0	0	0	0	1.11131	0	0	0.0521451	0	0.240873	0	0	0	0	0
INSL3	0	0.0357687	0.0931665	0	0.0222767	0.0167939	0.492312	0.0258175	0.211046	0.0671876	0.333797	0.0246027	0.281382	0.0990705	0	0	0.100309	0.116447	0.0224543	0	0	0.033079	0.351257	0.0780299	0.0243058	0.0489559	0.136572	0.0201459	0	0.0953348	0.0611812	0.0427379	0.44078	0	0.141181	0.107778	0.0571969	0.131237	0.0443555	0.0498234	0	0.0681615	0	0.0921535	0	0.0886245	0.0826993	0	0.0569974
INSL4	1.49918	0	0	0	0	0	0	0	0	0	0	0	0.232839	0	0	0	0	0	0	0	0	0.00782068	0	0.0184481	0	0	0	0	0.0207033	0	0	0	0.156316	0	0	0	0.00901515	0	0	0	0.0071029	0	0	0	0	0	0	0	0
INSL5	0	0	0	0	0	0	0	0	0	0	0	0	0.0302699	0	0	0	0	0	0	0	0.0624545	0	0	0	0	0	0	0	0	0	0	0	0.0355629	0	0	0	0	0	0	0	0	0	0	0.0396539	0	0	0	0	0
INSL6	0	0	0.0127058	0.0232178	0	0	0	0	0	0.0183257	0	0	0.019187	0	0	0.0652348	0	1.5436	0.0183735	0	0	0	0.0239517	0.0798111	2.12807	0	0	0	0	0.0520059	0	0.0349708	0	0	0	0	1.63807	0.0153409	0	0.0135895	0.0122915	0	0.0237376	0	0.0307978	0	0	0	0
INSR	5.93055	17.5892	14.8903	10.7029	19.5128	25.5968	20.0006	20.0446	11.3032	18.2484	10.0463	9.03463	16.619	33.0604	10.1716	10.8388	13.1734	11.0638	7.89666	25.8742	15.9632	31.8933	11.1084	4.03144	14.773	9.77358	10.586	25.4927	13.3465	20.3419	11.2052	9.20973	16.7367	18.8944	14.8003	8.03374	21.8273	4.84978	10.3104	16.9864	33.7408	15.3295	10.138	13.319	13.4891	9.81511	9.84252	13.2372	30.5839
IREB2	2.35299	2.96354	3.51605	2.09886	3.28609	4.04517	2.17731	2.46102	1.09705	2.77761	1.9958	4.81862	2.78999	3.96241	4.14127	4.80896	3.1513	4.14166	1.98315	5.39557	1.47734	4.10681	2.97028	3.73404	3.86983	2.20997	2.24752	3.96122	3.16578	3.07808	3.7626	2.71413	4.20967	5.07997	0.976783	5.05774	2.60072	2.04497	3.10101	6.46014	5.32988	6.19757	5.12921	3.09475	3.42866	1.52534	2.94278	1.50119	4.17877
IRF1	3.06024	11.9799	3.38318	2.02493	6.90213	4.7184	5.50275	9.37416	7.76428	4.95912	4.19029	2.80687	4.20427	2.17203	4.36723	3.06832	6.34411	8.16128	2.07279	2.6128	3.74177	6.67091	12.1248	15.4774	4.50468	11.776	10.2204	9.70861	0.87054	5.91967	6.07858	7.51361	7.35535	4.96966	4.68174	11.4594	13.5293	5.66464	2.61946	11.4157	3.02933	2.74272	6.60387	11.2207	5.81745	9.10671	5.54355	3.62464	5.76746
IRF3	38.5431	11.5559	18.0455	7.90385	12.2209	12.1506	37.3281	16.6317	14.9042	18.1597	49.4195	11.4319	9.44098	8.97791	12.4538	11.4237	7.78461	13.6489	6.05807	5.81123	12.176	10.3772	16.1507	16.5769	17.2485	6.19317	29.0054	14.4386	3.87191	19.2038	5.96108	8.6349	26.2652	7.15774	14.5835	14.0802	15.8118	19.8633	8.54089	6.79583	7.90085	9.22388	12.2023	15.925	16.4222	16.1165	11.7696	7.6381	9.98372
IRF5	4.06142	2.79963	3.37747	0.814126	3.14883	1.77152	1.77723	2.12424	1.02407	2.85383	4.63777	1.54676	1.18727	0.69496	2.12663	4.90118	1.84113	4.74633	1.72434	3.43659	1.67903	2.89966	6.87326	4.66288	15.604	1.07931	4.0914	1.27931	0.193981	2.42025	0.984196	1.54633	2.60377	1.16916	1.57861	5.93465	1.87037	4.14518	1.21651	4.21153	0.703543	2.08512	6.01312	2.19044	2.04866	3.9124	2.12158	1.45464	4.05237
IRF7	12.0023	28.2784	7.23696	2.81031	8.10563	10.8411	12.2765	12.7309	5.04037	9.49405	64.7642	8.90875	4.66954	9.94276	2.42965	8.0193	20.6662	8.51499	2.91794	12.0989	6.70334	3.89782	8.89276	8.92048	5.52319	13.3255	14.1341	8.44118	0.638177	12.333	8.29434	38.629	18.3353	18.5171	11.603	19.9489	22.0773	15.4674	7.09598	7.02288	13.849	2.47774	7.33589	10.6915	4.56721	13.2365	11.653	10.6464	16.562
IRF9	0.193986	1.34877	0.475974	0.469399	0.579881	0.506614	0.625461	0.414536	0.102686	0.495808	2.67979	0.149633	0.872792	1.7293	0.225996	0.349111	2.02058	0.753552	0.387848	0.803217	0.735618	0.832908	0.833171	1.53288	0.544003	2.28671	1.772	0.882192	0.87877	2.17241	0.431639	0.930552	1.50125	1.37272	0.254163	0.776117	1.73471	0.17788	0.739167	0.424234	0.263118	0.460157	0.448148	0.347495	0.375418	0.92171	0.865116	0.855895	0.808866
ISG15	59.0624	494.481	27.5231	38.8953	34.3781	46.6175	35.7499	77.6611	70.3379	16.6556	53.6386	18.0316	115.498	15.4345	19.1921	23.7315	54.7847	24.5539	10.2526	21.0667	40.9574	74.531	34.6754	121.794	61.3012	287.883	98.2663	20.6673	72.374	121.903	46.7289	1001.99	47.7237	34.6534	617.078	38.6723	39.772	77.7235	20.6657	13.6529	7.53589	7.5135	43.7739	29.1803	65.294	76.3297	28.0368	111.495	94.6062
ISG20	4.24817	4.43452	1.63117	1.29472	0.558506	1.0084	3.46973	1.78973	2.7552	0.572724	1.86204	0.268317	5.44381	1.72005	0.408818	0.389761	1.3178	2.2947	1.24414	2.29629	0.994624	0.49138	1.64021	1.88295	2.08102	2.95494	3.6523	1.94457	4.49519	1.81254	1.86176	3.68326	1.53331	1.13994	6.89513	1.38079	1.63954	7.21983	2.02115	1.51354	5.97867	1.05311	1.64009	2.06204	2.10194	2.00252	1.06779	2.22875	1.54808
ISG20L2	6.12419	3.38803	7.74893	7.66479	5.59948	7.95364	11.1879	3.49156	3.06731	10.6814	12.7516	5.33398	3.92798	6.4211	5.49861	5.89574	3.96594	12.0553	2.15051	6.92868	4.24316	10.2353	5.66845	8.11303	13.788	3.38769	5.74141	6.48799	2.82628	3.9075	3.67561	3.91322	5.64411	4.10925	2.0703	6.85882	7.79216	14.1245	5.42679	30.6463	7.7229	16.356	6.11899	5.12146	4.2253	6.87111	4.15456	5.60914	5.74209
ITGAL	8.1552	3.96868	11.2053	2.71933	2.2906	3.4369	2.10632	5.96107	9.22295	2.66058	3.3663	0.266661	5.72843	2.06635	1.36147	1.69182	8.65487	7.98795	2.72836	2.92727	1.2109	0.943508	13.8302	6.97737	14.2328	3.53629	4.06421	6.72304	0.814874	7.13796	2.96007	4.33967	2.35338	7.64475	3.42286	10.2031	6.65619	7.76726	2.52081	4.84597	1.19539	1.59664	2.06653	2.90009	5.00003	6.6387	3.21743	4.164	1.35749
ITGAV	3.33779	2.59741	20.5984	5.12567	6.98902	9.56739	2.50879	5.82462	1.51832	5.23897	4.26413	6.50467	9.10158	2.44168	5.52783	3.38575	4.44041	5.69668	5.93665	3.66889	9.76471	8.52447	19.0613	17.8453	3.09014	3.82193	1.24863	13.6284	5.28107	6.35852	7.08372	3.40376	33.5657	5.47068	1.23787	22.9441	7.22249	4.96945	3.93646	59.1243	4.34807	10.179	2.33324	24.2107	4.64129	4.90643	3.40428	5.19241	7.20798
ITGB2	2.14241	4.41035	4.61993	3.45626	4.94296	2.95101	2.60729	3.43227	5.96927	5.41343	0.589265	1.00562	6.88741	1.65812	2.52028	2.21935	10.0418	11.7237	4.51279	2.1526	0.765383	4.00908	97.4651	30.7922	4.86179	2.59936	5.03827	3.55096	3.09472	1.44995	4.95372	7.43732	7.13406	3.47883	4.60121	9.76791	5.24018	7.66319	1.92443	6.82893	3.79004	2.88787	2.16272	5.35391	1.61509	9.34802	3.00295	3.27386	3.56297
ITK	0.00610997	0.276272	0.21155	0.140019	0.0740822	0.0648567	0.105626	0.254802	0.34607	0.0456481	0.0869631	0.0158356	0.616286	0.0903368	0.106016	0.0872345	0.288388	0.35477	0.178251	0.0682766	0.0441152	0.0479057	1.7616	0.964724	0.0286816	0.341366	0.463942	0.231245	0.0187879	0.187497	0.246122	0.497444	0.33986	0.405341	0.148424	0.182679	0.668806	0.0341908	0.126094	0.144311	0.0805722	0.186458	0.130706	0.210898	0.056527	0.237681	0.186304	0.0353825	0.193624
JAG1	1.19711	1.884	5.91154	5.2048	2.49609	1.31141	67.4572	2.5773	2.51084	3.72298	4.53081	1.67638	13.7633	2.99753	0.902112	1.85213	4.12914	1.86397	1.37942	1.53377	2.04071	2.33801	8.90876	12.773	1.49842	0.468595	0.950267	2.95676	1.87999	1.67726	3.10342	2.65091	20.0136	3.20122	1.33456	2.79531	2.44354	2.25888	1.22331	8.97215	7.39059	34.6597	2.68262	8.28417	2.18803	2.3388	1.88011	2.28475	1.79801
JAG2	1.72303	0.593507	2.0276	2.15757	0.941767	0.642129	2.92029	1.13616	0.55682	0.950038	2.09162	1.13949	7.46017	4.31337	0.570367	1.07438	3.11176	0.742634	1.13718	0.806403	0.635236	0.65388	4.31639	2.00404	0.515528	0.109487	0.486067	0.662745	0.732825	1.36638	0.734899	0.505653	3.17595	1.23212	0.562226	1.93765	0.960068	3.83854	0.819187	2.90429	4.51686	4.90018	1.02341	2.04766	1.56131	2.32729	1.2696	1.26679	0.501661
JAK1	10.2305	17.022	14.6634	8.7147	18.6735	19.1005	10.9899	16.4359	8.99552	16.4468	11.883	28.3485	19.2275	12.8832	14.9249	23.8962	20.2935	16.3951	16.9424	22.7519	11.3882	28.6953	22.0092	24.5183	14.1275	11.1839	9.65821	23.169	14.4455	12.7318	23.9733	14.6748	29.8955	22.7057	5.97813	32.9729	21.0909	5.93346	28.6814	66.2081	15.0457	19.341	15.0623	24.3692	16.732	10.4371	11.2642	12.9637	26.2696
JAK2	0.196586	1.27636	1.1997	0.424893	0.922672	0.601945	0.357277	0.678612	0.427457	0.717113	0.778631	0.666276	1.63611	0.64707	0.903658	0.713751	1.10898	1.35417	0.758329	0.500611	0.208092	1.21991	2.87242	14.8916	0.433661	0.733089	1.06606	1.104	0.554507	0.744168	1.00875	1.36165	1.14981	1.2199	0.359848	0.947749	1.34548	0.29269	0.741926	2.36523	0.689175	1.98707	1.26393	1.0056	0.437696	0.660022	0.519064	0.342777	1.98243
JUN	25.6713	44.868	41.883	9.61769	19.5217	70.9006	29.9941	21.8842	33.2442	34.1837	25.314	25.0945	29.8294	13.8261	17.6093	8.54333	36.5949	12.8065	26.3223	14.204	144.763	37.38	34.1001	105.932	39.5261	13.173	89.7938	191.189	7.23777	183.818	159.891	59.7668	66.4347	58.2508	9.74749	40.1514	79.7359	13.1593	50.7762	157.733	10.2381	48.3178	17.5746	28.6489	28.994	20.2421	21.3944	41.2051	41.8888
JUND	53.7835	59.5253	129.974	65.5235	84.5743	62.0114	118.73	51.1639	155.511	160.999	114.027	57.825	84.0044	33.2294	41.3923	53.5515	47.5004	76.3612	95.4052	24.8713	273.79	76.2315	81.9517	115.552	109.028	59.4723	115.252	342.18	27.2455	119.404	162.432	151.034	112.015	59.9044	232.782	48.9654	129.814	277.021	106.932	42.7863	71.6389	50.9586	34.5731	98.0697	86.6725	65.9058	67.3257	85.8131	70.8791
KCNH2	0.0208718	0.00561758	3.40683	0.0311941	0	0.0712133	2.71476	0.0121641	0.00473506	0	1.81237	0.0270474	0.0294612	0.105025	1.51794	0.00500833	0.0472617	0.0219459	0.567767	0.262389	0.0379913	0.00259758	0.0229858	0.0612741	2.26747	0.00768867	0.0142993	0.0284757	0	0.00499087	0.0456413	0.0805453	0.0562459	0.00395617	0.00443458	0.0101561	0.047909	0.117778	0.0243816	0.0469495	0.368031	0.165927	0.0068341	0.0337703	0.00295558	0.0104391	0.00519526	0.00246669	0
KDR	1.48105	4.85802	7.91598	4.59858	2.41126	0.267468	1.17774	6.41902	2.87661	2.04105	0.703204	8.41718	14.8897	6.30043	4.77721	9.31127	5.70986	4.04918	3.23512	6.1975	0.866845	5.40736	7.55835	3.8807	1.30469	2.39324	1.04056	1.46761	9.69157	1.3637	5.13817	4.28567	2.24659	8.15751	0.953539	5.5978	0.618544	2.5491	4.62776	5.18477	8.64366	7.30501	10.4875	8.30781	5.67804	5.12968	3.89279	2.54312	2.25822
KIAA0368	6.21583	7.72513	10.0642	10.5546	13.4115	6.37349	10.5891	12.5423	7.27894	17.7404	13.1457	13.4572	7.92303	6.00396	11.7418	9.81887	9.80099	6.55644	7.36877	6.88338	5.12932	21.8031	10.3606	9.66652	11.4096	5.84818	4.04321	12.5006	10.5994	6.38423	7.85999	6.53872	12.2518	14.439	5.36108	9.74189	8.21248	6.46796	6.934	15.661	9.55722	13.8462	10.8654	10.0605	11.8685	6.14544	6.79024	5.34126	6.84927
KIR2DL1	0.010468	0.0197219	0.042808	0.015645	0.0122828	0	0	0	0	0.0617425	0	0.0271305	0.0517155	0	0	0.00879151	0	0.0128411	0.0371421	0.0109665	0.0133378	0	0	0	0.0402047	0.0134965	0.0251007	0	0.0241414	0.0175217	0.0337337	0	0.0151896	0	0	0.0118852	0.0630738	0	0.0122282	0	0.00828247	0	0.0239928	0.016937	0	0.0855142	0.00911964	0.00865993	0
KIR2DL3	0.0068424	0	0	0	0.0321146	0	0	0	0.0217321	0.0242148	0	0.00886695	0.0422549	0	0	0.0517192	0	0.0419681	0.0161853	0	0.0348731	0	0.0316488	0.0210918	0.0175199	0.00882201	0.0656283	0.0145214	0	0.0229062	0.0165376	0.015403	0	0	0	0.0233064	0.45351	0	0	0.0179567	0.00541385	0.0184244	0	0	0.0271299	0.039926	0	0	0
KIR2DL4	0.0304931	0.0765998	0.0498798	0.0303825	0.0834859	0.0449558	0.0292862	0.165867	0.0161415	0.0479615	0	0.0658592	0.627696	0.0530406	0	0.119511	0.128889	0.112218	0.0120216	0.0106484	0.025902	0.0177099	0.0783571	0.10444	0.0130129	0.170366	0.0487454	0.0647146	0	0.119095	0.0491331	0.171609	0.0294982	0.0674315	0	0.0115405	1.55153	0	0.0831152	0.124481	0.0160845	0	0.0388283	0.0493374	0.0100754	0.106758	0.00885515	0.0168175	0
KIR2DS4	0.0217953	0	0.026739	0.0325743	0	0.0192796	0.0313989	0	0.0519178	0.0642767	0.0136858	0.014122	0.161515	0.0426502	0.181524	0.0366094	0.0460625	0.14705	0.141777	0	0	0.00949376	0.117614	0.0223948	0	0.0140505	0.0261309	0.0115638	0.0251323	0.109445	0.105355	0.0245318	0.0474393	0.0144592	0	0	0.0766064	0	0.0509206	0	0.0431121	0.00978126	0.0249776	0.0264483	0.0432088	0.0763064	0.0474698	0.00901537	0.0327168
KIR3DL1	0.00616586	0.0116166	0.00504297	0.0184305	0	0.00545417	0	0.0167696	0.00979168	0.00727354	0.00774341	0.00799024	0.0761539	0	0.0385148	0.0414271	0.0325776	0.00756371	0.0072925	0	0.00785626	0.00537156	0.0285196	0.00633547	0.0315753	0.0635979	0.0295697	0	0.00710992	0.0206413	0.0347723	0.01388	0	0.00818099	0	0	0.0495358	0	0	0.00539374	0.00487856	0	0.00942153	0	0.00611187	0.00719567	0.0214867	0.00510089	0
KIR3DL2	0	0	0.022907	0	0	0.0165165	0.026899	0	0	0	0.0117244	0.0241963	0	0	0	0.0156814	0.00986527	0	0.0331251	0	0	0	0.028788	0.0287779	0.0119522	0.0481474	0	0	0	0.0312534	0.0150427	0.0420321	0.0270937	0.049548	0	0.0105998	0	0	0	0.00816676	0.00738672	0.00837947	0.00713265	0	0	0.0653706	0	0	0
KITLG	0.278517	0.229571	4.04337	1.08401	2.78123	1.53468	0.259134	0.627302	0.534444	0.992501	0.29148	3.4288	2.48321	1.16952	0.785303	0.752905	0.628478	2.4272	0.30882	0.44375	0.284639	0.588902	1.52533	5.5298	4.67999	0.220695	1.41917	1.5239	0.976865	0.456481	0.691855	0.466965	1.72604	2.53676	0.0733534	0.80374	1.06634	0.275039	2.06395	1.87552	0.879179	5.40594	5.59458	1.74152	1.01804	1.01573	0.538364	0.523226	1.17876
KL	0.0762489	0.28731	0.138899	0.160578	0.0488008	0.0551847	0.0998603	0.164959	0.0605434	0.0940352	0.0435261	0.251515	0.436626	0.501882	0.0829892	0.483192	0.948563	0.242341	0.196759	1.72468	0.0132481	0.147949	0.16031	1.11465	0.461464	0.0446858	0.0581744	0.0661993	0.17185	0.0406091	0.159158	0.0741193	0.100583	0.119563	0.304126	0.0590265	0.0556885	0.0342258	0.566814	0.360789	0.42505	0.320414	1.35839	0.126173	0.0652747	0.0323578	0.132855	0.0430085	0.0936467
KLKB1	11.5478	11.4707	11.1725	33.8967	5.11772	14.9811	2.23979	64.0082	131.441	1.36503	11.5809	88.9182	5.01313	95.6921	18.7003	58.2151	53.0494	24.5461	41.1838	56.0683	37.6913	14.475	24.6022	0.317061	11.9274	39.2492	22.5816	65.966	7.07531	22.2195	61.1985	49.0717	13.0625	82.2149	69.1575	18.9998	41.0352	13.8589	46.8323	12.6608	164.815	5.82153	32.7061	17.7384	18.0228	10.5956	58.351	10.4172	32.2279
KLRC1	0	0.0856566	0.0265606	0.0291212	0.00762097	0.0402169	0.0187136	0.158982	0.0618857	0	0.0163134	0.0168334	0.0641748	0.0423657	0.0608557	0.0109095	0.075496	0.119511	0.053772	0.00680425	0.0496534	0.0113165	0.0700974	0.24025	0.0415757	0.108863	0.0467219	0.0964882	0.00748939	0.119587	0.0732565	0.0804147	0.0376983	0.241294	0.00965976	0.0663687	0.423959	0	0.0227614	0.0170448	0.0205558	0	0.0297731	0.105087	0.0321904	0.128855	0.0565837	0.00537313	0
KLRC2	0	0	0.0191222	0.0524144	0	0.0103407	0.033682	0.031794	0.0371287	0.0689506	0.014681	0	0.0288765	0.0152505	0	0.0490893	0.0617649	0.0717013	0.0138261	0	0	0	0	0	0.0448984	0.0904329	0.196217	0.0124047	0	0.0782691	0.018836	0.0131578	0.135704	0.0620424	0	0.0398183	0.0352186	0.0346322	0.0136558	0.0102262	0	0	0.00893128	0	0.0115877	0.081855	0.0203686	0	0
KLRC3	0	0.0287583	0.0124844	0.0456267	0	0	0	0	0	0	0	0	0.0377055	0	0	0	0.0161299	0	0	0	0	0	0	0.0470524	0.019542	0	0	0	0	0	0.0122975	0.0171808	0.0221494	0.0202529	0	0	0.0153289	0	0	0	0	0	0	0	0	0	0	0	0
KLRC4	0	0.0354995	0.0308218	0.0563219	0	0	0	0	0	0	0	0	0.023272	0.0245812	0.0196163	0.0474741	0	0.023114	0.0445705	0	0.0240081	0.016415	0	0.0580819	0	0.0728812	0.0451812	0.0199943	0	0.0315391	0.0303604	0.0212081	0.0546827	0	0	0	0.0946106	0	0	0.0164828	0.0149085	0.0169121	0	0	0	0	0.0164154	0	0
KLRD1	0.00402744	0.0815688	0.0815261	0.0331058	0.0236283	0.049876	0.0406143	0.101321	0.100733	0.0475095	0.0227604	0.0234859	0.298455	0.105082	0.0597484	0.0668031	0.151082	0.129688	0.160763	0.0759461	0.035921	0.0131573	0.0714093	0.0382785	0.176597	0.459548	0.181073	0.0438049	0.0255424	0.0623569	0.172779	0.0827292	0.0584405	0.0908427	0.0613964	0.0605884	0.492417	0.0159086	0.0905652	0.0237809	0.0199162	0.025304	0.0384624	0.0521307	0.0648728	0.136303	0.0508759	0.00916248	0.0362735
KLRK1	0.0115666	0.0762711	0.0425706	0.0259304	0	0.0409261	0.0333263	0.00786454	0.00918414	0.0204667	0.0145259	0	0.164286	0.0603578	0.0120417	0.0145713	0.0794464	0.0780385	0.0957603	0	0.00736881	0	0.00891668	0.160444	0	0.342999	0.16641	0.0490948	0	0.0968031	0.0559112	0.0195283	0.0083919	0.153468	0	0.0131326	0.377506	0.00571107	0.0202674	0.00505908	0.00915172	0.0207634	0.00441848	0.0374291	0.0114653	0.0809905	0.00503838	0.00956879	0.00578753
KNG1	602.092	460.128	565.318	576.811	229.941	369.656	233.088	1500.26	1199.94	60.5661	111.74	759.451	37.5569	1593.98	93.7231	544.422	711.701	1067.49	1056.79	1561.36	722.712	237.145	291.342	0.770284	385.149	868.496	728.639	1508.04	474.71	1027.92	663.466	607.401	46.4629	1616.91	823.741	464.914	408.377	225.144	807.9	256.847	462.319	372.941	641.088	369.546	616.456	355.52	1071.86	617.359	997.647
KRAS	3.21574	1.66384	4.38286	8.35689	2.30056	3.16936	3.07002	3.15247	1.40626	3.77362	2.76064	2.03074	2.19631	3.76939	2.22106	6.79013	2.95686	2.76428	1.10126	4.52787	1.40655	7.12704	4.10702	7.97938	4.70375	3.19002	1.56519	2.9947	3.75514	1.68709	3.6135	2.38779	37.6781	3.45158	0.985089	2.16887	4.83921	1.35318	2.77812	6.50989	7.82106	5.484	1.8243	4.75455	1.60806	2.45894	1.00354	1.34405	1.33527
LANCL1	14.1114	4.85729	4.87467	5.38349	7.24384	8.93934	3.8631	7.24774	3.77642	7.49112	5.24829	11.7085	11.0151	5.43449	12.6043	10.154	7.86995	8.78417	4.44169	11.2544	4.62358	10.1289	6.04732	12.2275	5.91386	6.72979	7.21369	10.4157	10.9147	8.55265	5.90606	4.75632	8.97753	7.284	2.25699	17.5594	6.0657	5.59582	6.9818	9.02701	8.73217	15.83	4.88481	10.442	13.4754	3.03988	7.00262	7.69259	9.08519
LAT	0.0593343	0.0521674	0.0355876	0.0472952	0.0603382	0.0594837	0.0227943	0.0430331	0.0188451	0.0466623	0.044709	0.0256301	0.170994	0.0567643	0.0247086	0.0531539	0.0543392	0.0921953	0.0795327	0.0580158	0.0504007	0.0241223	0.164667	0.24793	0.12154	0.0663005	0.13279	0.0251846	0	0.0728318	0.0127472	0.0178091	0.154976	0.104968	0.0529477	0.143717	0.111226	0.00390622	0.0462079	0.0242219	0.0156488	0.0497056	0.0785751	0.0320006	0.0156839	0.129256	0.0275689	0.0294516	0.0237511
LBP	7.27386	1082.86	459.936	62.4359	181.508	347.467	69.8509	154.315	124.41	286.638	132.332	12.5179	559.262	52.3892	3.53514	62.2001	154.766	129.163	229.532	246.853	91.1772	491.002	492.626	0.0183635	465.902	420.641	105.828	230.011	324.044	170.514	296.332	231.945	336.496	122.311	234.758	239.613	160.711	566.435	136.819	783.96	291.735	121.447	150.074	323.611	85.3704	934.333	107.152	960.073	634.165
LCK	0.125954	1.40403	1.15035	1.00398	0.369477	0.208905	0.846782	1.22038	3.10866	0.371454	0.382268	0.136018	3.6104	0.431331	0.437093	0.418722	1.83563	2.52365	1.11106	0.258407	0.173859	0.169165	7.28236	6.88616	0.255316	0.899937	1.56044	0.367549	0.0605163	0.325025	0.786424	1.97294	1.16514	1.0236	1.56107	1.03084	3.22016	0.746288	0.392359	0.826361	0.585488	0.730123	0.47714	1.30767	0.447384	2.68258	1.32134	0.308256	0.724767
LCN1	0	0	0	0	0	0.0198473	0.387883	0	0.106894	0	0.281777	0	0.332542	0	0	0	0	0	0	0	0.0285883	0	0	0.0230543	0	0.0289285	0	0.0238088	0	0	0	0	0.0325576	0.05954	0	0	0.0450642	0	0.0262101	0	0	0.0805545	0	0	0	0.0261845	0	0	0
LCN10	0.00411058	0	0	0.00614349	0	0	0	0	0	0	0.0103245	0	0.0101539	0	0.00427942	0.00690452	0.00434368	0.00504247	0.00486166	0.012919	0	0	0.0316884	0.00422364	0.00526255	0.00529983	0.00985656	0.0174475	0.00947989	0.00688045	0.00331165	0.01388	0.00596469	0.005454	0	0	0.0371518	0.00405924	0.0096036	0	0.0325237	0.00737897	0	0.00997627	0.00407458	0.0239856	0.00358111	0.017003	0
LCN12	3.58051	3.64225	2.78101	0.241551	1.82346	3.44767	2.97312	2.6374	2.46789	2.45652	4.79325	2.20719	4.69097	1.88139	2.11618	4.401	3.43542	1.90635	3.59513	1.25685	0.506903	4.81969	1.53345	0.0319358	4.52027	2.54063	3.18977	3.76642	1.66296	4.50531	0.951521	1.17544	2.37227	11.3489	2.97693	2.55491	8.82064	1.18474	1.80811	0.456771	1.46567	1.11588	3.16297	0.678893	3.0439	3.16291	2.56153	1.97472	1.08863
LCN15	0.194232	0	0.0198575	0.0181432	0.00712206	0	0.0349771	0	0	0	0	0	0.00749669	0	0	0.00509767	0.0192419	0	0	0	0	0	0	0	0.0233123	0.046955	0	0	0	0	0.0097801	0.0136637	0.0176152	0.00805348	0	0.00689154	27.4052	0	0.0212713	0.00530966	0.00480252	0	0	0	0.0060166	0	0.00528794	0	0
LCN1L1	0	0	0	0	0	0	0	0	0	0	0.0871555	0	0	0	0	0	0	0	0.0410401	0	0.0442129	0	0	0	0	0	0	0	0	0	0	0	0	0	0	0	0.0348467	0	0.0405348	0	0	0	0.0530218	0.0280718	0.0343959	0	0	0	0
LCN2	17.326	791.274	4.04492	4.99866	69.5716	70.8495	9.44701	2.50524	4.91081	453.632	14.9283	31.2487	21.4669	0.30042	19.7045	29.1116	34.3691	2.28681	8.68957	3.41194	13.8743	450.107	247.587	0.52957	4.54862	2.36111	0.262944	24.4011	19.827	14.7207	3.29528	11.3182	682.309	6.09631	0.407729	4.79344	27.5637	57.0574	30.9741	51.1958	1.50969	13.2381	13.145	7.55832	18.696	253.489	1.03176	7.30279	8.20844
LCN6	0	0	0	0.0778992	0	0	0	0.0141758	0.0496632	0.0245942	0.026183	0.0405263	0.0257501	0	0.0108526	0.148833	0.0660932	0.038363	0.0616457	0.0109208	0.0398468	0	0.0321446	0	0	0	0.0999846	0.0553083	0.0120205	0.0174487	0.025195	0.0117332	0	0.0276626	0.155039	0.0236715	0.0732796	0.051471	0.109596	0	0	0.102921	0.0159286	0.0758992	0.0309993	0.145985	0.0635717	0.15523	0.010432
LCN8	0	0	0	0	0	0	0	0	0	0	0	0	0	0	0	0	0	0	0	0	0	0.005025	0.0355728	0	0	0	0	0	0	0	0	0.0129846	0	0	0	0	0.011585	0	0	0	0	0	0	0	0	0	0	0	0
LCNL1	0.0216231	0.0081477	0.62252	0.0129268	0	0	0.199366	0.0588094	0.0137354	0.00510153	0.108622	0	0.176263	0	0.0135068	0.0108961	0.0548385	0.0530505	0.0153445	0.0135917	0.00551024	0.00376751	0.23337	0.137751	0.509365	0.00557581	0.0207396	0.00458901	0	0	0.0174205	0.0340732	0.0188259	0	0.0192957	0.0294608	0	0.0298943	0.0202074	0	0	0.197962	0.512127	0.0419831	0	0.0403753	0	0	0
LCP2	0.29754	1.50853	1.37702	1.42084	0.911127	0.641942	0.968805	1.27306	1.93612	1.40397	0.568093	0.373037	4.619	0.672183	0.831067	0.73138	2.45907	2.17216	1.6079	0.618349	0.490071	1.11903	10.1111	7.50888	0.541964	1.28498	1.54872	1.28859	0.320781	0.959626	1.92353	2.6574	2.58697	1.47	1.00017	2.11483	2.39039	0.740532	0.870346	2.49276	1.25366	1.3353	0.876023	1.82977	0.635427	2.31772	0.971529	0.860517	1.14988
LEAP2	18.0699	99.771	5.6375	24.0118	67.9594	21.7333	8.64932	10.7902	48.158	24.9948	9.95566	27.2593	3.95962	77.0604	5.95464	39.4207	18.7866	5.36284	31.5231	22.4722	156.831	5.63666	39.1277	0.2246	13.1434	38.911	47.1201	20.4193	7.89771	62.6142	146.247	67.8965	12.0318	16.2221	132.239	39.3533	21.6586	31.0906	115.654	27.6432	101.372	17.4875	43.9382	44.7452	142.116	28.256	71.7738	159.024	11.054
LECT2	49.8711	32.9993	0.520569	49.9471	3.17638	4.96737	3.18025	16.9491	51.4721	0.4657	0.36425	6.80725	4.41815	10.395	16.163	103.871	19.0705	37.6156	8.18529	83.1548	282.065	33.6904	30.359	0.0827834	22.1557	61.0379	64.9114	13.1488	70.2903	4.81439	64.6877	53.8566	2.04589	4.63939	110.575	28.3116	10.2754	15.4508	26.8511	0.148004	5.29733	15.3595	14.8653	22.3953	213.119	40.966	58.9875	3.34591	6.82098
LEFTY1	0.268735	0	0.242532	0.581686	0.0978596	0.0573799	2.32289	0	0.029432	0.0109315	7.49464	0.0120086	0.881284	0.13298	0	0	0.851925	0.500173	0.0219199	0.019416	0.047229	0.0242189	0.242886	3.56109	0.486411	0.167268	0.244423	0.0196665	0.491535	0.263687	0.440474	0.156453	0.376504	0.971328	0.151604	0.15782	18.8074	6.65278	0.02165	2.19681	0.623222	0.174666	0.686745	0.344849	0.0275567	0.281175	0.104951	0.091994	0.0370941
LEFTY2	0.0219775	0.013802	0.00599169	0.0547444	0	0	0.126646	0	0.0232675	0	0.0184003	0.0379737	0.0452403	0	0	0.00615258	0.0232238	0	0	0.00767469	0	0	0.0338849	0.0978554	0.00937886	0	0	0.0155474	0.00844748	0.0122623	0.047216	0.0247369	0.0318906	0.00972006	0	0	0.0147137	0.0289374	0	0.0256338	0.00579635	0.0263014	0.016791	0.0711185	0.00726168	0.0170988	0.00638223	0.0060605	0
LEP	0.0153714	0	0	0.00765781	0	0.185828	0.014763	0.00696771	0.00813683	0	0	0	0	0.00668436	0.0320056	0	0	0	0.290881	0.0214712	0	0.00446373	0.0236996	0	0.00655972	0.0132124	0	0	0	0	0.00412795	0.0288356	0	0	0	0.0058175	0.00514549	0.0101196	0	0	0	0	0	0.0124353	0.0152368	0	0.00892765	0	0
LEPR	1.69686	9.52978	37.4286	1.41429	17.0079	23.3452	0.15098	10.9151	1.38038	13.4155	0.309682	25.8119	19.3702	29.1296	65.1059	1.80435	23.4534	16.7847	20.6943	79.5507	15.3052	11.7348	2.78254	0.182113	13.1429	11.1952	6.55223	7.19255	104.67	4.87824	19.2282	14.3252	2.57182	17.3407	20.4966	3.75169	11.2024	4.16405	17.5247	2.31081	26.6274	0.271129	11.5382	10.0107	10.3303	3.07201	3.24257	30.016	36.8291
LGMN	32.3457	30.4319	24.051	20.7288	10.1409	28.9819	31.2337	25.602	32.3387	20.9365	5.61599	25.2476	38.1347	15.2794	7.79979	22.2623	28.1437	32.8368	14.1393	11.9686	12.2718	27.846	58.9757	77.7109	12.7563	18.5949	19.4951	22.7628	21.5124	10.1257	23.5389	38.7844	21.4559	21.5688	19.4312	36.7096	15.702	22.8656	28.9752	24.3125	20.6035	19.1369	13.3537	27.2982	7.2616	31.6586	21.9656	15.8873	28.5374
LGR4	3.31397	5.00945	19.389	12.4876	8.34779	3.91431	6.69741	13.9707	5.27151	4.45055	17.2236	20.6237	4.5812	27.1982	13.4838	9.27123	16.6333	18.8006	6.40391	26.7637	2.39475	12.9953	9.78853	17.4175	10.8279	11.9166	3.00227	26.9916	14.8265	12.4774	13.5431	9.63467	19.2751	33.5224	1.23322	12.5369	14.9996	7.05283	3.18997	30.0245	49.6642	20.6551	18.4412	24.4373	8.03839	4.2384	8.32663	11.9747	9.54258
LGR5	4.16143	3.30711	0.00818822	3.49628	8.03112	3.1527	0.538451	0.0181524	0	0.905432	0.0670555	29.9908	0.0453385	0.00435356	0.913723	15.2607	0.398483	0.0204685	0	0.0804096	4.07771	19.0774	0.360165	0.0171447	0.0170895	0.0301185	0.112028	0.162894	0.0076962	0.00558586	0.707088	0.0788791	0.285702	0.0088556	0	1.17079	0.475882	0.00329548	7.6641	0.011677	0.0211234	10.0462	0.0662898	0.256474	5.57055	0.186937	0	0.0193253	0.0634523
LGR6	0.0152942	0.0216111	0.29396	0.142863	0.0314051	0.12176	3.07365	0.161186	0.0971519	0.0405941	1.52698	0	0.689476	0.0698336	0.0238837	0.0192673	0.961614	0.107879	0.135666	1.09755	0.0584617	0.063289	0.465718	0.192508	2.92727	0.142964	0.027505	0.0933182	0.0440899	0.883204	1.07815	0.972621	0.166446	6.35669	0.0227467	0.395052	1.91604	0.113274	0.0401987	0.0869636	0.0907584	1.34873	0.33302	0.513477	0.049271	8.75477	0.566282	0.360599	0.0612218
LHB	1.44074	0	0.0274037	0.0500759	0.0786286	0.0296382	0	0	0	0.0395247	0.042078	0	0.248294	0.0437104	0	0.0281395	0.212434	0	0	0	0.170765	0	0.103318	0.860678	0.0428953	0.0431992	0.160683	0	0	0	0.0269934	0.113137	1.26408	0.0444558	0.0996636	0.0380418	0.13459	0.0992613	0	0.0586195	0	0.0601463	0.0255985	0	0.0664242	0.0391015	0.0291898	0.110874	0
LHCGR	0	0	0.002867	0	0	0	0	0	0	0	0	0	0.00865891	0	0	0	0	0	0.00414588	0	0	0	0	0	0.00448774	0	0	0	0	0	0	0	0.0356056	0	0	0.00397997	0	0	0	0	0.00277353	0.00314628	0	0	0	0	0	0	0
LIF	0.0264904	0.249543	1.59968	0.798426	0.243483	1.48798	5.96612	0.432282	0.0911472	0.572903	0.781798	0.40622	3.828	0.190072	0.0275785	0.189107	0.807121	1.63021	0.428187	0.171137	0.202517	2.81549	1.70178	16.0093	0.101743	0.119541	0.296427	9.12164	0.0254553	0.724231	0.316569	3.15557	15.1002	1.45864	0.367718	0.576474	0.727136	0.274675	0.12378	3.88536	0.331862	2.25482	0.0607165	0.496474	0.0612696	1.05625	0.150009	3.17036	0.371137
LIFR	0.871443	0.420195	1.2636	0.865338	0.268629	0.214272	0.153204	0.791373	0.492572	0.325822	0.179927	0.444059	1.20218	0.30252	0.432092	1.61758	2.47072	0.288088	0.581719	1.35394	0.0865698	1.18123	0.810708	4.28129	1.00788	1.71962	0.0425002	0.219424	0.384916	0.143393	7.75729	3.64247	0.477944	0.678071	0.0724921	0.214655	1.02939	0.4507	1.59599	4.56743	0.447593	0.536914	2.02332	1.6633	0.191795	0.327505	0.289524	0.441109	0.444909
LILRB3	0.187617	0.229758	0.337587	0.820181	0.21464	0.319475	0.337857	0.255135	0.402224	0.138326	0.1237	0.0607823	0.550343	0.893371	0.12696	0.0945416	1.00119	0.598391	0.460438	0.142499	0.233076	0.216567	3.14578	0.978344	0.840683	0.290276	0.43863	0.413104	0.0811284	0.989226	0.31364	0.306201	0.653383	0.292497	0.439483	0.394083	0.471027	0.27791	0.169853	0.459542	0.252358	0.151557	0.516025	0.31115	0.0976361	0.487168	0.310556	0.291021	0.192448
LIMS1	3.23881	3.43829	2.7648	4.6426	3.64756	4.63285	4.56063	3.51294	1.14983	10.9177	2.86272	6.86102	5.78593	0.941596	6.23245	4.12045	2.48601	3.65366	4.17099	1.43092	4.49053	3.82445	10.0576	21.7088	3.88622	2.3618	3.13277	5.2449	2.3151	2.90943	3.99863	2.28291	9.22707	2.78508	0.411041	5.01805	4.09203	2.03676	4.06627	8.36382	2.04937	5.67054	1.98237	6.82021	4.65945	2.2284	2.41371	4.14759	3.49719
LMBR1	1.41741	2.83803	2.63627	1.69073	2.68608	3.1214	2.17439	2.58478	0.732252	2.39788	1.63296	7.97546	1.92642	2.26884	1.3043	3.64096	1.62469	2.94459	1.28185	3.47617	1.29405	4.52593	2.35223	3.06057	2.9763	1.33621	1.48962	2.22305	2.08407	1.79428	2.13454	1.91578	2.97755	1.39081	0.904089	2.72876	2.5401	1.12592	2.98764	4.28392	2.32391	6.21066	2.81262	3.40164	2.19421	1.46208	1.8923	1.78832	2.93779
LMBR1L	2.9906	2.29305	2.02882	5.17124	2.24417	3.09144	3.34815	2.23045	1.99724	2.8715	4.89848	2.57613	3.63997	1.61426	1.93383	2.6455	2.29359	2.25732	1.68626	1.32971	2.67694	2.21151	2.97564	4.1686	4.77845	1.62901	2.61269	2.75214	1.01249	2.75027	1.2537	1.77437	7.24096	6.52872	2.67645	2.83945	2.61912	1.24769	2.49486	1.81251	1.284	3.79486	2.42875	2.92809	2.96153	2.09337	2.05755	2.10247	2.94349
LPA	0.278452	2.94708	0.777002	5.13268	1.46707	1.82078	0.267431	1.84132	51.9969	0.0579662	0.908521	0.286551	0.714801	8.68265	0.102314	2.95073	7.94168	3.87458	4.20059	6.57497	3.28356	0.675422	1.37213	0.00280502	1.62516	9.05627	1.53175	7.92569	2.62535	2.97472	8.30031	6.68308	0.455547	31.0524	2.39142	3.75043	12.0982	0.935454	5.383	1.12	0.896389	2.3302	0.231511	2.33216	1.32054	1.86373	10.0935	5.63698	1.172
LRP1	26.9599	44.4244	11.6065	10.8873	55.0882	34.3949	6.10796	21.3642	10.1048	59.9549	12.0673	38.777	10.0119	12.5147	28.0165	33.494	31.4406	14.7478	13.8957	31.2433	18.9868	38.7975	29.5807	43.2366	21.4395	12.571	14.6991	22.6207	20.0968	22.053	22.1577	25.0389	31.9445	16.6286	11.5084	31.1446	16.6628	10.4339	27.5544	12.9015	6.66264	14.2927	23.9543	40.422	37.2763	24.0811	26.436	18.0397	58.4681
LRSAM1	5.3072	3.26741	3.15865	4.03795	5.35114	2.40768	6.99796	3.22641	1.50456	7.28827	7.52213	16.1793	5.00292	3.76033	8.92725	6.46333	3.10103	2.61006	6.12499	2.69165	4.80821	3.49386	9.12345	3.62583	3.94719	1.37681	2.67609	2.9351	2.37014	2.10326	6.10953	3.90856	4.34568	2.5088	1.77926	4.38484	3.49533	6.04173	9.59491	3.78923	12.3815	6.04628	6.41642	5.13139	4.58423	2.24881	5.45599	7.38286	3.21397
LTA	0.0302649	0.0950331	0.23103	0.286473	0.0591865	0.0803148	0.203469	0.205782	0.785014	0.0952051	0.0760165	0.0261465	0.523318	0.0921264	0.0945243	0.0762538	0.191887	0.532142	0.0954532	0.0528436	0.0385622	0.0263661	1.3221	0.818898	0.077493	0.091049	0.193522	0.10705	0.0116329	0.084431	0.0487654	0.261164	0.380607	0.120468	0.360097	0.297808	0.20262	0.12951	0.0589237	0.19415	0.0319283	0.144877	0.0693678	0.457036	0.12	0.470929	0.1582	0.0417292	0.111053
LTB	0.627874	3.01109	15.854	4.79434	0.924258	0.989625	49.8644	3.89656	10.2066	1.60254	11.3403	0.221905	12.1398	1.42971	1.42618	0.767009	3.65517	7.26805	2.78137	1.21987	1.03274	0.566879	36.4693	4.50428	1.00844	0.574028	5.88533	1.73227	0.118474	1.08918	1.21402	4.45868	13.0865	3.40804	7.33472	2.79968	1.86867	5.42247	0.973496	1.94733	0.424527	3.07393	1.18617	7.74847	1.78791	10.285	6.59384	0.906635	1.74791
LTB4R	1.52275	0.835529	0.892347	0.510303	1.8328	1.15952	0.520159	0.496338	1.36491	2.17131	1.57226	3.1227	2.18126	0.496634	0.612873	2.66323	1.08656	1.02546	0.816942	0.476934	1.7502	0.793215	1.63981	1.65738	2.86394	1.39658	2.75732	1.98232	0.0950356	7.02244	0.509055	0.65377	1.94194	3.52531	1.1849	1.25213	2.12038	0.383684	1.1278	0.216288	0.555837	0.67281	1.31631	0.663571	2.83599	0.783196	2.42072	0.470778	0.62447
LTB4R2	0.189706	0.153176	0.323614	0.0972089	0.502428	0.311645	0.0937013	0.147415	0.395944	0.402814	0.285891	0.611079	0.461913	0.268698	0.248283	0.682817	0.240556	0.239362	0.198727	0.300949	0.0345306	0.283315	0.217277	0.289601	0.208174	0.335438	0.324919	0.626915	0.0312502	0.852814	0.174668	0.189121	0.464034	1.41674	0.209593	0.412318	0.299371	0.0909921	0.208943	0.0806041	0.180119	0.301625	0.380976	0.131546	0.515779	0.113858	0.524144	0.0762277	0.216965
LTBP1	1.47044	0.56308	4.68546	3.18393	0.29177	0.590082	2.81071	4.15205	0.470824	3.63844	5.24872	5.4532	10.4213	6.36002	6.03128	2.26909	4.09555	4.0065	2.20006	1.09962	0.173648	1.64553	5.57013	30.6477	2.55901	1.12211	1.31863	2.69951	0.314303	1.68088	7.74357	4.73107	5.89804	0.986611	0.661419	4.2729	2.91012	0.972776	1.55571	3.62466	21.5398	10.9898	1.49608	13.3755	1.27033	1.96437	2.23922	1.27976	2.30179
LTBP2	0.574411	0.875206	2.91498	2.13758	0.429729	0.537096	3.39891	5.36041	1.53052	0.657137	2.74752	3.40711	8.66099	1.2724	1.09768	1.06682	7.76248	3.06681	1.34278	2.79881	0.15964	0.77245	14.2532	12.3509	1.85327	0.255978	0.822714	4.43645	0.342293	1.05504	5.72716	2.48849	9.41188	0.611247	0.438619	2.96545	0.518771	3.26828	1.32399	1.95427	2.18397	7.73351	1.20464	9.89736	0.699306	2.73088	1.48952	1.35702	0.387722
LTBP3	8.41847	1.22438	13.405	4.29747	5.51918	6.13826	10.6218	3.03096	1.38308	3.72136	1.84103	23.4944	4.43	2.15313	3.98502	7.19168	7.56984	7.84566	4.52131	18.0166	3.40959	2.29069	10.9526	11.8112	3.64293	7.12318	7.58031	9.45518	0.528973	1.18794	6.47295	8.08734	23.937	6.03368	1.10003	9.56013	4.84046	2.62285	11.7932	3.29029	2.87081	9.12994	2.26668	12.1244	1.68872	8.89152	3.91829	1.81089	2.67626
LTBP4	1.90622	3.53029	4.94942	2.79081	0.565514	1.34972	5.17473	6.17782	0.734482	0.800545	4.96971	1.05307	15.9386	1.26032	0.443255	2.49579	14.5638	1.95395	3.0955	5.33438	0.693948	0.931999	12.7657	5.71829	2.41553	1.49358	0.575241	4.07991	1.92643	1.74006	9.26836	11.4016	9.50237	3.2203	0.218576	4.57399	2.42216	8.473	1.24214	1.92463	6.24671	10.0542	1.00559	7.61442	1.76313	3.45795	3.67159	2.00966	0.947319
LTBR	19.4571	22.4583	18.1365	13.8956	27.1358	25.5787	22.1092	22.9341	7.42669	22.7616	25.5145	10.8841	23.7418	9.00952	16.6745	19.1508	16.8246	19.3773	14.0688	13.935	11.7326	22.2791	25.5462	20.7951	40.4102	10.7929	16.794	8.82654	27.24	17.0477	14.0119	12.3398	18.443	12.9839	8.37886	10.9459	27.7806	19.6991	14.5735	16.9229	16.8498	12.535	21.6681	22.8784	11.1881	37.5494	10.9587	10.0392	19.9796
LTF	0.206303	0.326491	0.219352	0.443998	0.0193656	0.229938	0.154547	0.342266	0.537295	0.0486729	0.243541	0.0374282	0.494317	0.183013	0.219073	0.145541	0.331364	0.253073	2.70351	0.190192	0.0578296	0.100647	0.578902	0.135666	0.00528237	0.0691573	0.0890433	0.17951	0.166523	1.11883	0.255958	0.23685	0.945971	0.0711691	0.159551	0.238919	0.232038	0.297441	0.120497	1.97794	0.215465	0.870295	0.204902	0.634211	0.171777	0.39003	0.154568	0.201391	0.161034
LYN	2.41389	7.52634	4.15017	3.26895	5.45866	4.42091	2.9714	2.36947	3.13149	7.73381	1.67586	1.66686	9.32904	2.33595	2.94959	3.21941	4.2064	3.42338	2.56678	3.98323	2.51974	10.4505	18.3247	9.1468	2.33954	1.68764	0.842409	4.02258	3.61657	0.834651	3.96251	4.57612	11.6346	3.74036	1.39054	5.26911	3.65893	1.93889	3.74319	8.09698	4.1404	5.2614	2.88323	5.67739	3.22404	6.39789	1.61178	4.41581	4.63852
LYZ	63.0305	824.501	36.0822	73.0164	138.941	2253.5	136.27	14.6571	6.86233	357.027	6.08804	174.032	33.7159	4.21183	46.4146	18.6382	89.279	42.6875	11.5963	9.00201	188.252	9.08688	946.027	38.1645	12.8577	122.508	10.3855	38.3067	2.25661	67.5086	14.4217	28.0423	508.276	14.4985	1.95022	104.893	17.7572	6.11153	76.7976	132.782	21.1667	54.193	24.7572	22.1083	15.3119	40.1814	6.28306	45.6269	58.802
MALT1	0.490978	1.86829	1.82949	1.64621	0.627264	2.34154	2.08007	1.08057	0.897676	2.07095	0.724094	1.40854	0.907608	1.25786	1.27114	3.77352	1.4899	1.23033	1.25116	0.604033	2.24304	2.54104	1.74307	7.12084	1.78854	1.77414	1.83952	2.09597	0.676029	2.13835	1.92832	1.29975	3.47079	1.23216	0.434767	2.97429	1.34131	0.601273	1.3848	1.49899	0.971179	4.72718	0.662613	2.19112	1.09503	1.39098	0.972258	0.764251	2.73953
MAP2K1	7.33754	6.06891	10.649	5.79671	7.63599	15.3812	7.2665	8.24748	4.98223	6.676	5.80759	9.02531	13.0929	7.24312	7.7263	10.6727	8.70438	9.57858	6.21924	10.2314	5.56554	12.082	11.9886	11.927	12.915	12.712	7.95882	11.8424	10.3693	9.90977	13.4228	10.8036	14.2121	15.3766	3.00902	14.3913	10.5426	5.85105	9.58429	14.4889	11.8399	14.6111	16.7822	10.7595	9.81477	6.83846	15.1526	5.56884	12.8851
MAP2K2	20.7898	16.4127	10.9215	30.3963	22.0418	22.1262	37.6163	22.2776	11.1237	22.6493	42.8115	21.1166	22.9078	13.7224	14.2224	15.192	10.7156	21.6972	15.5558	18.6559	10.4388	18.7676	28.5036	48.3732	39.3842	7.96111	31.3855	15.3878	17.9411	19.2648	8.61452	13.3198	23.7035	18.65	10.2387	14.2797	29.2229	31.0828	13.5816	11.5787	20.0347	25.3196	27.8345	13.004	25.1957	32.132	24.3631	18.1347	31.2075
MAP3K14	2.64108	2.67975	6.96033	0.769759	6.98497	2.02103	2.4589	12.5907	1.25064	8.68608	1.69225	15.9757	2.77009	1.336	1.54624	2.58528	2.15801	6.20418	1.52642	3.70483	5.23467	2.33215	3.43029	3.15679	4.7805	1.3088	6.4909	6.19292	0.649146	4.4007	2.37142	2.5615	4.99685	4.2631	2.11097	10.0907	3.65063	2.33606	3.02924	28.6672	1.41681	2.05607	1.61287	3.08622	6.79125	3.31283	2.96613	4.48625	6.5626
MAP3K8	1.00731	4.22652	0.612926	0.814565	5.81269	2.3503	2.52377	0.668366	0.262747	3.67389	2.07784	14.3842	2.71063	0.565006	7.10273	4.09509	1.28555	1.05063	1.24893	1.68234	5.2269	6.50319	3.72889	2.51506	2.3674	1.66265	2.39206	1.98804	0.230064	1.0426	1.11341	2.06492	2.15367	1.09763	0.151986	1.63543	1.36343	1.06201	2.39888	1.59207	0.242568	5.28498	1.56893	1.42117	4.37022	1.11876	0.686792	1.78743	3.08259
MAPK1	6.8727	4.70346	5.63499	9.65711	10.4639	12.0002	11.7182	9.11687	2.14552	8.37542	4.9523	11.7067	4.67951	6.04989	7.99668	9.0631	6.46041	8.33598	4.45184	5.79108	4.02588	14.0688	10.0863	10.0685	5.32556	4.38669	6.60895	9.73201	6.05692	7.42857	6.23808	4.64728	6.59015	8.36612	0.574762	14.8499	11.6101	3.24384	7.51196	11.3669	8.50899	15.1955	6.45543	14.7078	4.89564	3.99405	5.83663	4.95671	10.2563
MAPK14	9.96227	8.64826	8.08114	7.12009	8.10766	16.8655	8.00765	6.94392	3.65495	20.1591	7.14739	22.4335	6.39193	6.48492	7.97275	7.4443	8.19774	6.40181	3.92753	7.41272	3.70064	16.0782	9.60186	10.3885	15.305	4.74588	4.46523	10.9318	7.68491	6.28956	7.54652	6.74511	8.71058	9.07646	3.63577	9.92473	9.12201	7.6811	8.77587	9.64654	13.1029	10.2348	10.8138	8.67316	6.02884	5.08272	8.6546	5.61061	16.6134
MAPK3	23.6893	4.88604	9.14849	9.32236	11.4772	8.40311	9.59147	5.9168	8.76781	13.4654	10.0107	12.4527	11.0781	3.98143	6.14073	6.52617	7.33821	12.034	7.54673	5.83909	4.41195	6.84451	16.0014	20.3511	18.0684	2.55551	9.90625	7.11554	3.756	7.41878	5.70629	5.51012	9.25895	9.55617	4.3046	9.88015	10.8492	18.2478	6.90705	11.9198	7.87905	9.52098	12.0598	7.27554	7.34754	9.18555	9.23716	8.47914	4.21079
MAPK8	2.2639	1.45375	2.1746	2.32278	1.85776	2.9411	2.07641	2.1877	1.58084	2.19187	3.63161	3.46437	2.44098	2.81572	3.22273	2.98803	1.76537	2.20787	1.7133	2.74157	0.929829	2.39398	1.89395	2.89276	2.96125	1.17084	2.12951	3.21723	1.58436	1.1484	2.642	1.62229	3.88978	3.34425	0.92025	1.45464	3.01182	1.13579	1.91542	3.84936	1.67605	4.31715	2.5444	3.43181	2.25129	1.01093	2.09279	1.45735	2.74635
MAPT	0.319461	0.154894	0.552344	0.0351068	1.22927	0.680496	0.83585	0.0590948	0.026112	2.65043	0.960215	2.46108	0.945791	0.392245	1.35357	0.15585	0.161342	0.505705	1.08905	0.286688	0.719807	0.84106	1.09012	0.0627534	0.669117	0.0227143	0.24783	0.163264	0.736747	0.251636	0.1126	0.056844	0.340851	0.155834	0.0593907	1.04413	0.0684088	1.60519	0.163267	0.789053	1.1839	0.474378	0.413664	0.439921	0.639148	0.342663	0.0572997	0.135057	0.63939
MARCO	0.0505725	0.11116	0.0482563	3.2123	0.187911	0.223676	0.169998	0.0458481	1.40545	0.427547	0	0.0218454	0.874463	0.0769714	0.535274	0.247761	13.6006	0.785811	0.0897198	0.0883014	0.0429581	0.242317	7.09551	0.173212	0.086327	8.41131	0.343586	0.196769	0.106912	0.0846503	21.5329	25.0268	1.30868	0.111834	0.601721	1.26323	0.262398	0.124852	0.255999	0.0737326	0.013338	0.075653	0.0321982	3.18438	0.0250648	0.42297	0.264351	0.0488105	0.0506096
MASP1	6.71723	5.56889	9.11915	7.21953	8.28955	13.5162	3.15726	10.0815	8.01156	0.417794	4.68194	34.2013	2.37627	21.2816	23.0448	12.5778	14.8689	10.5545	8.7619	33.0012	7.61215	11.9509	2.74671	0.243519	7.47296	11.773	8.33283	21.4289	19.4218	9.39824	23.1174	16.7547	1.95715	9.89833	9.10715	9.08247	5.69471	4.86752	3.30669	4.40384	11.1269	2.79048	12.2263	11.1097	5.1116	1.68281	3.74436	5.08118	27.1991
MASP2	13.5414	26.2811	24.8342	12.9809	49.6985	65.8099	2.12599	28.6336	38.3739	39.0719	0.745466	4.84507	28.338	54.0672	45.0179	48.1288	43.3024	14.624	41.0946	66.8415	31.8236	32.5968	19.232	0.186365	30.3081	52.0637	73.0456	26.5644	60.5859	48.8856	45.3615	45.1864	2.94291	48.787	75.0778	52.1524	38.569	43.7967	55.94	1.1467	48.2253	2.05714	46.7556	20.0222	26.4083	46.6441	65.4285	85.3605	64.2376
MAVS	8.03596	4.51842	13.5249	6.75045	4.35473	4.68012	16.7669	6.99036	2.83457	11.0777	9.31984	7.50447	5.31191	8.88513	7.23621	6.86776	6.6936	6.78977	2.85587	6.88088	3.86383	10.7073	4.43445	7.70174	14.4905	2.00576	5.4009	10.4197	4.31559	7.81937	1.93336	1.8817	8.42686	8.25447	7.60982	9.8406	6.8396	5.81131	3.48675	5.83026	13.1946	6.70766	5.00216	7.28385	8.17808	6.00942	5.54312	3.6836	17.0789
MBL2	0.230765	5.78147	3.51777	20.6714	4.10191	25.4075	0.749772	37.2967	16.3116	0.474938	3.92163	0.884407	17.8286	1.85754	0.199351	36.8605	34.9537	3.21628	4.61078	3.12223	0.344077	86.8265	14.7843	0.0706292	0.251434	104.262	0.58866	7.28365	31.3372	4.97211	69.8521	58.9275	4.39584	2.13677	3.35177	12.4203	42.6109	7.70438	65.0466	6.39102	1.65104	24.758	5.13163	68.5657	4.51647	22.977	17.2168	11.9256	0.850032
MC1R	0.739848	0.237258	0.373366	0.192917	0.28814	0.0863319	0.761967	0.252595	0.0699948	0.285968	1.36406	0.693569	0.855453	0.16018	0.298263	1.60496	0.339336	0.108137	0.201072	0.187998	0.124354	0.394951	0.504819	1.28102	0.350661	0.125833	0.626579	1.59354	0.0580852	1.0276	0.119211	0.187809	0.959355	0.726836	0.187294	0.42537	0.177051	0.236282	0.239051	0.0716051	0.137005	0.257146	0.331934	0.180833	0.851957	0.246165	0.482728	0.0494857	0.0724637
MC4R	0	0	0	0	0	0	0	0.0143035	0	0.0124078	0	0	0.0259819	0	0	0	0	0.103222	0	0	0	0	0.0973021	0.356649	0	0.0271226	0	0	0	0	0	0	0	0	0	0	0	0	0	0.00920108	0	0	0	0	0	0.012275	0	0	0
MCHR1	0.0414264	3.17769	0.0242015	0.247657	0.333315	1.30351	0.11936	0.877211	0.0751853	0.600385	0.304721	0.0996985	0.153496	0.0463232	0.0308058	0.139168	0.156342	1.07444	0.0349971	0.402993	1.01797	0.299029	2.30849	0.0547276	0.318216	0.274689	2.01507	1.02362	0.0477692	0.822189	0.300374	0.559533	0.686997	1.38199	0.519304	1.39762	0.909297	1.88766	0.373315	0.657475	0.0234125	0.637417	0.709867	5.82659	0.997261	1.6023	0.675408	1.61564	1.80041
MCHR2	0	0	0	0	0	0	0	0	0	0	0	0	0	0	0	0	0	0	0	0	0	0	0	0	0	0	0	0.00777369	0	0	0	0	0.0212604	0	0	0.00831767	0	0	0	0	0.00579635	0.00657536	0	0	0	0	0	0	0
MDK	137.227	321.17	77.1428	150.579	9.4661	19.1854	20.1866	5.2412	49.1044	98.1515	23.2795	37.5989	11.5212	55.0901	34.4926	40.9475	113.169	63.9302	1.77429	12.0129	15.251	33.3196	27.8911	201.692	262.152	4.53715	46.0176	30.373	2.65002	36.5707	7.6438	10.4546	129.882	23.6633	37.752	23.8461	12.4449	8.99112	11.5401	41.5335	45.427	52.3559	29.9828	57.6928	167.712	65.187	8.08501	10.7537	12.3456
MET	16.8438	25.4773	29.2343	6.31768	28.6148	26.1524	6.60615	27.0321	14.2283	16.469	17.1265	22.4276	5.9834	32.6556	28.1721	18.6184	22.9577	16.7198	10.7439	20.3869	11.067	30.057	8.49792	4.67849	8.87935	13.0154	11.6463	28.8285	13.713	25.8102	15.7742	9.16266	22.2955	16.0794	7.4976	28.8164	13.4501	7.78816	13.1097	15.9671	9.54133	14.4479	28.8092	20.3088	23.7785	8.13763	10.393	8.23794	29.472
MIA	0.188134	0.0506357	0.0109909	0.0803365	0.0157679	0.0356613	0	0	0	0.0158523	0.0675054	0	0.0165974	0	0.0279803	0.0677162	0	0	0.0158936	0.0140781	0.0342446	0.0234141	0.0414379	0.0966547	0.361287	0	0.257782	0.0427791	0	0.13496	0	0	0.0194996	0.0356601	0.0199862	0.152576	0.809704	0.0530815	0	0	0.0106326	0.0361847	0.0102669	0	0.0133205	0.0627304	0	0.0222342	0.013448
MICA	12.1547	4.60764	3.49593	2.86484	4.7741	15.3708	12.5271	3.88504	4.75851	8.79357	16.1684	7.35686	3.33806	4.03365	6.74371	5.52041	4.60212	5.52267	3.31813	1.76962	4.03317	4.90097	4.81243	12.8588	10.0324	1.60027	7.29072	4.80843	1.71915	8.16262	1.98214	2.00046	7.97139	8.02947	3.40794	5.75363	5.10374	3.87285	4.10088	2.72401	2.88803	8.64198	3.28247	7.26638	4.25148	2.65697	3.81337	3.37204	5.90175
MICB	2.20451	2.73744	2.44845	2.84549	2.07965	1.82264	1.22705	1.4819	0.716087	0.524542	0.298877	1.5826	1.5625	0.547411	0.195602	1.00463	0.741214	3.00392	0.488873	0.223076	1.56404	2.77712	3.09958	6.31926	11.2251	0.524859	1.54679	2.20637	0.548851	0.628978	0.817386	0.993931	1.89934	1.22152	0.39121	1.91279	1.46542	0.779261	1.86557	3.73638	0.411288	1.78194	3.55514	1.93543	1.60166	1.57871	1.66958	0.497386	2.5007
MIF	190.276	29.1444	16.4257	47.8216	99.9888	39.1223	74.7097	24.7535	1.65613	33.5701	27.6226	39.1303	22.8529	24.6333	17.6016	4.15367	35.1976	35.4714	27.154	41.5659	23.6563	33.9733	39.6858	158.298	23.911	9.37138	30.3109	26.341	24.8344	23.4333	25.2181	20.0792	7.08484	14.9062	1.10452	32.6874	20.1682	46.6552	86.9563	26.8292	46.9205	58.6583	35.3231	29.7459	30.6832	66.5504	35.2818	33.7516	66.3498
MLN	0	0	0	0	0	0.0273865	0.0892039	0	0	0.0365219	0	0.802412	0.0764769	0	0	0.0780052	0	0	0	0	0	0	0	0.349928	0.990911	0	0.0742377	0	0	0	0.0249427	0	0	0	0	0	0	0	0	0	0	0	0.0236537	0	0.0306889	0	0	0	0
MLNR	0.0424295	0.0266461	0.312322	0	0.0165951	0.137618	0.0407501	0	0	0	0.0177617	0.0183279	0.0349362	0.0184508	0.0147241	0.0356343	0	0	0	0	0	0.0739272	0	0	0	0	0.0339133	0.0150078	0.0652345	0	0.0113943	0	0	0.0187654	0	0.064232	0	0	0.0826073	0	0	0.266581	0.0324164	0.0114417	0	0	0	0.0234007	0
MMP12	0.149613	0.105703	0.336506	0.92237	0.142635	0.0661719	0.673551	0.305181	0	0.0661838	0.0352296	0.0484701	1.98644	0.0365963	0.0681442	0.0157065	0.00988107	0.149119	0.088475	0.00979608	0.0834004	0.154778	123.093	0.115296	0.0359139	0	0.627811	2.00433	0.0107825	0.438248	0.0226002	0.063149	7.85619	0.248136	0	0.0743175	0.98599	0.175446	0.0109232	2.74024	0.0369927	0.0755359	0.0142881	0.27233	0.0741513	0.109125	0.162927	0.703949	0.243299
MMP9	4.6584	0.77731	5.31933	16.1219	1.01223	0.643653	19.971	5.89619	8.08869	4.56611	1.51673	0.524934	8.19023	0.694819	0.765339	1.20331	0.967076	5.10715	1.31307	0.322206	1.42414	1.57496	194.003	3.79994	1.39254	0.116061	7.51873	3.82878	0.0691999	1.46908	0.719174	6.94883	19.125	3.83193	4.33995	3.91785	0.881386	12.0599	0.718556	8.68162	2.4216	2.6932	0.429837	6.5359	1.7251	11.4069	0.627382	2.63125	5.61519
MPL	0.115285	0.0155143	0.0404101	0	0.106285	0.174821	0	0.0671886	0.0392311	0.038856	0.0723907	0.128054	0.0508528	0.0107427	0.0857293	0.0760746	0.0348066	0.0202031	0.0973932	0.0345073	0	0.0789124	0.0380886	0.0338447	0.0210848	0.0424684	0	0.0786428	0.0854593	0.0413506	0.0862446	0.0741486	0.095592	0.0874075	0.0367416	0.0934956	0.0330782	0	0.048097	0.0864417	0.0195463	0.0960843	0.23278	0.0333089	0.0326502	0.03844	0.0645661	0.0476866	0.11537
MPO	0.134184	0.0468158	0	0.0445656	0.0174941	0.0527536	0.085915	0.0540659	0.0236766	0.0703508	0.00624129	0.0322011	0.0245524	0.077801	0.119	0.00417385	0.0472643	0	2.63327	0.135367	0	0.00432954	0.0766238	0.0153194	0.00636252	0.0192228	0	0.0158208	0.00573068	0.0166372	0.2082	0.0279687	0.10096	0.0395639	0.00739139	0.0902819	0.0199632	0	0.0174164	0.0217371	0.0314574	0.0178426	0.0189847	0.024123	0.0689674	0.0173994	0.00865926	0	0.0099468
MR1	1.26533	1.59987	3.98472	0.585542	2.65926	2.52211	0.59412	1.14202	1.52417	1.29804	1.30186	1.99924	1.99111	0.371716	2.49409	1.17289	1.20437	2.60537	1.09302	0.854265	1.96572	4.35377	4.06361	3.51517	4.09902	0.971593	1.0608	1.81809	1.22993	1.52493	1.3592	1.81664	3.02475	6.16827	1.58636	2.32204	2.55643	1.37726	1.62044	14.2566	0.382663	1.64888	1.38062	1.26325	1.73736	1.46572	1.43223	2.20366	0.984864
MSR1	0.693129	0.75225	1.56861	1.39129	0.510613	1.1568	0.704473	0.954769	1.94853	1.53739	0.154938	0.186038	1.03616	0.550151	0.378315	1.19062	2.1736	2.64986	0.413869	0.324294	0.385844	1.37183	10.742	11.4228	0.873017	1.87409	0.957411	1.51623	0.19658	0.957436	2.48485	2.06022	1.03181	0.830371	0.924114	1.7293	0.612716	0.866114	0.885674	3.97549	0.851912	1.49189	0.53127	2.027	0.28016	1.50261	0.377162	1.40291	0.424263
MSTN	0	0.0350969	0.0457084	0.0371222	0	0.0549283	0.0178913	0.00844421	0	0.0293003	0.194957	0.0321875	0.0536856	0.639965	0.18101	0.0677962	0.0131234	0.00761731	0.0734418	0.0390316	0.0632955	0.0162289	0.0287217	0.00638037	0	0.0400304	0	0.0263567	0	0.114332	0.00500268	0.00698921	0.288334	0.0164779	0	0.0141005	0.0685944	0.00613202	0.0217612	0	0.0294788	0.0278672	0.00474415	0.0301409	0.104638	0.02174	0.0378682	0.0154111	0.00621411
MTNR1A	0	0	0	0	0	0	0	0.0184869	0	0	0	0.017617	0	0	0	0.0114174	0.0143655	0	0	0.0142419	0	0	0.0209601	0.0139685	0.0174044	0	0	0	0.015676	0	0	0	0.216992	0	0	0	0.0273042	0	0.0158806	0.309196	0	0.0122019	0.0103863	0.0219958	0	0	0	0	0.0136045
MTNR1B	0	0	0	0.0267788	0	0.0633978	0.0258126	0	0	0	0.0225018	0	0	0	0	0	0	1.90124	5.66872	0	0	0	3.28741	0.0460261	1.3878	0	0.193337	0.0190129	0	0	0	0	0.0129997	0	0	0.0101717	0	0	0	0	0	8.7406	0	0.00724759	0	0	0	0	0
MUC4	0.0624515	0.0123853	0.0033604	0.0135093	0.375071	0.0690538	0.0378818	0.00670469	0	0.0445901	0.0454067	0.0117135	0.0131938	0.0621763	0.00171097	0.0131124	0.0347332	0.00201604	0.047622	0.111051	0.0397864	0.0536904	0.00886859	0.00675466	0.0168322	0.0137731	0.0374374	0.0217991	0.00189509	0.132043	0.0066202	0.0101739	0.0667732	0.176627	0.0146656	0.0625099	0.665943	0.013795	0.010559	0.000718828	0.00325085	0.0110633	0.0100449	0.00531818	0.0048872	0.0556205	0.0143177	0.00611819	0.0353602
MUC5AC	0.00100432	0	0.000821419	0	0	0.0017768	0	0.0027315	0	0.00236949	1.59426	0	0.32127	0	0	0	0	0	0.00118783	0	0	0.00087494	0	0.00206389	0	0.00129489	0	0	0.00810664	0	0	0.0180867	0.492577	0.0426417	0	0.00114029	0.0302572	0	0	0	0	0.0180287	0.000767308	0	0	0.00117206	0	0	0
MX1	1.24266	98.5454	5.64069	1.85419	4.72034	0.987688	1.37123	3.2525	2.81638	4.26815	7.02398	2.48009	2.86362	2.8443	1.21325	3.10703	22.8133	3.95691	1.07523	3.08308	2.08608	21.439	5.81366	10.6369	5.89497	18.2586	5.81315	3.86525	7.11773	3.14216	8.3991	66.9973	4.45335	3.079	14.2288	3.81245	3.00646	5.23997	3.70391	4.82678	2.42185	1.41109	3.78674	3.34663	3.96751	6.59122	1.2651	5.66341	8.71315
MX2	3.21403	2.79865	0.166972	0.285042	0.0677657	0.275632	0.332803	0.131504	0.223955	0.226566	0.553248	0.123575	2.4103	1.28609	0.121649	0.133104	1.01477	0.344345	0.252573	0.211058	0.0752977	0.616629	1.54274	1.93896	0.259643	0.690938	0.267306	0.21093	0.094473	0.510325	0.425248	3.91085	0.791259	0.128307	0.970809	0.998835	0.225247	0.164464	0.125516	2.75633	0.206161	0.226636	0.111849	0.398766	0.134465	0.744524	0.157963	0.132223	0.280913
NAMPT	1.7932	71.2754	20.715	5.20958	6.51448	17.0818	4.09539	20.4325	14.2046	16.0958	4.73502	4.91355	8.01954	4.43619	2.12088	3.34055	6.37223	11.4761	14.0627	9.19415	3.38527	55.6249	15.8421	6.58215	8.17886	61.1681	11.9151	40.8018	9.9212	27.3509	25.4737	15.9157	13.3137	10.4266	3.80173	20.2455	22.7316	9.72031	9.0214	62.3341	15.3955	10.4374	18.7423	9.88533	5.45918	21.2772	8.73395	45.3661	39.2118
NCK1	2.76932	4.18107	4.36462	3.00054	3.90595	4.82033	2.45199	3.47182	1.90398	5.65732	6.36525	8.28635	6.20195	3.33063	4.65013	5.01096	4.32248	4.70641	3.13076	5.5906	4.18154	5.3904	9.47462	6.88427	3.76211	6.10446	3.42732	5.52801	6.97763	5.43814	4.5455	3.47689	6.77475	12.6452	0.524457	8.80287	5.04744	3.61692	5.91529	9.67779	7.08682	6.55379	4.6734	4.89913	4.33899	3.40744	3.78073	3.2323	6.63431
NCK2	3.05927	3.13582	8.28291	7.39268	0.515754	4.47915	27.2204	3.49872	1.81487	2.32985	16.8841	1.35186	12.7686	5.18376	5.05806	1.25021	6.62653	8.80691	2.93897	3.67157	2.7928	1.54702	9.56909	74.7977	13.6106	0.982312	0.983711	1.97141	1.90575	1.31452	5.98698	5.19145	15.8518	2.0762	0.444536	4.65124	10.0701	2.47125	2.66316	13.3449	17.1665	28.5213	1.56268	11.4121	6.76788	2.4759	1.55216	1.39634	3.89433
NCR1	0.0185139	0.0872015	0.0227133	0.013835	0	0.0409423	0	0.0881178	0.0735022	0.0436797	0	0.79173	0.240096	0	0.0674603	0.26433	0.0586914	0.1022	0.197071	0.0290933	0.0471791	0.0403221	0.0142723	0.0190231	0.0118511	0.393859	0.0887872	0.117874	0	0.108462	0.178987	0.0625152	0.0402971	0.184234	0.0688379	0.0210205	0.474103	0.0182827	0.075695	0.0485864	0.0146486	0.00830864	0.0565789	0.037444	0.0367035	0.0756211	0.0725814	0	0.00926372
NCR2	0	0	0.0117573	0	0	0	0	0	0	0	0	0	0	0	0	0	0	0	0	0	0	0	0	0	0	0	0	0	0	0	0	0	0	0	0	0.0163215	0	0	0.0167925	0.0125751	0	0	0	0	0	0	0	0	0
NCR3	0.115666	0.326876	0.212853	0.302521	0.0848242	0.191841	0.124974	0.353904	1.49242	0.27289	0.163417	0.0374724	1.125	0.150895	0.301043	0.121427	0.381954	0.390192	0.342001	0.151468	0.0736881	0.0251914	2.9425	0.282263	0.0555303	0.447389	0.0693375	0.21479	0.0333439	0.169405	0.163074	0.439386	0.251757	0.249385	0.408563	0.311899	0.27587	0.542552	0.152006	0.278249	0.0686379	0.116794	0.0773234	0.362595	0.128985	0.658048	0.818736	0.143532	0.0578753
NDP	0	0	0	0	0	0.0084565	0.440715	0.0130003	0.0303633	0	0	0.0495543	0.0354222	0	0	0	0	0.0117273	0	0	0.0243617	0	0.368488	0.117875	0	0	0	0.0304332	0.0110237	0	0	0.0215205	2.62182	0	0	0.0108543	0.00960042	0.00944056	0	0	0.00756403	0.0257418	0.00730387	0.0232018	0	0.0669398	0	0.00790874	0
NDRG1	43.6773	12.0389	14.5583	11.4592	13.3399	75.3751	18.7607	7.35531	3.67432	25.9092	3.48372	16.4088	13.6097	10.6146	13.1879	13.1588	10.8656	15.7298	8.18208	7.31287	7.92361	62.3367	21.3681	16.4144	42.0639	4.01585	4.85931	12.5902	1.31651	2.34699	6.95172	16.8221	132.05	5.99307	3.32972	11.7415	24.1902	51.808	32.5671	117.857	22.839	11.2434	27.1426	10.5799	15.3647	20.2378	11.3965	3.10212	23.3203
NEDD4	2.68524	5.38931	3.17616	2.05556	8.05323	12.3434	1.48188	2.64307	0.78311	6.30117	1.47325	10.1422	2.45764	9.0065	9.57782	5.03454	6.99201	3.34598	2.00942	11.4522	7.25515	6.6991	2.48881	2.46617	3.11223	4.02589	4.16167	3.91843	4.07815	3.18237	6.7647	3.5926	3.1669	6.35124	0.73628	15.5873	1.25545	2.25414	3.8636	3.93293	10.2466	4.47971	8.95672	8.48832	11.2044	2.257	1.38449	3.7417	7.73776
NENF	73.4307	21.28	61.5275	33.8225	36.7315	41.0406	172.178	40.9163	86.8095	96.9818	69.7362	59.3881	32.4728	22.8076	40.27	49.7223	20.3303	45.6107	21.7959	35.7391	83.8357	33.5098	46.7443	24.9882	82.5414	37.8527	97.7085	30.3937	23.9143	62.2132	21.1274	24.4529	21.2712	18.1593	117.992	49.778	57.2566	56.4232	46.18	15.8254	30.0281	58.5717	30.0172	37.1841	40.9673	95.8175	58.4992	39.5893	27.6767
NEO1	0.209408	1.68794	3.58259	1.27448	4.4279	3.17387	5.65416	3.0209	1.04222	1.50509	0.610019	5.11124	3.17298	2.05877	2.93078	3.39413	4.57396	3.46659	1.48092	4.18859	2.36836	4.03795	2.56295	20.0062	2.32993	1.10224	2.38642	4.34341	1.69279	2.40664	5.61955	3.59869	9.86149	5.42519	0.854071	4.76501	2.55823	3.0081	1.62157	7.07434	5.25932	8.63243	3.52967	3.36375	2.44382	1.19168	2.8475	0.814402	3.98167
NFAT5	0.226508	0.464993	0.678112	0.241122	1.10824	1.02923	0.200098	0.486733	0.0525984	0.955364	0.631985	1.52718	1.12827	1.29349	3.41594	1.09653	0.736124	0.296208	0.630566	1.20326	0.186505	1.21934	0.841776	0.977062	0.212018	0.247959	0.412474	1.45347	0.465704	0.531151	1.12417	0.614519	2.17051	1.48992	0.031781	0.894046	0.5912	0.207853	0.353212	0.853325	0.836913	1.5593	1.15097	0.658638	0.761477	0.21197	0.141484	0.0724792	0.5592
NFATC1	0.121744	0.320388	1.55523	0.462103	0.124711	1.67178	0.762797	0.278555	0.59228	0.189207	0.684375	0.157766	1.10506	1.03866	0.160946	0.44469	1.37224	0.708791	0.468536	1.37056	0.403806	0.425925	1.72211	1.30652	0.138544	0.174407	0.315093	1.53178	0.425609	0.310522	0.611845	1.36377	0.900112	0.348704	0.382251	1.21113	0.326025	1.01904	0.266373	0.669418	0.710979	0.653899	0.166833	0.531532	0.178143	0.579585	0.228961	0.235004	0.179849
NFATC2	1.21602	0.34664	0.928837	2.55386	0.25559	0.722097	4.16175	0.834006	0.638102	0.396663	1.95474	1.07704	1.38958	2.57684	2.05417	0.168732	1.65818	1.84452	0.722858	1.60626	0.487723	0.30215	3.07151	1.96656	4.44028	0.409	0.704873	4.38049	0.173142	1.39117	1.27784	1.11876	1.46378	1.20377	0.298804	2.78052	2.15775	0.795684	0.321157	2.96738	2.83455	4.55182	2.65304	3.3841	0.953816	1.35742	2.31592	0.281676	2.24335
NFATC3	1.92228	1.71333	2.13859	1.02308	3.29692	3.44129	0.888696	3.28245	0.951194	3.83334	0.66975	3.06868	1.00768	1.16561	3.58193	3.40934	1.98923	1.4207	0.929648	1.84913	1.97768	3.61106	1.6629	2.52517	0.912043	0.597798	1.06883	2.55502	1.09912	1.66209	1.75227	1.59697	2.90484	5.21193	0.571198	2.86938	1.20301	0.644548	1.44355	1.31426	1.81065	1.62534	1.75902	1.87386	3.41639	0.903372	1.10605	0.671663	1.388
NFATC4	2.16212	0.340436	2.32555	0.595997	0.29732	0.869013	1.4482	0.367174	0.43208	0.303811	1.94584	0.271842	2.3395	0.401014	0.144873	0.200599	0.717684	0.491731	0.326711	0.198005	0.267284	0.323884	0.970287	0.72346	1.31888	0.107115	0.159369	0.504703	0.114959	0.969947	0.393224	0.490926	2.93846	0.655872	0.0988485	0.61784	2.11288	1.3824	0.189246	0.367009	0.744433	1.25834	0.345927	0.826684	0.343816	0.637475	0.289511	0.254298	0.22032
NFKB1	1.96883	5.08118	8.26897	3.9429	5.59301	2.40055	3.0179	5.23283	2.34383	5.13399	2.54993	9.66834	4.26149	3.52572	5.63011	6.03309	5.11093	7.5341	3.7595	5.95303	2.17316	7.07548	8.62299	6.80274	3.2054	2.9573	1.59156	6.5796	4.50179	2.88766	6.823	5.24217	11.0902	7.42437	0.524823	5.61867	5.30993	2.34802	4.93677	9.4174	5.91201	10.7587	2.51413	5.47612	4.78041	3.79129	4.64552	2.67368	5.87437
NFKBIA	31.2216	40.1099	23.5366	19.3139	44.9526	59.4424	24.1277	89.2931	60.7923	31.055	28.0997	52.4787	30.9732	21.3866	32.4349	44.7029	35.3175	54.8498	32.9613	32.3371	67.0483	34.6299	62.9271	37.6421	26.8492	37.4363	55.405	49.6014	23.953	177.434	78.31	55.4636	47.6832	165.545	22.6464	43.3215	158.66	21.3518	48.4709	92.0967	15.6644	51.2942	57.7325	42.3437	34.1762	59.9973	71.738	27.3745	44.3098
NFKBIB	41.2825	11.4357	12.5499	6.8517	14.7486	11.5655	17.7278	18.3336	18.6557	14.3028	10.189	5.23736	12.1346	8.24316	6.06013	13.1845	8.91595	16.3163	12.1284	8.11253	10.6546	7.52131	14.2528	23.7619	32.9563	5.81356	31.2789	17.5865	7.95561	28.1828	9.91389	11.9071	12.3855	25.3613	12.5152	14.2713	16.3785	8.50336	8.68481	10.6854	6.68783	9.44102	10.2369	12.0718	16.8766	20.5117	12.1263	15.8067	18.1172
NFKBIE	11.5759	2.48152	6.77458	6.88989	5.24989	5.83756	16.6472	7.98627	7.39635	4.91757	3.61522	2.38432	4.07535	1.74487	1.59036	1.80755	3.8957	9.3863	4.55298	2.62458	2.51736	3.80318	12.551	8.43414	13.6639	1.97832	9.55632	10.0646	0.822034	7.95503	4.73138	6.15167	14.1078	5.63919	10.3905	11.5552	6.04086	5.96038	1.65759	11.9674	2.44958	8.39734	4.82922	7.21722	5.00706	7.7094	6.86125	5.2123	14.0032
NFKBIZ	0.365194	2.7857	1.9791	1.56197	1.51197	2.38473	2.08733	1.19511	0.58466	1.85629	6.17845	3.07419	1.27613	2.36662	0.531655	0.915136	3.26293	1.72639	1.14477	2.61278	2.92051	4.86276	3.06248	1.63519	1.98419	6.32777	2.50602	15.5953	0.568326	14.1588	2.34655	2.10536	28.2752	7.85912	0.445995	2.72043	9.02837	0.759383	1.97001	5.46463	0.446344	5.4897	0.979941	2.94719	1.70403	1.73594	1.16657	2.0264	4.63512
NFYA	4.54293	2.91075	4.6821	6.22615	4.35399	9.64374	9.81701	2.67621	1.29976	7.49074	10.9832	7.82365	3.94128	4.01304	3.1259	2.62983	4.32925	5.02007	2.32758	5.3325	3.12268	6.8138	4.93419	6.43016	8.20018	2.31801	5.39151	5.36225	1.71259	4.47166	3.3451	3.10525	9.05407	4.69156	1.83959	6.1708	5.50877	4.94935	4.55487	7.40908	6.43583	11.8653	5.94749	6.49111	4.29349	2.62401	6.15699	3.08497	6.76417
NFYB	6.71447	3.79041	19.471	4.77714	4.38112	4.86666	5.21601	6.24589	3.9305	3.54117	4.26281	5.33341	5.04391	15.5494	6.25039	6.62799	14.3063	19.2276	3.56294	9.13448	3.27073	6.47479	5.63138	5.79471	7.804	11.3695	6.00265	17.7242	7.29811	5.17856	3.80855	3.95983	5.70015	9.41087	3.17624	4.15501	5.71673	1.69344	5.51816	3.26623	9.68526	8.71782	5.05967	4.85987	5.47805	4.33678	4.75916	9.83413	5.57295
NFYC	12.1982	4.74978	6.76689	4.29014	8.22727	8.66489	7.5135	7.50466	5.86552	6.62248	13.0452	4.99971	6.18472	7.06762	7.82581	9.48067	6.17949	8.81735	4.09519	4.08423	6.28467	7.46191	5.32514	8.86917	10.3113	3.17228	9.15433	7.7774	3.59306	10.0059	4.6508	3.94926	7.6098	9.18444	3.32862	9.60038	18.7663	8.64372	5.61342	10.3549	4.97654	5.76202	7.65154	5.86395	6.94454	7.47838	8.36274	6.81116	7.8491
NGF	0.753154	0.756779	0.396974	1.15065	0.0392768	0.266489	2.55581	0.728315	0.717626	0.118461	0.651586	0.520533	2.72862	0.393018	0.243939	0.463859	1.22033	0.492746	0.277129	0.473412	0.661081	0.320775	1.13541	2.82033	0.235699	0.151053	0.160529	0.905757	0.347388	0.78441	1.20006	1.11145	0.437148	0.73282	0	0.323047	2.99176	1.9668	0.234614	1.21519	0.662123	1.18676	0.51148	2.04453	0.481116	0.527367	0.422848	0.456917	0.351729
NGFR	0.477143	1.0501	0.279735	1.42623	0.0693637	0.410864	6.32638	5.59851	1.38134	0.204223	1.73403	0.842668	2.20602	0.694078	0.131878	0.709252	10.0796	0.844303	1.55814	2.6453	0.597193	1.00056	9.29013	0.464235	0.562207	2.22121	0.192374	1.07087	0.287271	0.169627	9.85509	6.55867	2.05871	1.23255	0.20724	2.03753	1.12794	4.89531	0.379806	0.443248	1.77403	4.85113	0.658109	10.3846	0.811992	3.34101	1.25073	0.747542	0.21128
NLRX1	3.15553	3.10287	3.51298	2.05776	2.60496	2.15612	5.91257	4.84654	2.1551	3.12014	1.14998	7.35884	2.37177	2.9564	4.15273	4.46489	4.06889	2.19405	2.22836	1.54593	0.923317	3.2225	4.18467	1.82762	2.87597	0.955538	3.45942	2.40123	1.53067	1.25706	2.24501	3.75192	3.80934	3.17289	2.67969	4.43917	1.79614	3.28201	2.57415	4.20395	3.97963	11.7223	1.749	4.45807	3.80049	2.9522	4.0777	2.09548	3.82698
NMB	22.6844	1.90592	0.70118	2.51134	5.09005	2.51774	13.5857	1.28241	2.6412	5.76453	2.04564	1.82199	1.94829	2.23684	3.80215	0.907211	0.9784	2.0823	1.39926	2.38904	4.28198	3.10697	3.80678	7.96325	8.20979	0.397923	7.68832	0.87333	0.790856	1.5498	0.801193	1.48602	4.17986	3.04848	5.22771	2.7644	0.705969	9.26183	2.44359	1.33491	2.29272	2.41618	5.85561	1.42873	1.66561	2.64131	1.40414	0.992926	2.3679
NMBR	0	0	0	0	0	0	0	0	0	0	0	0	0	0	0	0.00933819	0.0234989	0	0	0	0	0	0	0.0342742	0.0142349	0	0.0266615	0	0	0.0186113	0.00895785	0	0.0161342	0.0147528	0	0.0126243	0	0	0	0	0	0.00997986	0	0	0	0	0	0.00919842	0
NOD1	0.233816	0.493765	0.565299	0.387853	0.560765	0.759128	0.888376	0.646403	0.310106	0.630447	0.964813	0.592679	1.3868	0.301678	0.545691	0.397056	0.624478	0.64299	0.261345	0.25841	0.186608	0.637947	1.44199	1.44413	1.26645	0.450538	0.529852	0.452597	0.207397	0.516094	0.418145	0.581295	1.28629	0.426143	0.370677	1.00646	0.62185	0.337464	0.441217	0.633838	0.491979	1.2269	0.645843	0.848083	0.522117	0.605707	0.371584	0.333722	0.8151
NOD2	0.195145	0.413615	0.177063	0.0683566	0.20751	1.08157	0.439267	0.0870752	0.0968434	0.161861	0.823292	0.0592698	0.210894	0.151157	0.133324	0.0742635	0.309317	0.321674	0.162282	0.0958302	0.202024	0.305479	1.01545	0.714326	0.616775	0.0982824	0.643402	0.110008	0.193379	0.459339	0.289868	0.339765	0.398203	0.250831	0.0544187	0.581609	0.257212	0.126464	0.0427425	0.20805	0.0506633	0.150523	0.223638	0.148004	0.21157	0.195712	0.127507	0.105944	0.225801
NODAL	0.020701	0	0.0677241	0	0.157884	0.0366232	0	0.0281507	0.0164371	0.0732595	0.0259974	0.120717	0.0894865	0.0945207	0.107757	0.0521571	0.0218749	0	0.0122417	0.0759037	0.0263762	0.0270513	0.0319168	0.0212704	0.0265023	0.0266901	0.049638	0.0658996	0.0119353	0.173251	0	0.0233001	0.0150192	0.0411997	0	0.0117518	0	0	0.060455	0.0181087	0.00818952	0.148643	0.158157	0.0167469	0.0820788	0.0241584	0	0.0171255	0.0103581
NOS1	0.00400901	0	0.00109297	0	0.00156802	0.00236418	0.00385033	0.00181725	0.00212217	0.0015764	0.00335648	0.00346347	0.0016505	0	0.00556492	0.00112232	0.0211818	0.00163929	0.0189662	0.00839985	0.0017027	0	0	0.00686548	0	0	0	0	0.00154094	0	0.0226088	0.0391072	0	0.00177308	0.0019875	0.00758631	0.00268399	0.00923754	1.56261	0.00116899	0.00105734	0	0.00408388	0.0270272	0	0.00155953	0	0	0.00133731
NOS2	0.0335697	0.213456	0.181897	0.238316	0.083703	0.155898	0.145084	0.319554	0.359844	0.178202	0.0421586	0.217512	0.751491	0.224445	0.0349486	0.0599111	0.24388	0.751538	0.694813	0.136277	0.0267331	0.709195	0.543456	0.573448	0.290098	0.23264	0.734519	0.0356219	0.0483869	0.133452	0.0743742	0.23143	0.158313	0.840711	0.592886	0.228688	0.214913	0.107739	0.142153	1.04616	0.537861	0.500924	0.336623	0.118815	0.245409	0.190985	0.142573	1.215	0.214164
NOV	0.124558	0.345831	0.193025	1.16595	0.16923	0.237759	0.28333	0.597299	0.28109	2.38189	0.543377	0.526716	4.82574	0.419067	0.293474	0.220232	0.928281	0.611186	1.03898	0.22664	0.100236	0.765297	1.70818	15.3649	0.344109	0.0169047	0.157196	0.834777	1.02808	0.54866	0.44365	1.16585	3.28188	0.478403	0.146252	0.43171	0.625428	1.5343	0.796442	1.50824	2.26153	2.01825	0.205353	1.5062	0.786293	1.66784	0.468326	0.840625	0.347706
NOX1	0.33952	0.143598	0.130343	0.424586	0.235777	0.484207	0.299463	0.15076	0.517166	0.506772	0.513404	1.40973	0.282411	0.189826	0.0937768	0.354977	0.15376	0.322993	0.106536	0.101625	0.273686	0.211273	0.245711	0.441413	0.576601	0.446682	0.199376	0.176462	0.119848	0.475518	0.167468	0.0935874	0.502718	0.395321	0.17519	0.212411	2.01095	0.30791	0.242824	2.43058	0.169953	0.261205	0.280571	0.106504	0.206049	0.485175	0.627795	0.533094	0.0832086
NOX3	0	0	0	0.0384765	0	0.0151819	0.0494509	0	0	0	0	0	0	0	0	0.0576571	0	0	0	0	0.0218683	0.014952	0	0	0	0	0	0	0	0	0	0	0	0	0	0	0	0	0	0	0	0.0770238	0	0	0	0	0	0	0
NOX4	0.27021	0.200383	0.216298	0.244884	0.0168647	0.406844	0.215342	0.132908	0.47932	0.135639	0.148011	0.137829	1.56216	0.108752	0.0359118	0.140024	0.0789772	0.144576	0.0679963	0.0511948	0.120867	0.155264	0.536273	1.06922	0.128805	0.048181	0.103392	0.256226	0.0530351	0.0914199	0.0810556	0.0355904	0.463	0.560664	0.145359	0.094649	0.167431	0.195868	0.235057	0.460172	0.434414	0.376694	0.0944363	0.223249	0.116825	0.0905763	0.217875	0.237807	0.233011
NOX5	0.00700319	0	0.018329	0.00209333	0.00164346	0.00123897	0.0080712	0.00380938	0	0.00165226	0.00527698	0.00907531	0.186831	0	0	0.0670504	0.00740034	0.00515452	0.00993939	0.00293468	0.00178463	0.00244041	0.004319	0.00287833	0.0143453	0	0.00335853	0.00297253	0.00161509	0.00234444	0.00338524	0.00472949	0.0812964	0.0130088	0.00208313	0.0365762	0.0042197	0	0.029451	0.00122524	0.00664928	0.00377146	0.0149814	0.00793174	0.00416512	0.0849976	0.00244046	0	0.0280333
NPPA	0.0312918	0.0589545	0.0127965	0.0233837	0.183584	0.11072	0.180319	0.106382	0.0993855	0.0738264	0.491223	0.0811009	0.212565	0	0	0.0657008	0.132265	0.0191929	0.0740188	0.0163909	0.079741	0.040891	0.0482456	0.064305	0.0400611	0.201725	0.300132	0.0166024	0.0180414	1.04755	0.0756299	0.0176103	0.227031	0.186833	0.0232697	0.0532925	0.188545	0.092703	0.146215	0.0136866	0.0247587	0.0280862	0.119536	0.113917	0	0.109554	0.463441	0.103548	0.046972
NPPB	0.429247	0.0475713	0	0.264161	0.0296274	0.0446708	1.30952	0.0343366	0	0	0.0317101	0	0.0311858	0	0	0	0.0800452	0	0	0	0.0643444	0	0.116791	0	0.129304	0	0	0.0535869	0	0.0422642	0.061027	0	0.036639	0	0.150213	0	0	0.0249345	0.0589916	0.110439	0	0.0453264	0	0.0204269	0.0500574	0	0	0.125332	0
NPPC	0.0327234	0	0.655718	0.097814	0.0191983	0.376302	0	0	0.0519663	0	0	0	0.0202082	0.021345	0	0	0.0172896	0.040142	0	0.102845	0.0208473	0	0	1.27769	0.041894	0	0.039233	0.0347239	0	0	0.0263633	0.036832	0.0712254	0.195381	0	0	0	0.0484721	0.0573392	3.17744	0.220077	0.0587423	0.0125005	0.0661825	0.0973105	0	0.0142542	0.0135357	0.049121
NPR1	0.984224	2.21724	2.30895	1.95258	0.538385	0.23547	0.88808	2.23864	2.90906	19.1344	0.862148	1.22097	5.41182	1.65868	1.91439	1.25608	2.70558	1.74443	1.73159	2.01815	1.06215	1.83082	3.12135	0.802559	0.578456	1.02511	0.839867	0.769357	1.73267	0.756295	2.73434	1.78982	0.45742	1.53361	1.15646	1.25666	0.527611	3.13025	2.9091	2.44504	4.52001	2.48672	1.83573	2.5587	1.53458	1.32846	1.44943	1.07501	1.59484
NPR3	0.063941	0.163968	0.180132	0.2044	0.033345	1.22548	0.133055	1.10863	0.445653	0.0439995	0.769546	0.775662	4.52778	0.481957	0.12204	1.87654	0.788282	0.25492	0.296195	0.290272	0.126732	1.53495	0.711997	0.242724	0.0591212	0.693871	0.187393	0.437255	1.06295	1.07622	1.95036	1.73126	1.68297	1.64021	0.475488	0.772361	0.672439	0.40341	0.433635	0.326281	1.99977	0.593038	0.594358	0.760111	0.491203	0.34201	0.210441	1.81907	1.09846
NPY	1.23672	0	0	0	0.0223251	0.0168304	0	0	0	0	0	0	0	0	0	0	0	0	0	0	0	0	0.205345	0	0	0	0	0	0	0	0	0	0	0	2.77316	0	0.210177	0	0	0	0	0.0341548	0	0	0	0	0	0	0
NR0B1	0.00795433	0.0149862	0	0.154547	0	4.39763	0.206266	0	0	0.365948	0.119873	0	0.00982431	0.010377	0	0	0.0168108	0.380547	0	0	0	1.65618	0	0	0.0101835	0	0	0.0590842	0	0.0532571	0.0320417	0	0.981087	0	0	2.18557	0.0958561	0	0	0.00695824	0	0.321276	0	0.0965248	0	0.0185657	0	0.00658044	0
NR0B2	10.8384	4.65516	12.9311	68.5781	126.392	47.0923	46.5585	26.633	30.9815	1.48419	46.8691	1.96438	2.13434	85.015	11.6466	10.554	115.524	14.3183	136.059	83.8808	60.5508	42.1663	26.6202	0	50.8651	46.3004	66.5899	82.743	12.9174	92.7134	96.9545	45.8453	19.4665	35.9416	102.58	31.6682	153.964	30.1183	14.8213	31.6127	67.0935	33.0212	322.898	86.0142	25.559	32.9395	88.6659	22.1589	57.9484
NR1D1	8.237	4.19232	13.0499	8.12523	8.11478	12.3022	10.8556	11.8116	11.2235	16.2269	8.43117	7.381	3.1465	16.4279	17.6311	18.9006	4.80296	11.7019	3.96262	11.8412	52.0169	12.2921	4.40546	9.78865	12.5768	8.52542	8.47343	12.1684	7.79243	9.35386	39.5211	4.37589	5.37536	25.6912	7.27706	8.08898	13.0839	10.1755	8.36674	22.6783	2.2858	8.01165	12.3061	17.0811	11.4358	7.36263	6.03602	9.65925	28.4236
NR1D2	2.80615	3.4773	5.32652	3.24446	6.50404	9.54282	4.16407	4.01254	7.06218	4.45749	4.12533	8.65801	3.29107	8.42147	6.103	9.49018	5.42469	6.44512	3.42928	8.07809	6.02689	8.37005	3.85766	5.47896	5.95933	6.39363	2.88065	7.9874	5.99942	4.85832	10.4523	3.57532	3.65684	11.3575	2.97788	7.34985	6.25591	3.59174	4.4598	5.48104	6.55127	12.1016	8.92763	12.0109	4.67377	3.00778	5.14647	3.56938	12.2693
NR1H2	58.57	11.8669	15.8444	10.8374	20.8024	17.9582	21.4038	22.1279	12.457	22.6708	20.3649	26.4778	12.8082	9.6912	13.6933	21.3833	15.0584	13.3169	13.2867	11.7739	19.3648	15.567	21.0352	27.1352	16.9348	10.0173	17.4433	16.0529	18.3435	14.5211	11.8493	17.2745	22.6835	9.28652	11.0901	13.2162	17.0583	24.3131	16.8102	15.6149	23.6733	17.3962	18.4928	18.3502	19.5128	15.5515	24.7401	13.0134	24.6619
NR1H3	14.3805	11.8351	12.4098	21.273	12.2561	12.1394	10.6481	10.0407	15.9306	10.2833	21.9	15.7801	6.92784	17.4543	17.724	18.0383	14.7304	10.9259	6.913	20.1641	8.89061	10.5174	30.9572	7.95208	19.1035	9.85367	11.6054	7.51498	17.1841	15.5683	8.04138	12.6399	9.64819	16.8903	16.8975	15.2873	11.9569	18.2093	10.3773	9.1575	6.65562	17.2341	8.71859	12.5125	14.2086	10.5521	12.1106	10.6111	9.74879
NR1H4	19.7011	27.8142	14.3155	22.9273	16.6809	19.7567	34.0584	15.806	18.6592	10.8973	15.6973	20.4834	21.2301	18.7839	18.6123	26.3927	21.4231	22.372	15.6937	22.9526	10.583	8.86396	12.111	0.0208155	26.759	15.3777	14.1964	18.9708	34.1173	19.7944	25.277	24.3523	14.7274	22.7733	8.77522	23.3403	25.9691	18.3998	22.3692	24.8631	15.067	24.9152	34.1742	25.0134	17.5858	11.3126	20.0977	22.7967	25.169
NR1I2	1.56965	3.47876	2.20002	0.627852	3.87078	5.93413	0.140743	5.28759	5.80245	0.169028	0.0654355	9.38968	0.273503	4.28236	5.13969	0.858787	6.08749	4.44222	3.06199	13.6328	9.84219	3.03844	3.69539	0.0200766	7.1501	8.58213	6.84041	4.74801	2.79758	14.4395	7.47463	12.4404	4.90971	13.8007	4.0345	13.503	7.41054	2.43441	10.5831	2.82879	5.80515	0.0438439	13.9229	5.9935	7.89572	3.27597	17.5842	7.21468	21.0819
NR1I3	27.767	20.0584	0.485687	11.2287	7.07361	16.0448	2.52065	24.118	61.0194	14.1291	1.90437	1.34669	1.03467	5.3883	0.927339	39.3596	24.0078	24.7026	3.71863	26.8453	33.9608	39.7007	3.87483	0.185229	29.7177	18.0814	16.1844	23.4445	10.6382	30.3786	13.716	26.3179	1.73876	70.6516	54.4582	20.6544	11.9589	25.0065	16.1283	2.49995	2.33249	3.24083	21.4816	3.04543	15.5462	29.9296	18.666	30.0988	21.9561
NR2C1	2.30818	1.54226	0.924157	3.29728	2.0722	2.2768	3.71962	1.37233	1.2403	1.31393	4.20316	1.88859	1.84308	1.7857	1.20429	2.1459	1.97395	2.85451	1.37132	2.3225	2.28439	1.76065	2.42492	2.27239	4.23326	1.33919	3.70695	2.18442	0.80157	2.53825	1.32981	1.23555	5.30437	2.64589	1.67653	3.70248	3.80576	0.773921	1.60839	3.13436	1.29538	4.73366	3.51258	3.28515	1.96606	1.5567	2.7708	1.84734	2.12186
NR2C2	0.455095	0.83786	1.57858	0.895072	2.35166	1.86072	0.965282	1.04624	0.105935	1.98303	3.27467	1.71738	1.9261	1.94356	1.78404	1.99447	1.97374	1.25474	0.995851	1.62908	0.851848	2.3956	1.67988	3.2474	1.59228	1.034	1.19078	2.01504	0.735026	2.76664	0.735676	0.734148	3.30185	2.13602	0.101417	2.90334	2.59624	0.292776	1.12039	2.29916	2.22499	3.08418	1.68525	2.18622	1.56052	0.87537	0.5592	0.723548	2.66433
NR2E1	0	0.132659	0.0038393	0	0.00550801	0	0.0405754	0	0	0	0	0	0.0173932	0	0	0.0039424	0.00496039	0.0115168	0	0.00491772	0.00598111	0	0.0361874	0.0192932	0.0120194	0	0	0.00498116	0.0974323	0.00785731	0	0	0.00681154	0.018685	0	0.0532973	0	0.00927112	0.00548355	0.143722	0.00371413	0.00842661	0.0358639	0.00759512	0.0139592	0	0.00408955	0.0155336	0.0140929
NR2E3	0.00540178	0.0305313	0.0132541	0	0.00633828	0.0955657	0.0311279	0.0220372	0	0.00637219	0	0.00700008	0.0266867	0.119799	0.016871	0.0499035	0.051373	0.0265056	0.0383328	0.277292	0.0275308	0.0282354	0.0249854	0.0444029	0.00691561	0.0208938	0.0388581	0.0573202	0.0124577	0.0361669	0.0391671	0.00608001	0.0156766	0.0071672	0.00803392	0.0367988	0.303781	0	0.0441709	0.0945068	0.12822	0.0824231	0.074286	0.10488	0.00535448	0.0189119	0.02353	0.00893756	0.0270287
NR2F1	5.88145	1.46172	0.279751	9.7814	0.523701	4.33549	1.33404	8.9056	0.814767	33.2632	5.00797	14.2055	3.6166	0.925086	10.2051	11.988	4.16536	2.26167	3.43366	2.95404	3.86918	5.92687	3.35066	4.04168	1.57002	1.65106	0.750152	1.6023	2.36166	0.628379	7.56455	6.72788	9.81751	6.87937	0.0496301	1.00403	15.2811	1.83714	6.87046	1.6639	0.914203	7.43545	3.80192	5.15961	1.56292	1.34354	5.55633	0.707409	0.905822
NR2F2	4.03697	3.40419	8.79365	4.3467	3.75001	4.78534	6.16754	7.52998	3.72246	3.87889	5.80919	12.0028	16.3151	4.31444	8.30956	6.25682	10.0025	7.82431	6.7544	5.91181	4.33829	5.90407	8.7465	5.21847	4.2062	2.23868	5.37348	5.46123	11.7002	7.116	7.44238	5.82942	12.2433	6.15187	1.23067	10.4947	7.18452	6.42725	5.09613	6.50278	5.26989	13.488	7.99466	9.37623	5.24944	5.37611	6.80944	2.63046	7.66989
NR2F6	42.9244	22.4661	37.8816	26.3757	13.8459	27.8388	56.5081	30.3034	26.7152	34.3905	51.5794	31.3469	16.2322	69.4529	32.3892	31.9968	29.1458	29.6976	14.9089	32.5104	21.9687	18.4777	27.0377	16.0003	71.1004	13.8717	52.3661	28.3089	9.92952	32.225	14.1598	33.2116	27.0903	24.9881	39.7358	44.2378	44.9869	96.5589	27.1787	9.97302	59.1796	45.398	30.8884	26.1117	42.185	48.8479	57.0375	27.975	39.1157
NR3C1	3.67777	6.20912	11.3163	3.27514	7.19604	7.60842	2.59273	7.26422	9.545	7.13537	2.27698	12.0523	5.83784	5.21166	6.16593	6.7616	5.24302	7.34503	4.6729	6.28675	5.9811	11.3829	6.48044	4.43264	7.58488	16.6813	5.07594	9.59737	5.29613	5.235	9.47072	5.90932	6.62301	10.4743	2.13395	9.28416	7.32337	4.30916	5.67101	12.3174	7.8621	5.33478	7.16255	7.21024	8.0032	3.16607	4.67709	6.03292	13.9609
NR3C2	0.615321	0.449721	0.835154	0.210088	1.60582	2.01531	0.741255	2.30469	1.0993	0.262812	0.582895	3.22734	0.90411	1.39786	0.196045	1.85327	1.33967	1.02486	1.38649	1.74771	0.111519	2.28054	0.482529	0.741254	0.302202	1.04297	0.648689	4.05835	0.896091	1.83793	2.3889	1.80608	2.29374	2.72375	0.355015	0.76789	1.84579	0.44787	0.337708	0.146167	1.13949	1.5664	0.079027	0.98056	0.6704	0.346664	2.0657	0.649467	1.26605
NR4A1	2.52942	0.773883	1.94107	1.14883	1.33318	1.0943	1.25272	2.71778	0.560755	3.17084	1.01663	10.1199	5.34028	1.25349	0.985307	1.41622	1.84283	3.04098	61.5536	4.89962	7.8108	5.26304	1.59253	2.32503	2.39257	3.76604	2.82811	15.3447	2.1716	5.42399	7.06749	25.4419	15.8595	4.97198	0.353686	0.556375	3.42061	2.60695	2.95757	2.88719	2.01083	3.36988	0.796489	3.73111	1.44293	1.09609	1.95877	11.2993	0.896643
NR4A2	0.865789	0.441081	1.04772	0.330095	0.627156	0.855726	0.700004	0.690799	1.01715	0.218855	1.84176	4.8084	3.87358	0.973892	0.206943	0.226301	0.826199	1.69606	0.804561	1.93436	2.37515	1.78558	0.967101	1.00307	0.650349	12.7745	1.01683	9.59029	5.5062	4.18491	2.08187	12.4049	14.2937	4.96422	0.170812	0.481473	2.4398	0.772096	0.438608	2.22187	1.06599	2.61675	0.168742	1.77248	0.50354	0.324769	0.608035	2.94904	0.464155
NR4A3	0.0915856	0.125491	0.290547	0.141028	0.0325648	0.100654	0.207907	0.841621	0.28207	0.098217	0.121989	0.996228	0.59986	0.195513	0.0924583	0.0442861	0.114376	0.224697	1.03068	0.511717	0.915873	0.319149	0.389388	0.265205	0.113699	3.67488	0.266193	3.27483	0.313625	0.543517	1.31472	8.48731	5.96825	0.614953	0.231149	0.0724747	0.387403	0.117849	0.739179	1.36927	0.56654	1.02381	0.0466481	0.626415	0.170563	0.0971655	0.418287	1.03089	0.149977
NR5A1	0.0460872	0.0192954	0.00418823	0.00765333	0.0180258	0	0.118035	0.00696364	0	0.0302037	0.0257239	0.00663596	0.0126493	0.0200414	0.00533115	0.0043007	0.0054112	0	0	0.00536466	0	0	0.0710572	0.210466	0.0327794	0.00660233	0.0122789	0.499915	0	0.0085714	0	0	0.0148612	0	0.015232	0	0.0308549	0.00505685	0.25124	0.00447954	0.00405168	0.0183849	0	0.00414269	0.0253798	0.0358564	0	0.0211816	0
NR5A2	2.51063	4.5117	11.3895	5.71676	8.90839	5.28244	11.582	5.3466	5.84611	0.188692	7.16771	8.04808	2.21326	12.0185	0.352362	11.1696	7.14326	6.41554	4.20592	13.1558	6.14383	23.4069	2.9809	0.188176	5.80815	9.55554	3.15181	12.1226	3.93488	7.73348	8.49968	4.29487	3.77426	14.2812	1.95491	4.95094	11.3887	2.77688	2.52931	25.8336	8.70337	16.3025	7.73985	5.51373	5.29669	3.10039	4.21494	3.5	6.76254
NR6A1	0.31239	0.574649	0.428515	7.51061	1.46908	0.47216	1.63715	0.826208	0.253905	0.603544	1.60633	0.860644	0.613683	0.503804	1.73367	0.663132	0.626421	0.446577	0.608027	0.463843	0.673836	1.30074	0.610587	0.583836	2.71138	0.40277	0.477751	0.923991	0.357384	1.11578	0.225913	0.332233	0.913733	1.74606	0.289009	1.29865	1.46729	0.478523	0.689615	0.884365	0.759025	2.0135	0.791177	0.835772	0.7973	0.749225	0.705026	0.443611	0.450467
NRAS	10.4731	7.91784	9.15851	9.35977	12.5614	17.964	7.22898	14.7027	5.60437	9.44129	7.90443	9.36607	8.23103	10.3127	7.34402	5.9212	8.12855	13.7847	4.84475	7.4397	5.78638	12.7817	11.3681	13.4524	16.2067	7.17558	13.7512	14.6283	7.15785	17.4445	9.90991	7.3725	18.7634	15.7093	4.85038	25.1728	10.8497	5.59704	7.06722	53.2225	12.3472	11.7476	19.9391	17.0345	12.5716	6.19157	11.4677	10.1207	13.571
NRG1	0.0943614	0.0728604	0.0721161	1.09586	0.0308566	0.57471	0.0222852	0.458585	0.0589575	0.0109488	0.00777075	0	0.0114634	0.0242167	0	0.0142909	0.294234	0	0.607414	0.0567201	1.96312	1.26003	0.178877	0.936191	0.00594127	0.101717	0.0408019	0.605705	0	0.468659	2.73802	0.81485	0.630749	3.56925	2.44331	0.728883	0.0124277	0.562154	0.0939658	2.23007	0.0305987	0.00694221	0.146549	0.128898	0.0322006	0.158864	0.0134766	3.52692	0.558843
NRG2	0.325656	0.0219123	1.021	0	1.90147	0.528123	0.0111702	0.0527203	0.0615663	0.01372	0.0973751	0.0602874	1.11567	0.0151729	0.0887943	0.123727	0.0614506	0.456553	0.0917048	0.0934139	0.617464	0.168871	0.035864	0.673211	1.56841	0.0299909	0.557768	0.0740495	1.06843	0.0454246	0.0593438	0.0741815	0.51755	2.0627	0.0403615	1.29851	0.155731	0.673806	0.416648	0.640969	0.0705513	0.0278376	0.053315	0.0313635	2.31727	0.294083	0.0101325	0.452221	0.0387969
NRG3	0.00345493	0.00650917	0	0.268506	0	0	1.21445	0.0281896	0.00548658	0.00815118	0.407854	0	0.174953	0.0360576	0.00359684	0.0116065	0.0365085	0.0127145	0.00408621	0.0144778	0.00440211	0	0.11719	0.0106499	0.0663473	0.0400904	0.00828441	0.0659905	0.00398391	0.00578299	0.250509	0.0894403	2.94281	0	0	0.0156907	0.0867388	0.0102353	0	0.00906684	0.0355369	1.09775	0.0395938	0.0894403	0.00342467	0.00403196	0	0.0200073	0.00691491
NRG4	0.0452801	0.0328111	0.190867	0.0104113	0.0245216	0.252646	0.190677	0.530493	0.42591	0.0164352	0.174969	0.464908	0.0344153	0.0954226	0.0145046	0.22232	0.158266	0.170909	0.0823903	0.0948727	0.0221899	0.0151719	0.0698128	0.672831	0.0758064	0.646674	0.0501115	0.199585	0.208852	0.332317	0.193622	0.184259	0.252708	1.44188	0.0466226	0.0909571	1.81188	0.0447146	0.0122064	0.700789	0.405115	0.181324	0.72648	0.0563557	0.0932197	0.0650371	0.0758611	0.0691555	0.0174282
NRP1	1.33532	5.31521	11.5694	6.33717	3.89385	3.70904	12.572	5.22629	2.16161	15.6282	3.36347	11.2221	19.5297	2.61501	12.4561	8.96022	7.6177	6.65105	2.98953	2.58909	6.17775	19.05	12.4583	25.4595	9.66529	1.96283	1.84164	4.90607	8.13025	2.80025	10.2273	4.74344	14.0003	5.41204	1.64895	7.72731	10.6621	3.41375	10.848	16.8324	7.00102	13.6343	5.173	9.96597	5.54626	3.66867	3.3164	2.2924	5.27669
NRP2	0.930646	0.909942	0.725063	0.908422	0.211592	0.24206	0.792076	1.02891	1.06938	0.401646	0.32307	0.882445	2.93588	0.42444	1.84847	0.778424	1.67102	0.872465	1.1514	0.804544	0.287609	0.704194	4.6468	7.70308	0.332574	0.453619	0.275164	2.24137	0.708154	0.394715	2.30518	1.16956	2.14091	0.704405	0.268197	0.972171	0.441966	0.794495	0.487593	1.46495	2.14818	1.37407	0.723545	1.34458	0.806247	0.810881	0.352654	0.645759	0.477021
NRTN	4.10828	1.99456	4.49736	5.99836	7.17516	3.45238	9.74277	12.3338	3.1617	4.23121	6.92549	5.63099	2.41995	16.9856	2.71427	4.33945	2.42108	10.5057	4.98976	3.42658	1.85224	1.94094	5.38402	6.00721	23.0006	1.24273	1.3261	6.52238	4.31823	9.54789	2.77514	4.3751	1.26106	7.33781	0.141003	4.80802	42.8118	1.70081	2.75026	2.73683	5.8885	8.6938	3.17497	16.0426	3.39881	2.72914	7.18575	2.95425	8.8867
NTF3	0.114061	0.169653	0.0245497	0.188415	0	0.0371721	0.242155	0.11429	0.104867	0.0283267	0.0678523	0.0155589	0.652477	0.368086	0.0687479	0.0453761	0.767582	0.220926	0.134902	0.113204	0.0458941	0.0627583	0.212882	0.0431784	0.0845415	0.154801	0	0.089183	0.0415342	0.120581	2.21993	1.02706	0.226487	0.119478	0.00892841	0.10224	0.126601	0.444619	0.0631143	0.0840233	0.0522485	0.107765	0.045865	0.582787	0.0892597	0.231193	0.0836795	0.0496633	0.0300381
NTF4	0	0	0	0	0	0	0	0	0	0	0	0	0.0316649	0	0	0.0107659	0.0203187	0.00786249	0	0	0	0	0	0.0131715	0	0	0	0	0	0	0	0.0144283	0.0279014	0	0	0.0072772	0	0	0	0.0056068	0.0101425	0	0	0	0	0.00747992	0	0	0
NTS	0.146498	0	5.40104	8.16849	0.978484	0.498417	0.162345	1.96153	0.196854	0.053174	1.03312	0.0584135	349.614	0.0882078	0.0938556	0	1.6195	0.082943	0.186594	0.129863	0.0143585	0.00981734	0.208495	0.231581	0.0144272	0.101706	0.108086	0.203286	0.194917	0.188626	81.7548	3.42467	39.5557	0.0598081	0.117321	0	0.0339503	0.06677	0.013164	0	0.0980794	0.192178	0.0344386	0.929891	0.0111704	0.420838	0.0589053	0.167808	0.0225546
NUDT6	0.271186	1.31737	0.950256	0.588086	0.914047	0.519749	0.199169	0.444703	0.645983	1.52738	0.390653	2.24981	0.328371	0.339908	1.49466	1.96494	0.915882	0.704468	0.688641	0.534776	1.09757	2.74931	0.528791	0.573681	0.347184	0.411346	0.22313	0.665808	0.677532	0.818839	0.835359	0.798996	0.439801	0.617329	0.142351	0.570523	0.357772	0.404324	1.95352	0.720982	0.164081	0.546468	0.367657	0.215085	1.38359	0.589519	0.396076	0.29253	0.896632
OAS1	0.924521	52.001	3.98356	2.06998	18.8989	3.74437	1.83709	5.59251	3.8589	3.72729	17.8608	1.9876	2.53748	5.00002	11.0374	3.96856	17.9444	6.04427	1.80985	5.25836	4.45015	9.01084	9.77044	21.0955	10.7704	19.5469	6.80348	2.84163	7.17659	8.37191	7.94203	49.7494	7.46839	5.37198	9.86743	9.48744	4.54969	5.98856	4.77511	8.14014	1.48822	0.661306	12.9469	6.84886	7.58771	7.52359	3.60132	10.989	18.9435
OASL	2.83005	24.9979	1.67079	0.856359	2.81206	3.49065	0.631656	16.8779	12.5095	0.546614	7.02064	1.13638	2.52306	0.708501	0.679516	1.69892	6.3391	2.78709	0.724825	1.93653	2.89489	3.89788	1.68235	15.1692	2.50687	22.182	14.946	10.6799	3.51615	12.2263	5.27854	31.0799	3.05101	3.5302	19.5558	4.69536	1.57613	5.368	1.64715	0.226644	0.272015	0.371182	9.90871	1.92269	6.59336	6.01816	8.13015	3.99824	9.60328
OBP2A	0.0857308	0	0.0140236	0	0	0	0	0	0	0	0.021533	0	0.211771	0	0	0	0	0	0.0202791	0	0	0	0.0264359	0.0176178	0	0	0	0.0181944	0	0.0286999	0	0	0.0497602	0.0682497	0	0	0.172188	0.016932	0	0.0599961	0	0	0	0	0	0	0	0	0
OBP2B	0	0	0	0	0	0	0	0.0209952	0	0	0	0	0	0	0	0.0129665	0	0	0	0	0	0	0	0	0	0	0	0	0	0	0	0	0	0	0	0	0.0310089	0	0	0	0	0	0	0	0	0	0	0	0
OGFR	11.6686	14.2183	8.38529	15.1279	16.7351	9.85033	26.5332	19.0403	7.40974	18.7106	20.9865	10.451	7.47975	7.22474	18.2315	11.5307	13.5984	12.6087	7.71798	6.52013	17.2466	11.1914	14.8993	16.5464	36.3232	6.30418	28.9804	11.3735	6.69965	21.1844	9.6349	17.4332	11.0049	10.6758	24.7595	27.3219	14.3827	18.9275	10.2742	11.3354	9.27666	12.1223	20.4778	15.3551	16.668	25.2169	20.0098	11.7373	19.125
OGN	0.0158296	0.17894	0.327986	0.0630887	0.0123826	0.009335	0.121625	1.15524	0.486005	0	0.662655	0.0341889	6.26935	0.0963707	0.0109866	0.017726	3.40679	0.0647277	0.0686474	0.928672	0	0	0.33355	1.93554	1.12137	0.10885	0.101219	0.683092	0.0973508	0.0353283	2.26578	3.25459	0.114849	0	0.0706288	0.533193	0.0105978	3.20455	0.44996	0.0184631	0.889255	0.800384	0.326536	3.32103	0.0889156	0.258628	0.698728	0.196432	0.0316824
OLR1	0.0974477	0.0107996	0.0656361	0.702504	0.383382	0.248458	0.363352	0.0389754	0	0.114954	0.0215964	0.542264	0.0920374	0.0149562	0.417737	0.0962838	0.254406	0.428937	0.0610165	0.306265	0.0584298	0.0599253	7.95413	0.724456	0.0440318	0.0295625	0.494821	1.3686	0	0.0575689	0.180106	0.529058	2.57851	0.159718	0.0596775	0.507647	0.0460519	0.062267	0.38168	0.220633	0.0498899	0.28812	0.00437945	0.185493	0.301147	0.0936544	0.00998775	0.0995849	0.0229457
OPRD1	0.0281274	0.0176643	0.00613467	0.036433	0.00880102	0.0315157	0.0756395	0.00254998	0.00893353	0.00884811	0.0612281	0.0218699	0.0231599	0.0464794	0.109322	0.0267725	0.007926	0.00920109	0.0266135	0.0196446	0.00238924	0.0114352	0.0289112	0.136799	0.0672187	0.0096707	0.0134891	0.0218878	0.00216227	0.0376646	0.00755354	0.021106	0.0489775	0.032344	0.00836662	0.0596131	0.0395451	0.0296279	0.0416192	0.00656137	0.0103857	0.0976179	0.0386812	0.0303398	0.0390336	0.00875339	0.0147027	0.0201666	0.0412838
OPRK1	0.00305392	0	0	0	0	0.0270142	0.0351965	0	0	21.2982	0	0	0	0	0	0	0.00968131	0	0	0	0.00389116	0	0	0.0251034	0	0	0	0	0	0	0	0	0.00886283	0.004052	0.00454201	0.0312065	0.00306685	0	0.00356746	0	0.00241632	0	0	0	0	0	0	0	0
OPRL1	0.26169	0.0465124	0.884399	0.199245	0.115871	0.24022	0.199169	0.100717	0.14898	0.227158	0.241833	0.377511	0.250031	0.148152	0.082246	0.0456148	0.380882	0.369473	0.0759168	0.0775903	0.182445	0.0817282	0.799335	1.26834	4.29847	0.0254643	0.0828768	0.0995487	0.0341613	0.0330587	0.266519	0.216742	0.222105	0.0655125	0.0293739	0.762423	0.0793354	0.399823	0.115357	0.254835	0.0820406	0.208292	0.0867635	0.175756	0.102781	0.230489	0.111841	0.171559	0.118588
OPRM1	0	0	0	0	0	0	0	0	0	0	0	0	0	0	0	0	0	0	0	0	0.00274462	0.00187658	0	0.00221332	0	0	0	0	0	0	0.00173541	0	0.00937706	0	0	0	0	0	0	0.00188433	0	0	0	0	0	0	0	0	0
ORM1	305.716	10521.7	961.922	1135.02	931.515	893.109	918.279	4168.06	8580.34	232.387	4396.18	290.192	344.87	585.442	377.073	1055.33	2096.63	977.462	2920.65	621.946	394.733	1361.91	2796.63	0.41966	2165.29	5574.52	1248.8	3200.88	4305.87	3637.02	2694.87	3253.05	462.295	2282.46	1942.5	1086.46	5193.36	1981.78	1696.68	4787.91	517.755	1473.76	1217.01	2036.19	787.932	4492.3	2696.61	5125.22	3076.45
ORM2	185.771	2969.57	396.377	634.204	225.066	316.481	455.8	2494.2	3189.85	87.0375	1135.78	217.969	238.528	497.577	267.047	671.152	600.369	317.746	1029.04	246.672	119.834	390.447	746.893	0.568591	677.425	2032.26	416.592	857.801	1665.83	1266.84	1270.53	1689.32	216.234	751.477	5431.7	561.299	1567.23	709.327	820.769	1731.19	601.261	420.027	330.631	725.826	323.698	774.924	1243.78	1695.28	733.614
OSGIN1	21.3826	40.6384	20.2804	37.15	199.784	98.3537	2.14507	44.1191	20.2115	123.748	3.91161	48.6521	5.08547	53.8147	8.40452	37.8898	63.1027	19.6136	17.8142	87.9798	323.703	189.558	76.2347	18.3436	14.2451	12.9943	80.4545	27.3599	10.1733	104.821	27.4681	17.7626	21.628	36.5286	42.332	292.889	31.5129	133.095	51.2758	44.3699	23.2216	4.18663	165.346	10.2471	128.613	171.143	64.2419	15.1755	87.6608
OSM	0.0248676	0.0780854	0.223727	0.0743322	0.0972629	0.183311	0.310483	0.135267	0.263273	0.23468	0.0520501	0.11816	0.563085	0.0432555	0.0517782	0.0487317	0.24526	0.376232	0.245095	0.121575	0.697074	0.122763	1.15023	2.78513	0.116734	0.149624	0.397526	1.5217	0.0286751	0.457869	0.18031	0.718407	3.01906	0.285956	0.0986264	0.25411	0.291351	0.229199	0.096831	0.500332	0.0721445	0.334802	0.101328	0.301766	0.0575163	0.299883	0.108323	0.0891473	0.0995433
OSMR	0.119689	4.55134	0.813099	1.85088	2.79731	6.48206	1.11901	2.69386	0.643914	8.41666	3.37126	1.63332	12.1308	1.16629	1.48254	2.30171	2.70504	3.11624	1.86048	2.05227	0.0933684	1.02355	6.91444	20.1187	0.403403	1.22823	0.152283	7.343	4.67839	2.52264	5.55729	2.74106	20.3625	2.87794	0.31969	4.34026	5.26652	1.72467	3.59525	15.2029	3.02654	6.17818	0.3863	11.7675	0.268757	3.09289	0.60648	1.95809	1.21976
OSTN	0	0.0307684	0	0	0.00638751	0.00963079	0.0156848	0.00740279	0.0259347	0	0.259788	0	0	0	0	0.00457191	0.00575245	0.0534229	0.0128768	0	0.00693616	0	0.00839315	11.5393	0	0.0140374	0.0391599	0	0.0125544	0.0273358	0.0043857	0.0183817	0.0157984	0.0433372	0	0.0123615	0.0656014	0	0.00635914	0	0	0	0.0374315	0	0.00539607	0	0.042683	0.0630488	0.0435818
OXT	0.273269	0	0.251441	0.663677	0	0.725182	1.67314	0	0.108491	0	0	0	0.084378	0.133687	0	0	4.29539	1.29898	0.242401	0.322068	0.0435234	0	4.68725	0.140393	67.3464	0	2.53913	0	0.0393887	0.285881	4.26554	12.457	0.247831	13.914	0.0508032	0	0.0343033	0.505981	0	0.0896433	0.027027	0.214616	3.18389	0.911925	0.101579	0.0797275	18.391	14.8358	0.0341837
OXTR	0.190218	0.102393	0.590557	0.301698	0.0182201	0.0858482	0.301997	0.0633484	0.0369889	0.109906	0.443646	0.0201225	0.220553	0.141802	0.0767879	0.0652059	0.127167	0.0523829	0.013774	0.0732037	0.123657	0.0439649	0.341161	0.450733	0.427413	0.0450462	0.158244	0.0906253	0.0537166	0.285906	0.253328	0.0830189	0.873119	0.0360551	0.138566	0.193934	0.27679	0.161008	0.0272088	0.726718	1.72927	0.139373	0.0593176	0.229258	0.146225	0.190276	0.0574938	0.179844	0.0466182
PAEP	0.0241037	0	9.97531	0	0.777769	3.62466	1.18063	0.245835	0.0382778	0.0284338	291.068	0	803.87	0.0157225	0.0125469	0.0404869	0.0382059	0.0295682	0	0	0	0.0314979	0.130071	0	0.046288	0.0310773	0	0.409236	1.80662	0.887606	0	0.013565	134.867	0.0159906	0	4.67977	0.0363086	141.638	0	0.0316279	0.00953567	0.0108172	0	0.00974985	0.0119463	0.112518	0	0.229315	0
PAK1	4.37598	1.5252	1.07394	2.40318	4.47526	6.43015	12.8247	1.95963	2.84509	3.07495	8.11585	0.912079	1.55304	0.798431	2.11712	2.55602	2.24886	5.14281	1.56945	1.70784	3.0271	3.64987	7.19295	9.08702	4.01031	0.627688	6.29711	5.12467	0.840462	3.36666	2.49674	2.93395	10.6489	7.39701	2.03564	7.69429	5.33878	2.77192	2.18382	6.97702	1.79832	7.58073	7.51759	10.204	4.25493	4.78544	4.59031	4.71103	5.35635
PAK2	9.15017	7.18737	13.9435	12.7273	15.0095	15.9532	14.7442	8.32325	5.86739	12.9534	11.9932	12.0748	10.1622	12.8486	8.4262	8.6565	12.1912	9.71265	6.37294	13.1901	7.56001	22.356	17.374	13.1724	12.7127	8.92196	13.4365	12.9154	12.2721	18.3426	13.0593	8.48395	15.8324	9.91571	3.58301	25.0364	9.59868	8.03682	6.61768	16.4512	14.913	5.68676	12.9289	14.9586	8.8872	7.89302	6.90757	6.69115	14.2275
PAK3	0.0186925	0.00640312	0.838079	0.00761919	0.00199393	0.0165349	0.0342732	0.00231086	0	0	0.0512183	0	4.66146	2.73564	0	0.0156989	0.00538706	0.143835	0.00401964	0.430819	0	0	0.0550202	0.653027	0.0152288	0.197186	0	0.0504898	2.51992	0.00568878	0.425772	0.0516423	0.15288	0.00450938	0.0050547	0.00964695	0.162119	0.119145	0.0734477	0.00445956	0.306554	0.0594843	0.00649146	0.0494905	0	0.0892412	0.00148044	0.0702905	0.0170056
PAK4	13.6567	3.37801	5.93227	4.6858	4.86075	4.60992	13.1634	4.19655	2.01816	7.78046	7.85316	8.14497	3.28827	5.60669	2.61789	4.35614	4.22393	6.38084	3.76346	3.8496	1.66005	4.52293	4.83392	13.7843	16.6231	1.54326	8.8171	5.598	1.8403	4.85214	3.391	4.06945	8.07675	6.99636	1.62636	3.33881	9.43072	2.56589	3.16761	5.14055	9.67325	10.8959	7.37986	4.51091	4.56525	3.54392	4.58096	3.83251	6.45254
PAK6	0.00271386	0	0.017757	0	0	0	0.0156387	0	0.00430973	0	0.0136328	0	0.00335186	0	0	0	0	0.00665822	0.00320974	0.00284309	0	0	0	0.0278851	0.017372	0.00349902	0	0	0	0	0.0043728	0	0	0	0	0.0184877	0.0054507	0	0	0.00237401	0.00429452	0.0267943	0	0.00219549	0	0.00316712	0	0	0
PAK7	0	0	0	0.0106268	0.00417151	0	0.143407	0.00483456	0	0	0.017859	0.00460707	0	0	0	0	0.0187839	0	0	0	0	0	0.0109627	0.66849	0	0	0	0.007545	0	0	0.031506	0.0880337	0.0464287	0	0	0.00807298	0.00357021	0.00702153	0	0	0.00281292	0.0574374	0.00543234	0.23584	0	0	0	0	0
PCSK1	0.0132078	0.0248837	0.0243055	0	0.0116232	0.0350498	0.0190275	0.00898043	0.0209745	0.066217	0.016587	0.102694	69.1865	0.00430762	0.0446884	0.022185	0.0104676	0.0202525	0.0117158	0.00691836	0.0589005	0.0287657	0.0356365	0.654803	0.00845458	0	0	0.0245266	64.9825	0.0110538	0.0319222	0.0111495	0.0383305	0.0306676	0.00491088	0.0449878	1.20368	0.0032607	0.0270003	0.0115538	0.00783769	0.0859468	0.0126135	0.0186987	0.10801	0.0192671	0.00575326	0.0163897	0.0264348
PCSK2	0.00247575	0.00466438	0	0	0	0	0	0.00336671	0	0	0.00310918	0	0	0	0	0.0103963	0	0	0	0.0051873	0	0	0	0	0	0.00319203	0	0	0	0	0.00398914	0.0835979	0	0	0.00368212	0	0.00745871	0	0	0	0	0.0288877	0.00378299	0.00200287	0	0	0	0	0
PDCD1	0.0497352	0.140554	0.501692	0.421216	0.350147	0.175978	0.620967	0.281807	0.960946	0.088005	0.13533	0.0214837	0.98284	0.281161	0.112186	0.0348084	0.236501	1.14903	0.323526	0.0434197	0.137302	0.0722136	1.02242	3.56871	0.127347	0.192373	2.10689	0.202307	0	0.180373	0.193666	0.830367	0.553294	0.197969	1.14653	0.131761	7.20052	0.188271	0.135563	0.42782	0.157406	0.200881	0.132993	0.59012	0.0739496	1.38333	0.166095	0.13715	0.14102
PDF	3.64692	2.10973	2.25254	2.3521	1.98867	2.40944	1.09001	3.84813	0.504652	3.35598	0.87419	2.45124	3.02777	2.66509	2.17406	1.703	2.99024	1.65211	1.46759	5.9132	1.69674	2.64979	2.28646	2.37895	2.15043	1.71692	1.4877	1.79845	5.42676	1.39311	1.75555	2.86145	2.45931	2.12827	0.360097	3.69397	0.729433	5.69347	1.82074	1.68116	5.48369	1.99659	2.0926	1.86079	2.95499	2.47238	2.09615	3.01702	2.19581
PDGFA	1.01316	0.763525	4.77852	4.0947	1.53554	7.27053	27.3793	5.74068	1.38101	4.51673	15.454	3.51209	12.6072	2.85275	2.44795	0.414813	7.66826	3.423	2.48643	4.40925	3.0982	2.62217	7.33528	60.3231	25.985	2.87381	11.5599	4.15703	0.939492	8.232	3.0507	1.63927	6.76882	4.72737	1.77681	7.84619	1.10223	5.6195	0.61642	5.24384	3.56725	9.21113	7.27938	7.04887	7.8376	6.76415	3.64096	4.15938	12.961
PDGFB	3.2801	3.36202	3.09049	6.03039	1.44329	6.08325	10.0012	2.7308	2.70066	3.53959	1.96604	9.52165	11.7278	4.36423	2.86672	3.96001	3.08701	3.41216	2.0334	2.57723	1.71567	3.54352	8.44074	4.15546	4.89724	0.961156	1.20659	2.20506	2.39081	1.73914	2.67262	1.3163	4.23904	5.04449	1.31661	4.5177	1.53938	2.34654	5.07262	4.79311	6.21541	10.4758	3.9477	7.93435	2.71102	3.76269	2.60594	3.32642	2.62041
PDGFC	1.11225	1.6823	1.52726	1.03953	1.8124	3.84401	2.20265	2.63305	2.16932	2.80522	0.397405	12.0829	1.36986	0.980963	3.3466	5.95205	1.88714	2.45208	1.74162	1.45077	0.327347	3.13617	3.30413	6.23573	0.81827	1.33305	0.0525889	4.12587	1.83169	1.79355	3.70293	2.30984	9.14716	7.06283	0.629067	1.5652	4.52761	0.841559	6.39759	2.38171	1.11554	3.68108	0.706143	2.44087	2.31682	1.14079	1.95981	0.8683	3.20436
PDGFD	1.17891	0.673291	2.07624	1.71897	0.983245	0.218013	11.9537	1.13394	1.28507	0.944895	0.257932	3.62502	6.67147	1.26467	1.2145	2.86336	1.87949	0.98259	5.63071	1.1791	0.486746	1.38489	3.40094	0.350316	0.794085	0.211844	0.206842	1.02868	3.5193	0.577551	2.17092	1.47487	4.52402	2.87768	0.134403	1.92616	0.507384	0.864011	1.95296	1.54512	2.95433	11.3261	1.89867	2.63521	1.05457	1.9894	1.54595	0.67964	0.649489
PDGFRA	0.00900297	0.122125	0.156104	0.532836	0.0295786	0.124235	0.48767	0.857003	0.603339	0.0573497	0.669339	0.0396671	1.2098	0.011745	0.0618604	0.429472	4.19166	0.443969	0.617584	0.88658	0.0114712	0.0219609	3.87829	23.8851	0.0922081	0.362159	0.0172703	0.605683	0.118348	0.0934311	4.68555	3.53248	2.00399	0.0215016	0.0241017	0.962901	1.03611	1.04019	0.176684	0.121284	0.122521	5.83588	0.049524	2.79389	0.0678234	0.590473	0.285498	0.195137	0.00540574
PDGFRB	4.24274	5.41221	11.1833	19.3753	1.8755	7.65373	13.7171	10.6343	3.23626	5.60448	11.7234	9.85074	42.1305	8.04618	28.0971	3.92618	18.377	8.21651	5.4826	8.97959	2.53402	5.5742	20.2755	69.8318	5.03568	1.88989	2.38441	8.37893	3.88443	2.97546	11.1524	5.72334	17.796	7.46019	0.270224	9.38064	14.6092	6.92231	7.44001	10.7907	21.2878	18.0598	4.01809	23.3093	3.38783	7.00009	5.58502	3.3718	6.6415
PDGFRL	1.76761	0.328912	1.30292	0.913215	0.247522	0.122256	0.607801	0.464919	0.127068	0.368979	0.913523	0.39591	0.916389	1.41395	0.446803	0.0549825	0.307466	1.24925	0.146256	0.556299	0.500492	0.0950558	0.628054	15.9575	0.121065	0.290738	1.18608	0.316472	0.880727	0.219163	0.251995	0.28656	1.23496	0.289544	0.0973675	0.56161	0.438296	0.58903	0.118963	8.40582	2.75686	1.01199	0.316777	1.24168	0.216313	0.288627	0.747788	0.884607	0.167428
PDIA2	6.78174	0.0587447	0.038253	0.0116502	0	1.04809	0.0224597	27.1687	0.284717	0.6069	0.342632	0.101015	0.00962765	0.427109	0.0162306	0.0130934	0.0329486	0.0191246	0	0.571642	0	0.0203727	0.420647	0	0.349287	0.0402014	0	1.1084	0	5.71491	0.0251202	0.0175476	0.0904892	0.341309	0	2.58434	0.657561	0.0153955	0.00910591	0.0613706	0.148023	0.00699656	0.011911	0.0315309	0.0231805	0.172843	0.889628	0.348231	0
PDIA3	130.768	84.0935	94.957	119.095	73.4003	147.36	236.133	119.26	123.907	81.2864	99.5859	99.5307	149.444	156.303	63.9114	91.9915	111.749	124.429	90.5802	107.012	102.08	91.873	115.793	157.097	87.684	129.698	137.611	163.83	130.374	169.312	62.73	79.7315	164.967	74.0612	43.1499	330.736	109.217	124.209	83.2949	73.196	161.957	161.415	112.317	165.097	94.7071	152.455	149.397	102.947	129.979
PDK1	1.19272	4.13263	1.34048	0.348422	2.44946	4.65971	0.305318	0.27059	0.271118	1.25003	0.836917	2.5679	1.11683	0.58983	16.1643	0.365873	0.558637	0.842048	1.30899	0.550131	3.0049	6.92574	0.769699	1.76267	0.996373	1.71084	0.74534	0.863328	1.06035	0.583355	0.857508	0.437329	1.52397	0.517092	0.178615	2.05335	1.09371	0.358113	1.75639	1.53568	0.818868	1.76062	0.492053	0.826783	0.226417	0.431454	0.322086	1.1971	0.909626
PDYN	0.00615503	0	0	0	0	0	0	0	0	0	0	0	0	0.00802969	0	0.00516929	0	0.00755042	0	0	0	0.0697076	0.00948983	0.0126487	0.0472797	0.00793578	0	0.0261253	0	0	0	0	0	0	0	0	0.0123622	0	0	0	0.00486999	0.0055245	0	0.00995875	0	0	0	0	0
PENK	0	0	0	0.00758023	0	0.00897294	0	0	0	0.00598304	0	0.00657258	0.00626424	0	0	0	0	0	0	0	0	0.00441851	0.0234595	0.0052114	0.00649326	0	0	0	0	0	0	0.0114174	0.00735961	0.00672949	0	0	0	0.0100171	0	0.00887352	0	0	0	0	0	0	0	0	0
PF4	0.0580245	0.10932	0.0474573	0	0	0	0.0835917	0	0.0460728	0	0	0.0375964	0.501658	0.0756971	0.815507	0	0.061315	0.0355895	16.4018	0.0303938	0.110898	0.0252748	0	0.298103	0.0371428	0.112218	0.0695671	0.0615717	0.0334543	0	0.116867	0.0653097	0.126295	0	0	0	0.320486	0	0.0677817	0	0	0.0520803	0.0886622	0.0234707	0	0.203147	0.0758259	0	0.0580669
PF4V1	0	0	0	0.451547	0	0.0296949	0.290169	0.091301	0	0.0396004	0	0	0.704847	0	0.0349486	0	0.177367	0.123541	1.78666	0	0	0	0.828124	1.06929	0.128932	0.0865639	0	0.0712439	0	0.0561903	0.459768	0.151138	1.85104	0	0	0.190573	0.101136	0	0.352932	0.352391	0.026561	0.180785	0.461655	0.0543153	0.0332757	0.783529	0.0292458	1.33303	4.43445
PGC	5498.37	0	36.1594	3.12983	0	0.734851	22.4397	0.294192	0	17.905	0.173881	8.87024	0.523706	0	1.38738	0	0.12802	0.0106153	0	0	135.431	0	26.9375	0.177831	0.0664718	48.9798	1.82599	0.00918255	0	0.0144846	0	0	0.100454	0.0229633	0.0128701	0.0196502	0.304156	0.564	181.825	0	0.0205405	6.28354	0.00661135	0	0.18871	628.46	0	0.0429532	0.0173197
PGF	1.48135	0.985673	0.91589	5.11319	0.093116	0.504386	7.89267	0.803379	0.728138	1.11297	2.43248	0.498957	8.11701	0.644174	0.32741	0.269063	1.13364	1.20063	0.288527	0.255569	0.352027	0.629894	3.41231	3.67839	1.45247	0.140213	0.895061	1.31616	0.318584	1.35784	1.02058	0.638484	0.934018	0.857948	0.305995	1.02116	1.32528	1.86919	0.442912	1.70208	1.92322	2.46925	0.294168	2.32546	0.603082	1.57097	0.588937	0.610311	1.68538
PGLYRP1	0.024338	0	0.0199057	0	0.0285575	0	0.0701241	0.0330966	0	0.0861308	0.030565	0.0315392	0.120239	0.0635014	0.0760133	0.0613208	0.0257182	0.0597113	1.26654	0	0.0620208	0	0.0375244	0.10003	0	0.0313794	0.0583591	0.103304	0.0561288	0	0.137254	0.0547876	0.282527	0.0322922	0	0	0.0733232	0	0.0568613	0	0	0.0436896	0.0371889	0.118136	0.0482498	0	0.0636095	0.060403	0.0243559
PGLYRP2	4.81508	0.403879	53.5566	4.92084	14.9244	0.846026	3.34167	13.3574	40.8254	0.246397	20.8402	1.05421	6.85677	13.0365	13.1388	23.4373	81.48	95.1409	20.7838	71.6175	2.39523	2.92103	7.43237	0.0112957	73.9598	18.3552	27.1644	23.6399	0.443678	26.4792	82.9341	129.682	4.70584	81.0336	40.4991	24.7325	106.358	76.7143	6.20909	1.49539	20.3885	54.4914	14.2237	32.3235	10.3904	28.3787	12.1441	34.623	18.0258
PGLYRP3	0	0	0	0	0	0	0	0	0	0	0	0	0	0	0	0	0	0	0	0	0	0	0	0.0306997	0	0	0	0	0	0	0.0120354	0	0	0	0	0.0169615	0	0	0	0.0392046	0	0	0	0	0	0	0	0	0
PGLYRP4	0.030851	0	0.0126163	0.126799	0	0.00682252	0.0666673	0.0104884	0	0	0	0	0	0	0	0.00647755	0.0244504	0	0.00912204	0	0	0	0.0118915	0.00792491	0	0	0	0	0	0	0.0248549	0.0260434	0.179067	0	0	0.026271	0	0	0.00900972	0.188914	0.00610249	0	0	0.0124791	0	0.00900093	0	0	0.0308736
PGR	0.00572435	0.0129418	0.0112365	0.00855537	0	0.212672	0.029688	0.0700595	0.00181811	0.00135054	0.0359447	0.0252215	0.114535	0.209099	0.0286055	0.0115382	0.0616995	0.0351105	0.0189569	0.0443774	0	0.0109712	0.0864928	0.14234	0.00293143	0.0250937	0	0.0182229	0.00528064	0.00574899	0.138353	0.109532	0.0814025	0.00151904	0	0.0272974	0.0298927	0.0497452	0.00133739	0.0220331	0.238237	0.0277449	0.00262407	0.0648334	0.00453938	0.102878	0.258328	0.0104184	0.00572854
PGRMC2	15.5877	19.3263	14.8588	29.3714	18.539	21.1669	16.6224	18.9565	26.3241	21.5472	14.1193	20.9558	15.6544	31.5827	30.1647	18.4074	28.6643	25.4412	18.9377	26.7312	27.0527	18.0413	15.6931	14.0159	15.6593	25.8605	21.0365	35.5935	24.024	20.1883	20.4867	24.469	21.261	25.6277	26.2592	16.2014	14.7293	27.9768	23.1295	26.4033	38.4626	23.5686	16.039	20.4431	44.7052	12.0773	32.6446	10.6735	19.1473
PI15	0.284057	0	0.00200281	0.102475	0	0.0606514	0.169333	0.0366301	0.00388876	1.86031	2.21113	15.2414	1.29446	0.0415297	0	0.115169	0	0.0480627	0	0.0436115	0	0.223997	0.44551	20.9845	0.260207	0.0221006	0.0880768	0.431346	0.0028237	0.0942735	0.023674	0.00551245	0.678682	0.276171	0.0291359	0.0444849	0.0295096	0.00241819	2.80048	0.00428424	0.28869	0.806634	0.00561263	1.75123	0.242732	0.0200043	0.0192002	0.0202581	0.0906708
PI3	0	0	5.092	0.181558	0.463255	0.0537288	13.038	0	0.0482287	0.107477	9.19174	0.0393557	0.150038	25.9508	0	0.025506	5.00636	0.409803	0.251433	1.30446	0.0773916	0.0264575	5.99349	5.92899	0.233285	1.56625	4.00523	0.870114	0	0.0508342	0.122336	0.205097	34.2412	2.65949	1.9874	2.37923	20.3119	1.67947	0	7.17302	23.6688	3.2983	0.742488	2.57974	0.0301039	13.8224	0.0529161	0.0753729	0.486273
PIK3CA	0.96266	1.17521	1.39346	0.770858	1.47257	1.21061	0.944228	2.03581	0.712627	1.59467	1.31652	2.34056	1.25566	0.874486	1.7272	1.66545	1.52686	1.47327	1.01964	0.990946	0.95374	2.0731	2.02108	5.10258	1.06319	1.12354	0.839388	2.51525	1.42997	1.38382	1.73563	1.21137	2.35605	3.26854	0.384935	2.02954	1.49966	0.722632	1.35945	2.38951	1.1904	1.80329	1.10251	2.22338	1.02252	0.517174	0.93275	0.648509	2.64413
PIK3CB	3.47789	2.10283	3.60403	1.58473	3.51246	5.45982	3.2802	4.12843	2.08798	3.80512	4.20512	4.60529	1.64597	2.62969	2.33094	2.88903	2.69383	3.64201	2.25206	2.55841	1.00687	3.97693	4.25397	1.95422	3.13793	1.59447	3.15808	5.18045	1.7169	3.71032	2.77676	2.31406	5.14056	6.64043	1.68324	8.07747	2.74836	2.34548	1.64804	4.37023	3.36819	4.26166	3.88678	4.01812	2.60438	1.91736	1.95058	1.92982	10.8389
PIK3CD	0.135604	0.865509	0.860108	0.773448	0.581252	0.506737	0.765474	0.688694	1.16023	0.721475	0.424009	0.301247	2.57719	0.555989	0.501313	0.416036	2.08508	1.52428	1.09976	0.405891	0.454871	0.467719	5.70475	7.65201	0.294068	0.724323	1.27409	0.419936	0.121264	0.53734	1.01222	1.9437	1.9436	0.870237	1.05368	1.31655	1.75642	0.710547	0.24246	1.05308	0.523326	0.618499	0.486298	1.08807	0.348386	1.33061	0.474962	0.288469	0.841916
PIK3CG	0.00591008	0.172588	0.26344	0.0794966	0.107488	0.0653489	0.0425711	0.180831	0.107933	0.160351	0.00371109	0.0727583	0.397822	0.100232	0.159974	0.161316	0.277913	0.268248	0.11184	0.136213	0.0188259	0.167333	1.59463	0.455448	0.0529645	0.0914395	0.0425145	0.106614	0.129484	0.0346238	0.245212	0.359215	0.351611	0.160753	0.0131848	0.251634	0.237404	0.0320995	0.0862988	0.385164	0.240823	0.241361	0.12643	0.358591	0.0761582	0.175878	0.0720836	0.088007	0.138989
PIK3R1	2.06531	5.54994	5.30582	3.68023	8.4159	11.2739	4.15469	7.96089	5.44308	7.90032	2.58963	13.4263	2.59506	16.6395	9.24952	14.2974	7.02196	5.79377	6.30978	10.4995	7.41139	6.33636	5.88178	4.74592	3.33378	12.7518	13.4598	4.40559	4.63919	7.49969	11.924	11.4894	3.53297	12.9932	1.73553	9.19124	6.67162	3.2208	17.508	12.6297	21.3208	23.0176	10.9496	6.17637	5.37214	3.62582	4.34154	4.79319	15.2544
PIK3R2	0.209165	0.0656787	0.285122	0.393656	0.163618	0.161038	0.680781	0.142219	0.190687	0.0913855	1.43988	0.2058	0.229633	0.368881	0.508099	0.156148	0.184189	0.133044	0.229059	0.113621	0.103642	0.134978	0.155273	0.795994	0.461181	0.0549348	0.417956	0.0904249	0.0759303	0.233406	0.0967385	0.143872	0.337234	0.0976475	0.311085	0.211097	0.264508	0.902713	0.0497725	0.0914861	0.153237	0.31985	0.654011	0.460635	0.111346	0.198896	0.404941	0.176242	0.25971
PIK3R3	0.555735	1.63513	1.4042	1.10626	1.12658	2.14835	0.660927	2.52124	2.14061	0.783895	0.745439	2.33825	4.28186	1.40989	1.25068	2.44687	1.07454	2.05097	1.67816	1.00337	1.03653	2.25796	3.16481	7.9943	0.772028	0.582361	2.22851	0.690085	1.63069	1.47646	0.996422	1.41073	0.826993	2.21836	1.52292	1.72914	3.89949	0.875736	2.41166	1.80597	1.94407	2.00159	2.86369	1.71608	1.41116	1.55929	1.79652	1.07209	2.97003
PIK3R5	0.0630338	0.413451	0.368518	0.46406	0.227364	0.501823	0.787005	0.29525	0.370743	0.33874	0.167118	0.117989	0.896744	0.228422	0.228465	0.30979	0.873309	0.693052	0.588127	0.176095	0.246893	0.353887	3.88022	2.84977	0.149442	0.466552	0.565397	0.485552	0.086145	0.30871	0.631962	0.696341	0.758827	0.402685	0.25694	0.887972	0.689274	0.239765	0.395439	0.547318	0.308478	0.339459	0.21582	0.559043	0.124964	0.596666	0.183049	0.303222	0.303718
PLA2G2A	73.9102	469.198	235.778	0.792685	1.94021	3.29334	3.95525	1.30108	111.675	1.57029	1.97212	0.471685	1598.46	822.49	0.0649609	0.0174682	116.213	13.3952	68.8177	837.293	0.0265015	599.939	22.6883	0.203028	0.306224	675.489	3.01735	63.266	72.7909	0.992218	57.4757	28.3387	54.6276	993.116	1.57764	1.09811	282.324	214.084	0.0728905	309.7	180.186	1.88552	28.0631	1.7163	17.3493	176.332	20.8564	1.19587	59.0403
PLAU	1.28901	1.75704	3.9887	3.86187	0.710936	1.00886	2.85821	3.36845	2.29227	2.01809	1.35771	1.17775	8.80391	1.1934	0.878147	1.71116	2.38526	4.95502	2.36057	0.678307	0.688746	2.44773	13.4813	372.858	1.54378	0.7046	1.58104	4.40599	0.958947	2.80388	2.00996	2.01247	12.0931	3.08166	0.9453	2.56286	0.853035	1.9299	1.84578	4.00633	2.08678	4.03603	1.36603	3.3975	1.24828	3.15417	1.5732	1.86737	2.16974
PLAUR	1.26992	0.488884	0.942183	1.59829	0.359836	0.594712	1.77851	0.791289	0.880355	0.635401	0.711011	0.254748	2.86986	0.23594	0.22103	0.293877	0.731212	1.52889	0.595206	0.33363	0.781487	0.332241	9.76559	29.9632	0.775156	0.537329	1.00875	5.12323	0.113341	1.15167	0.921744	3.92081	11.935	0.81379	0.426863	1.3124	1.06209	0.993934	0.404166	2.11518	0.92702	1.78209	0.282358	1.31998	0.35075	1.28932	0.534337	0.774112	0.810514
PLCG1	2.2213	2.54932	1.8643	5.71135	3.69969	4.88094	4.43247	2.03026	1.42774	6.30769	8.23886	5.0298	4.93068	2.25098	4.9957	6.93596	2.83284	5.01307	1.61755	2.3423	3.78373	2.39559	5.67066	8.62199	14.5376	0.948407	6.77226	1.79818	1.18541	1.96394	2.08515	1.9789	3.64756	2.18575	1.96384	5.24411	2.4058	1.09768	4.20519	3.0998	4.48079	11.5924	6.10286	6.208	4.29747	2.28919	2.5697	1.8797	10.6984
PLCG2	1.68886	1.09507	1.33108	1.29426	3.58782	2.36047	3.308	1.38189	1.7714	2.82121	1.33688	0.262357	2.38434	2.99729	0.482732	2.36288	3.75146	1.41801	4.3811	1.90612	0.620763	1.90938	2.70457	1.08575	1.55347	3.59375	1.76017	3.08941	2.26975	1.44296	2.40554	3.35194	2.06968	2.81098	2.234	6.55632	0.654531	3.46968	1.6265	1.63391	1.46854	2.1665	5.42864	1.59134	2.87557	2.00142	1.10036	2.02172	2.64821
PLSCR1	0.678325	23.4677	3.04475	2.6069	4.28283	4.05377	2.78041	2.49277	2.44937	2.54344	5.42563	1.13018	6.07898	1.85412	2.73648	2.46526	6.097	6.14173	2.39248	3.7604	0.895157	4.23859	9.54329	18.4949	5.24671	7.22044	5.47015	13.1748	4.00869	8.2317	6.89289	14.0064	20.3068	8.79122	1.28509	12.1301	9.21237	2.09329	3.41011	8.15192	1.65803	7.8134	2.03905	6.51978	2.68554	5.00415	3.35577	6.83083	10.146
PLTP	4.71014	1.98789	7.51294	132.227	2.62985	8.08284	6.69615	6.07696	6.97615	6.98809	3.75007	0.607698	21.9922	1.26853	1.76616	2.33989	15.5585	7.61371	9.09433	2.21075	0.878689	3.16013	65.8373	113.793	9.57052	4.23233	4.71282	5.52498	0.922448	4.8597	16.9622	18.7067	9.27637	1.57382	6.6873	11.7841	6.12903	8.96895	3.8185	7.63132	3.32844	8.05292	3.22977	22.132	1.65428	15.573	2.70359	3.59423	2.07039
PLXNA1	0.395493	0.669702	2.7737	3.23303	1.13103	0.720933	2.4728	1.20411	0.343272	1.14086	3.10074	2.04175	3.39555	1.73793	2.30374	0.857953	1.86626	1.6401	0.371176	1.2413	0.463116	2.72706	4.80411	14.4747	2.19955	0.402565	0.91378	0.920898	0.672069	0.428821	0.71723	1.15883	5.10222	0.492881	0.247665	2.63242	1.82343	1.89427	0.482573	5.3898	4.22508	2.87575	0.856323	3.0065	1.00626	1.66493	0.541239	0.539123	2.02057
PLXNA2	1.53096	1.50207	3.71589	1.23527	2.25443	1.96839	2.84669	1.28131	0.722909	2.02499	9.01446	3.46696	1.93171	1.90933	3.82973	1.18539	1.517	1.33054	0.615096	2.46574	1.928	2.98983	2.05067	2.08523	3.25582	0.839395	0.618951	1.22516	0.614358	1.77721	0.955787	1.38398	2.22889	1.2856	0.726204	2.11649	2.98422	0.943017	1.75275	6.90534	2.00915	2.73912	1.50191	1.87426	1.43436	1.01798	0.730025	1.13819	1.10325
PLXNA3	0.137673	0.369334	0.920389	1.02433	1.69969	4.34842	2.97935	0.38461	0.123574	1.37162	8.7313	0.380087	1.24572	0.712561	0.898917	0.679922	1.27612	1.06103	0.28849	0.283755	0.34702	0.413263	2.06958	1.99428	3.10554	0.275903	0.584886	1.54506	0.0949062	0.578611	0.607622	0.579411	7.6695	0.361364	0.215885	1.0704	0.589091	0.706369	0.531418	0.143996	1.14968	3.37533	0.894057	1.27962	0.056367	0.979719	0.477153	0.326826	1.15011
PLXNA4	0.135931	0.00806609	0.00437702	0.023995	0	0.00946785	0.0339227	0.0494873	0.0390937	0.00126261	0.0309159	0.00277404	0.0304048	0.0712122	0.00668575	0.0152815	0.0791717	0.0262595	0.487371	0.0941889	0.00954632	0.00372977	0.136969	2.15664	0	0.00413996	0.00256649	0.023851	0.00493681	0.00358311	0.0698463	0.0987864	0.0636774	0.00142013	0.00159187	0.0243047	0.0171977	0.0116266	0	0.00187259	0.21341	0.0172923	0.0417046	0.0614779	0.00530477	0.0149891	0.00559478	0.00354183	0.00107111
PLXNB1	13.6867	9.16523	5.4086	17.4553	8.64453	8.39777	18.3895	12.0703	4.03138	3.78257	37.9879	11.8336	4.89651	6.13497	14.6781	14.4493	16.6032	8.63773	8.84545	6.26012	6.92099	8.88384	8.61352	2.59731	13.4172	9.4941	11.0734	8.88562	13.8889	15.731	4.24702	11.8163	19.1418	12.1065	11.166	11.7724	17.1076	2.68645	5.93933	5.60053	4.10547	30.2866	13.0647	18.1031	13.2046	8.28468	8.65502	7.96552	15.7021
PLXNB2	32.0429	14.7626	34.198	22.0431	59.5932	40.5472	104.61	81.4809	18.9584	24.3118	62.1418	55.2827	13.2834	29.2616	17.9164	42.6442	63.2368	34.6419	24.6836	53.1738	12.9221	56.743	42.7992	81.6011	30.1256	29.1684	40.9705	50.8823	24.0099	41.481	29.5191	41.3414	40.2102	33.9256	11.1007	45.6067	37.6928	34.9406	39.668	47.3811	50.6028	66.8793	46.6394	25.2895	13.9711	39.1869	44.4567	23.8536	59.2056
PLXNB3	0.600202	0.0471164	1.79586	0.0934412	0.0498849	0.303069	0.770995	0.0680165	0.00397145	0.0236009	2.64446	0.032408	0.145172	0.0652505	0.018225	0.0798124	0.560244	0.0582881	0.183383	0.322252	0.0223052	0.0413948	0.258338	0.336621	0.0544287	0.0225706	1.21732	0.0477671	0.0288374	0.276276	0.151109	0.230816	0.486268	0.424725	0.0334748	0.059628	0.0226029	0.145707	0.0116855	1.10696	0.124659	14.6419	0.11464	0.107227	0.0520577	0.0758817	0.054468	0.0144822	0.00750801
PLXNC1	0.148879	1.78646	5.74183	0.985392	0.108141	3.05719	1.69541	1.38104	0.261758	0.171443	1.13072	0.757937	0.626063	2.41392	1.29162	0.327474	0.790354	3.70479	2.3813	0.868967	0.0767811	0.148228	6.2468	5.03175	2.66161	0.1691	4.95111	2.48819	0.0408746	0.637831	0.39267	0.604454	1.92886	2.04355	0.8936	2.84744	0.669231	0.689592	0.118013	4.48226	7.16592	2.75527	4.06095	2.87053	2.99191	1.29894	0.206906	1.43252	5.82471
PLXND1	3.66555	4.74977	16.3013	9.214	3.51347	3.50033	10.074	5.44228	5.3324	6.82466	17.139	4.03189	23.4876	10.4842	10.2175	3.58932	12.649	7.69955	4.23104	8.98476	2.5244	11.3985	21.5158	94.0356	5.77097	2.08113	2.10567	3.65095	2.34475	2.57229	6.04252	5.11824	6.99007	8.66696	3.02157	10.3545	5.53516	6.25686	3.60928	11.9556	14.5924	18.6662	7.76911	11.9897	6.64438	5.98719	3.89731	5.29968	8.66366
PMCH	0	0	0	0.0341902	0	0	0.131826	0	0.0363289	0	0	0	0.056509	0.029844	0.0238162	0	0	0.0280627	0	0	0	0	0.0352709	0.211552	0.058575	0.088485	0	0.1942	0	0.0382916	0.0368605	0.0257487	0.0331951	0	0	0	0.0459467	0.0225908	0	0	0.0181003	0.020533	0	0	0	0	0.0199299	0	0
PML	2.37992	5.68892	2.28281	1.65535	2.54723	2.51182	2.8043	2.15571	1.90401	2.17542	2.67239	2.57636	4.04918	1.54607	1.54369	1.54646	3.13373	2.59169	1.83886	1.88554	2.14684	2.58353	4.86901	15.7535	2.47969	0.978198	3.675	1.51613	1.69863	2.68587	1.94079	3.1509	6.23583	2.0427	1.92732	7.15226	2.80849	2.70157	2.80924	4.96555	2.22811	4.35923	2.84007	2.93113	2.14774	2.49951	1.92502	1.38015	3.59259
PMP2	0	0	0	0	0	0	0	0	0	0	0	0	0.0119972	0	0.00505631	0	0.00513224	0.00595789	0	0	0.0247533	0	0.0149765	0.0898274	0	0.00626196	0	0	0	0	0.00391285	0.120265	0.014095	0	0	0.0110288	0	0	0	0	0.00384281	0	0	0.0196456	0	0	0	0	0
PNOC	0.0247273	0.0310579	0.0539308	0.0862314	0.0193428	0	0.0237485	0.0112086	0.0785361	0.00972314	0	0.0106812	0.0407205	0	0	0	0.0261295	0.313442	0.0292454	0	0	0	0.292288	0.0338766	0.031657	0.0212542	0.0395282	0.0262389	0	0	0.0332022	0.166991	0.0358807	0.0109362	0.122587	0.00935836	0.0331093	0.0244185	0	0	0.00652157	0.0147961	0	0	0.00817024	0.0192381	0	0	0
POMC	0.227872	0.0643976	0.0931867	0.0851421	0.133689	0.0302356	0.16414	0.263396	0.144749	0.107524	0.0429261	0.177178	0.492525	0.639143	0.0474465	0.0574135	0.0963179	0.0419299	0.175181	7.31689	0.159689	0.0794068	0.3689	0.280968	0.102106	0.0587599	0.109281	0.120902	0.0262762	0.0953555	0.403884	0.52579	0.214927	0.0302346	0.101672	0.142298	0.411907	0.225027	0.199643	0.0797347	0.387639	0.173849	0.147982	0.193564	0.158114	0.119669	0.119113	0.0848312	0.0342059
PPARA	5.49868	5.15984	4.09938	1.89008	11.8245	9.4794	2.59341	11.8922	5.83757	4.57088	8.44212	8.20101	1.86648	11.4432	4.74331	9.30179	13.8567	6.38101	6.62569	9.81567	6.84232	15.6632	2.84503	2.4177	5.7176	5.78545	6.64337	12.2942	5.01376	19.788	4.18219	8.21081	2.94881	6.36004	1.39981	12.7888	8.78082	3.9272	9.32218	7.55608	5.08801	3.24227	6.88187	4.37439	3.95649	3.18842	6.19359	2.95769	11.613
PPARD	8.02451	3.4296	3.61117	6.29329	3.51532	10.2388	9.32303	8.902	1.2737	15.9685	18.0222	6.65912	8.11429	3.4519	2.93479	1.50901	5.16003	5.23776	2.94348	6.70966	1.44275	6.40163	7.28631	39.4891	8.96966	3.60416	7.36291	22.8251	1.56864	9.00275	3.94038	4.8103	17.7028	2.06577	1.15779	11.2269	12.5477	5.69183	3.83039	14.7443	10.0386	11.3277	5.8304	5.36262	2.88395	3.81748	12.0397	4.91789	12.744
PPARG	1.35562	4.28389	0.832439	10.3438	0.82835	3.2488	0.86104	2.24396	0.845981	7.21915	6.51066	7.50394	2.92602	2.84203	7.05199	3.20093	3.23569	1.72138	3.14516	2.52273	4.06155	2.81851	5.74941	9.95948	9.7422	1.37927	3.9983	5.28978	3.92541	5.91557	2.33083	2.32529	6.25946	1.28147	1.73274	5.40916	4.71907	2.45925	2.65109	4.81162	3.82089	3.16042	4.34465	12.2072	4.77394	3.09329	4.26369	4.53605	7.82758
PPBP	0	0.0461741	0	0.036629	0	0	0	0	0.0389202	0.0578221	0.0307787	0.0317598	0.151349	0	1.63296	0.0823328	0.0776942	0	25.4211	0.0256753	0.0312273	0.042702	0	0	0.156883	0.157994	0	0.104026	0.084782	0.0820457	0.493621	0	1.63589	0.032518	0	0.0278264	0.12306	0	0.143147	0.107196	0.174523	0	0.0561734	0.0396539	0	0.0286015	0.128109	0.0202751	0
PPIA	80.16	42.1695	72.0745	95.3691	86.3467	80.725	159.568	36.9165	49.4147	76.8181	74.4367	76.5994	65.7297	40.4856	46.3118	39.1567	34.7697	62.1843	35.8156	35.6512	50.4938	72.1482	78.2545	109.487	129.736	31.4989	92.8162	40.0759	67.8956	60.4032	38.973	36.9104	63.1154	41.6797	89.7058	81.4689	47.7501	81.24	48.949	69.2157	94.3668	78.691	56.4428	85.5087	83.7065	79.6318	60.6449	75.4994	102.689
PPP3CA	2.49758	2.48891	2.77405	2.64761	2.3705	2.96753	2.33415	4.74031	4.27055	4.98049	3.74871	5.47124	4.32195	3.95992	3.39807	3.72371	3.27504	3.0473	2.41722	5.7507	1.64469	5.31219	5.24492	9.58469	2.79298	2.78243	1.42668	3.09614	2.72494	4.445	4.92341	2.60685	6.14103	5.19153	2.32973	4.38144	4.48969	2.09128	2.76442	5.85166	6.92844	4.99636	2.28312	4.54685	4.87144	2.69111	4.55089	2.11069	6.03491
PPP3CB	4.21057	3.02017	4.98557	6.50887	6.76096	7.26351	9.00959	3.99031	3.91689	8.65569	17.9329	5.08194	5.4681	4.12423	6.33533	5.61926	4.36574	4.19456	3.78783	4.28855	3.54154	6.80285	7.48366	8.62449	5.19237	2.27528	4.38002	5.46816	3.72077	2.92507	3.95203	4.06938	9.94836	4.19913	2.23067	4.40959	7.68642	3.63144	3.68895	4.16176	3.59278	6.52102	3.95542	6.68462	6.2469	3.99046	2.25967	3.65406	4.33758
PPP3CC	2.41785	1.95878	1.93798	4.36345	3.17038	1.93024	3.2394	1.76728	2.41899	2.7096	2.03443	1.98962	3.53126	2.71267	2.94509	1.95448	2.48471	2.73613	2.05894	1.5008	4.90604	2.28015	5.00463	3.75138	3.16509	3.13296	3.91342	2.52077	2.53015	1.77061	3.2579	3.00718	3.16637	1.99701	1.72608	3.6374	1.98496	2.79953	1.8147	3.65908	1.74088	7.20494	2.5723	4.24457	2.60639	2.93454	2.76994	4.89558	1.69978
PPP3R1	7.33658	10.8478	14.2341	14.4772	10.6384	15.1505	10.9146	10.8413	9.37528	14.5247	12.1256	30.595	11.9895	11.6784	10.8548	11.4786	9.66877	11.7611	7.61714	11.0158	23.5093	15.7925	16.1318	28.4563	13.5286	10.5811	8.73356	13.2922	8.02728	17.4436	10.9104	8.71519	14.8951	15.4657	2.99136	14.8198	13.6678	10.2242	14.1641	14.9826	12.3848	13.3852	12.8108	14.2901	11.8744	7.29101	9.06535	9.28083	13.0831
PPP3R2	0	0	0.00846302	0	0	0	0	0	0	0	0	0	0	0.013499	0	0.00434514	0.0109342	0.0126933	0.00611906	0	0	0	0.0239305	0	0	0	0.0248116	0	0	0	0	0.00582331	0	0	0	0	0.103912	0	0	0.0135775	0.0163742	0	0	0.008371	0	0	0.00450732	0	0
PPP4C	74.7276	21.5186	23.3487	24.9061	28.2775	36.2176	37.7285	31.4909	55.3913	35.8082	22.0068	23.1319	23.3054	14.9923	29.4867	27.9913	23.9829	25.5688	18.6482	21.037	21.0453	21.0563	29.5869	43.1168	49.4554	14.4699	41.2193	23.8588	22.5493	40.4674	23.8357	32.1247	35.7417	25.538	43.3922	40.8251	35.266	37.0966	21.7878	25.2755	22.4049	20.4341	28.2206	21.5081	33.4438	31.3334	37.0601	31.7242	14.5408
PPY	0	0	0	0	0	0	0	0	0.0281945	0	0	0.115037	0.021928	0	0	0	0	0.0217792	0.0209983	0.0185997	0	0	0.0547468	0.0729702	0	0	0	0	0	0	0	0	0	0	0	0	0	0.0175325	0	0	0.0140475	0.0159354	0	0	0	0	0	0	0
PRDX1	355.073	250.103	254.682	266.302	272.864	210.421	194.096	284.514	167.534	294.085	206.852	216.474	182.572	89.0839	122.896	212.168	169.124	195.272	188.556	127.673	214.854	246.422	242.838	322.879	323.955	148.533	199.905	180.192	282.757	197.707	120.38	127.49	232.255	214.325	131.885	476.886	138.48	591.936	181.339	1093.91	81.5403	96.023	257.662	284.122	386.943	375.546	183.226	203.202	245.576
PRDX2	81.6307	72.5278	87.0198	91.7703	88.523	69.4683	131.422	77.7165	78.8436	71.0116	77.2603	103.69	109.549	257.364	82.1946	94.4263	36.4415	116.046	72.9395	92.5963	63.2061	81.0781	57.3655	73.5356	145.024	37.792	44.6083	76.1199	63.834	30.0741	68.733	68.2738	73.5125	80.1044	96.9388	53.1951	62.7476	66.8619	97.2549	39.3002	218.857	98.3749	140.539	47.6426	106.726	131.377	107.725	118.987	81.1961
PRF1	0.387257	2.31909	1.052	1.07487	0.576108	1.02156	1.15564	2.12529	4.09622	2.45544	0.694768	0.725875	5.21002	0.89313	2.19581	2.24762	3.1349	3.41019	2.73992	0.644771	0.669648	0.542201	4.94717	7.66686	0.681703	4.60958	1.3763	1.53366	0.709695	0.648207	2.11708	3.4092	1.17404	2.31219	3.12662	0.957891	12.3961	1.47505	1.81759	1.08283	0.859031	0.813103	0.755518	1.46015	0.781441	3.97058	2.1568	0.612134	1.04498
PRKCA	2.43398	1.61638	5.83206	1.74254	7.44871	6.47579	4.04295	3.52572	1.4448	3.45141	3.08632	11.574	1.44002	4.19	8.81405	7.27535	1.89455	6.20286	1.5964	2.74742	2.29041	5.7617	3.16642	4.86624	6.04509	0.99068	3.19886	4.27684	3.55315	1.83847	1.3115	1.63066	5.80737	3.2774	0.684736	3.10784	5.34618	2.18324	5.29373	11.3992	4.53915	4.74866	3.14411	4.37416	5.69133	0.9994	1.84395	1.5677	4.68597
PRKCB	0.0331717	0.315771	0.219901	0.255713	0.194613	0.117371	0.110667	0.19943	0.59055	0.25538	0.035081	0.074661	0.750398	0.13438	0.307173	0.156891	0.575604	0.52257	0.379939	0.137176	0.0734091	0.247918	2.56259	1.00459	0.087171	0.321891	0.167455	0.142651	0.0281847	0.0672134	0.521831	0.619001	0.496541	0.220064	0.210324	0.386539	0.462863	0.294817	0.140723	2.77654	0.303903	0.134764	0.0960382	0.436432	0.0709542	0.491031	0.147537	0.102547	0.195682
PRKCG	0.0310974	0	0.00847803	0.0232384	0.00608145	0	0	0	0.0164614	0	0.0130179	0.0134329	0.00640135	0	0.026979	0.0087057	0.00547682	0	0.00612992	0.00542971	0	0	0.015982	0.0958584	0.00663538	0	0.0248557	0.00549975	0	0.00867535	0	0	0.0150414	0	0	0	0.109302	0.0255909	0.0181633	0.00453387	0	0.00465196	0	0.00838585	0.00513751	0.00604854	0	0.0042877	0
PRKCQ	0.00531817	0.24047	0.191385	0.953798	0.068642	0.0940866	1.17987	0.267585	0.456057	0.043915	0.0534307	0.0551338	0.676547	0.117945	0.127342	0.0669969	0.387764	0.521907	0.245307	0.0501429	0.00677617	0.0416976	1.37753	8.37702	0.0748942	0.301699	0.357062	0.169299	0.0306622	0.080116	0.28278	0.419013	0.246944	0.239913	0.229377	0.150955	0.528728	0.0997835	0.0621247	0.102348	0.0631177	0.200482	0.117831	0.322677	0.0738024	0.440655	0.217759	0.101191	0.164984
PRL	0	0	0	0	0	0.0340926	0	0	0	0	0	0.0166483	0	0	0	0	0	0	0	0	0	0	0.0198076	0	0	0	0	0	0	0	0	0	0.0559255	0	0	0	0	0	0	0	0	0	0	0.0103932	0	0.0149927	0	0	0
PRLH	0.132753	0	0	0	0.077884	0.11743	0	0	0	0	0.083359	0	0	0	0	0	0	0	0	0	0	0	0	0.0682022	0.0849781	0	0	0	0	0	0.0534757	0	0	0.0880696	0	0	0	0.0655475	0	0	0	0	0	0	0	0	0	0	0
PRLHR	0	0	0	0	0	0	0	0	0.0051098	0	0	0	0.0079482	0	0	0	0.00340013	0	0	0	0.0040998	0.0056063	0	0.00330617	0	0	0	0	0	0	0	0	0	0	0	0	0	0	0	0	0.0458258	0	0	0	0	0	0	0	0
PRLR	1.71785	1.85373	1.71552	2.90708	0.854894	2.27639	2.28797	0.638097	0.422472	3.7517	2.09021	0.912973	0.326923	1.73529	1.59356	2.34318	2.10627	1.9433	2.06019	0.644234	0.473531	2.84635	2.02405	0.791204	6.26064	1.44267	1.52905	2.42718	0.391549	3.62726	2.00541	1.47761	1.54606	1.44206	0.46724	3.96916	2.1856	1.2053	1.29148	3.22063	3.84489	5.63112	2.6106	9.26412	2.12287	3.58985	1.22987	1.04844	1.40605
PROC	155.189	110.754	116.662	57.124	58.8904	94.5205	61.4169	89.072	59.5262	92.7934	162.947	226.163	34.1863	81.5924	127.11	201.378	131.639	86.3461	124.476	155.141	256.556	73.399	53.3637	0.310313	52.4484	95.4165	133.163	71.1963	123.798	188.685	115.102	156.697	43.8127	85.5931	257.831	118.482	76.9004	108.578	155.671	11.5751	108.591	91.848	60.2218	103.598	108.146	88.6363	117.792	178.626	150.207
PROCR	1.06596	11.3151	6.4856	5.168	0.503357	0.758939	5.20625	3.51787	2.25018	1.11945	1.89376	1.19606	13.9684	1.20408	0.757877	2.09619	6.51121	2.90229	2.1371	0.599218	0.844734	1.03057	13.8695	12.1283	1.09841	2.06154	1.43387	2.883	1.04929	1.63194	5.71825	5.76489	7.14912	5.48488	0.483346	2.45008	0.93993	4.68558	1.35151	8.46052	4.02163	5.49556	1.51956	6.2363	2.26788	5.65867	2.50286	3.01119	1.60011
PROK1	0.0916769	0.123373	0.0214232	0	0	0.25487	0.037735	0.0534295	0.0415963	0.0617979	0.115133	1.22197	0.080878	0.0341712	0.0136347	0.043997	0.0138394	0.546238	0.061959	0.0548815	0.283683	0.0114095	0	0.296053	0.134136	0.0675431	0.125616	0.0277947	0	0.306905	0.0211025	0.0442232	0.0190041	0.017377	0.0389567	0.0446096	0.118369	0	0.397774	0	0.0103624	0	0.140084	0.0529756	0.765939	0	0.0912782	0.0758423	0.0131063
PROK2	0	0.0819218	0.0177818	0	0	0.00961586	0	0	0.017263	0.0128234	0	0	0	0	0.0226342	0.0273889	0.0229741	0	0.0514275	0.0227765	0	0	0.117322	0.100526	0.0695851	0	0	0.115351	0	0	0.0350312	0.0856481	0.110417	0	0	0.0123424	0.0545831	0.0107348	0.101588	0	0	0.019514	0.0166104	0.0351769	0.0215508	0.0126862	0.0284112	0.017986	0.0217571
PRTN3	0.412855	0	0.10005	0	0.466489	0.108208	0.0440571	0.0207937	0	0	0	0	0.0188856	0	0.143271	0.012842	0.0484741	0.0562724	4.57547	0.0160191	0	0	0	0.031423	0.0391522	0.0197148	0.0366654	0.146031	0	0	0.209423	0	0	0.101441	0.0227417	0.0347223	0.10749	0.0452999	0	0.0133761	0	0.0823469	0	0.0123702	0	0.0178448	0.0399641	0	0
PSMB8	15.5666	100.047	28.9786	17.5991	45.6942	55.6513	29.2969	61.5815	89.2964	32.3673	19.0228	27.0326	24.5776	15.7266	13.214	17.5122	31.348	47.0106	20.1467	14.3678	21.4037	51.125	52.9845	73.8167	29.0213	34.2502	67.238	41.1011	9.02538	43.8654	22.5276	50.4691	35.8849	37.8543	81.0183	44.0863	71.0132	54.26	20.6129	34.3718	9.16491	6.25681	52.5575	28.7695	41.4159	63.1344	46.0957	75.3309	34.137
PSMC1	2.26686	1.69868	2.05642	1.73436	1.46509	2.05805	1.03257	2.18531	0.632351	1.92924	0.839408	2.9597	1.23654	1.85526	2.02538	2.28602	1.64703	2.30975	1.21438	1.81761	0.710305	3.37234	2.24086	4.25513	1.39827	1.10747	0.675188	2.45373	2.42372	0.780773	1.62922	1.58467	2.08009	2.63789	0.105754	3.06463	0.991131	1.13472	1.82407	3.89881	1.56179	1.97337	1.63846	4.92638	1.58165	1.59989	1.90302	1.68709	2.41368
PSMC2	34.1354	46.7317	24.8685	22.3034	29.7786	40.6884	22.4762	25.6481	15.8961	38.4156	32.9604	40.3075	14.9506	22.1627	20.9348	37.3041	19.03	22.1219	14.0941	27.9571	16.2313	36.9136	27.7124	44.128	40.8229	16.2073	46.876	23.1356	19.0756	22.5747	19.8197	21.3514	19.7857	11.4938	20.6699	44.2961	17.8711	15.5193	21.9917	32.2741	24.2733	31.292	48.89	38.0933	43.6261	32.7676	23.9695	30.5996	42.8244
PSMC3	75.0133	37.9609	43.179	58.9268	69.7154	54.3821	69.8111	55.9199	64.1045	53.9945	69.4238	61.9788	39.6344	28.2241	35.8772	65.2953	34.9271	59.3314	35.6956	48.4838	42.8499	56.9925	51.744	148.331	62.4728	29.651	73.9016	60.4326	39.4184	67.8384	32.5957	44.8546	45.5706	63.2541	55.5707	76.9697	69.6867	57.9733	45.0324	50.6005	36.3679	45.7336	52.6932	65.6058	79.4468	52.0058	79.1217	61.6429	71.1157
PSMC4	87.8445	32.0187	48.124	40.4311	40.0288	48.4245	58.4636	42.6676	29.087	45.8113	83.9706	31.2988	39.4959	36.5558	32.1071	31.9248	21.9614	39.0297	22.3142	44.4219	24.1234	41.3978	44.3916	72.7608	48.1673	15.7215	78.2456	34.3304	37.5092	38.4982	21.0196	25.4167	34.9827	33.1174	32.7113	53.0445	25.7587	34.7396	23.4115	35.8019	39.1376	27.3647	43.2263	70.7864	61.4388	38.6127	39.8573	45.5186	52.4323
PSMC5	53.8698	20.7719	26.35	31.0077	39.1765	41.4447	57.6636	47.6963	38.4323	40.4358	41.3914	28.6306	21.2332	16.2468	24.4881	28.7784	14.5621	36.3949	16.7372	23.2438	34.1576	21.9809	25.1462	58.0905	30.5935	10.6978	46.8661	23.672	26.3088	27.8746	15.2526	17.8171	26.7696	22.9811	46.2557	32.9412	19.7414	27.537	21.505	34.2939	19.1545	26.3072	24.2206	35.6333	63.967	19.48	32.8106	37.7044	31.1863
[truncated: 416 more rows]
[truncated: 315 more columns]
